# Supplementary material for: Two ancient bacterial endosymbionts have coevolved with the planthoppers (Insecta: Hemiptera: Fulgoroidea)
Source: BMC Evol Biol. 2012 Jun 14;12:87. doi: 10.1186/1471-2148-12-87 (PMC3495885; doi:10.1186/1471-2148-12-87)
Supplement: Additional file 1 — Nucleotide alignment of Vidania 16S data. [file 1471-2148-12-87-S1.nex]

#NEXUS

[!This data assembled using Sequencher, from Gene Codes Corporation.][exclude "badblox" as these are hypervariable regions]
begin data;
   dimensions ntax=40 nchar=1792;
   format datatype=dna gap=- interleave=no;
   matrix

BEACH015B NNNNNNNNNNNNNNNNNNNNNNNNNNNNNNNNNNNNNNNNNNNNNNNNNNNNNNNNNNNNNNNNNNNNNNNNNNNNNNNNNNNNNNNNNNNNNNNNNNNNNNNNNNNNNNNNNNNNNNNNNNNNNNNNNNNNNNNNNNGAACGGGTGAGTAATATACTAAANNCCATACCTAAAAGAAAAGGANNNNAAAAATAATGAAAATTATTATAATACTTTATAAATTTGTTTNAATNNATAANNNNATCAAAAAAATANGAATNAAAAATATTTTTGTTNNNNNNNNNNNNNNNNNNNNNTTGCTTTTNAGATTGGGTAGTACCAGATTANGTTTGTTGGNNNNTNANATANANAAAGATNTNACNCAAGACCATTATCTGTAGCTGTTCTNGGAANGGAAATACAGCCACATTGGGACTGAGATAAGGCCCAAACTTCTACGGAAGGCAGCAGTGAGGAATATTGGACAATGAACGAAAGTTTGATCCAGCGATACCCCGTGTGTGAAGAAGGNTTNATANANNNAANTTGTAAAACACTTTTATNTCAAAAATAAAAAANN--NNNNNN-NNNNNNNNNNNNNNNNNNNTGAAAATNTTGANNATNGAATAAGCACTGGCTAANATACGTGCCAGCAGCAGCGGTAATACGTATAGTGCAAGCGTTAATCGGTTTTATTGGGCGTAAAGAGTATGTAGGCGGANTTATTATGAAATNAAATANNAAATCATAAAGCTCAACTNNTNTATAACNNNTTTTATTTTACTAATAATCNTANGNAGTTNTAAAANNGAGGAGAGTAGAATTTTACAAGTAGTAGTGAAATACGTAGATATGTAAAAGAATACCAAATGCGAAGGCAACTCTCTAGGTTANACACTGACGCTGAGNNATACTAAAGCGTGGGGAGCAAACAGGATTAGATACCCTGNGTANGTCCACGCCCTAAACTATGTCAACTAGTTATTAGATTTTTNNNNNNNNNNNNNNNNNNTTTTAGTAACGAAGCTAACGCGTTAAGTTGACCGCCTNGGGAATTACGATCGCAAGATTAAAACTCAAAGGAATTGACGGGGACCCGTACAAGTGGTGGATGATGTGGATTAATTCGATGCAACACGAAAAACCTTACCTACTCTTGACNATGNTATGTANNATTTTATTTGAAAGAATAAAAAACNNNNNNNNNNNNNNNNNACATAACACAGGTGCTGCATGGCTGTNCGTCAGTTCGTGTCGTGAGATGTTGGGTTAAGTCCTATAACGAACGCAACCCTTATTTCATGTNTGCTAANNTATNNNNNNNNNNNNNNNNNNNAGAACTCTTGAAAGACCGCTGTTNNNNNNNNNNNNNNNNNNNNNNNNNNNNNANNNNNNATCANGAGGAAGAAAAGGATGANCGTCAAGTCCTCATGGCCTTTATGAGTAGGGCTTCACACGTCATACAATGGTAANATNACAAAGAGAANNNNNGCAAATTNTGTAANNNNNNNNNNNNNNNNNNAAAAGANGCAAAANNNNNNNNNNNNNNCTNGTAAAATTTATCTCAGTTCGGATTGTACCCTGAAACTCGGATACATGAANGTAGGAATCACTAGTAATCGCAGATCAGANATGCTGCGGTGAATACGTTCTCGGGTCTTGTACACACCGCCCNNNNNNNNNNNNNNNNNNNNNNNNNNNNNNNNNNNNNNNNNNNNNNNNNNNNNNNNNNNNNNNNNNNNNNNNNNNNNNNNNNNNNNNNNNNNNNNNNNNNNNNNNNNNNNNNNNNNNNNNNNNNNNNNNNNNNNNNNN
BEACH016B NNNNNNNNNNNNNNNNNNNNNNNNNNNNNNNNNNNNNNNNNNNNNNNNNNNNNNNNNNNNNNNNNNNNNNNNNNNNNNNNNNNNNNNNNNNNNNNNNNNNNNNNNNNNNNNNNNNNNNNNNNNNNNNNNNNNNNNNNCGAACGGGTGAGTAATGTAACAAANNATATACCTCTAAGTAAAGTANNNNTCAGAAAATGAAAATCTTTTAAAAACTTTATATTATTATNNNTTTNNATAANNNNAAAATAATNNNNNAAAANAACATTAAAATATTTTTGTGNNNNNNNNNNNNNNNNTTGCTTATNAGATTAGTTGTTATCAGATTANGCTTGTTGGNNNNTNGNATGTANAATGATNTNACNCAAGGCATTTATCTGTAGCTGTTCTNAAGANGGAAGATCAGCCACATTGGGACTGAGACAAGGCCCAAACTTCTACGGAAGGCAGCAGTGAGGAATATTGGACAATGAGCGCAAGCTTGATCCAGCAATACCGCGTGTGTGATGAAGGNCAATTANANNNTGNTTGTAAAGCACTTTTGCNTTAGGAATAAGTTTAA--TATTAA-ATNNNNNNNNNNNNNNNNNTGAATGTACTAANNGANGAATAAGTACTGGCTAANTTACGTGCCAGCAGCCGCGGTAATACGTAAAGTGCAAGCGTTAATCGGATTTATTGGGCGTAAAGGGTGTGTAGGTTGTNTTAATGTGAAAANTAGTTNNAAATTCATAAGCTCAATTNNTNCTGATANNTGCTATTTTTACTATTATACNTANGNAGTANTAATTNNGGAGTGAGTGGAATTTTACATGTAGTAGTGAAATGCATAAATATGTAAAGGAACACCAATAGCGAAGGCAACTCACTAAATTANATACTGACACTGATNNACACGAAAGCATGGGGAGCAAACAGGATTAGATACCCTGNGTANGTCCATGCCCTAAACTATGTCAACTAGTTGTTGGAATTATANNNNNNNNNNNNNNNNNTTTCAGTGACGAAGCTAACGCGTTAAGTTGACCGCCTNGGGGACTACGATCGCAAGATTAAAACTCAAAGGAATTGACGGGGACCCGCACAAGCGGTGGATGATGTGGATTAATTCGATGCAACACGAAAAACCTTACCTACTCTTGACNATGNTATAGNNNAATTTATTTGAAAAAATAAAGTGCCAAGGAANNNNNNNNNNCTATAACACAGGTGCTGCATGGCTGTNCGTCAGCTCGTGTCGTGAGATGTTGGGTTAAGTCCTGGAACGAGCGCAACCCTTTTCTCTTGTATGCTANTANNNNNNNNNNNNNNNNNNNTANAGCACTCTTGAGATACTGCTAATNNNNNNTNNNNNNNNNNNNNNNNNNNTNNNNNNNNNTTTANGAGGAAGGAGAGGATGANCGTCAAGTCATCATGGCCCTTATGAGTAGGGCTTCACACGTCATACAATGGTTANATNACAGAAAGATNNNNNGCAAGTTNTGTAANNNNNNNNNNNNNNNNNNAAATGANGCAAATNNNNNNNNNNNNNNCTNATAAAATTAATCTTAGTTCAGATTGTACCCTGAAACTCGGGTATATGAANGATGGAATCGCTAGTAATCGCAAATCAGANATGTTGCGGTGAATATGTTCTCGGGTCTTGTACACACCGCNNNNNNNNNNNNNNNNNNNNNNNNNNNNNNNNNNNNNNNNNNNNNNNNNNNNNNNNNNNNNNNNNNNNNNNNNNNNNNNNNNNNNNNNNNNNNNNNNNNNNNNNNNNNNNNNNNNNNNNNNNNNNNNNNNNNNNNNNNNN
BEACH017B NNNNNNNNNNNNNNNNNNNNNNNNNNNNNNNNNNNNNNNNNNNNNNNNNNNNNNNNNNNNNNNNNNNNNNNNNNNNNNNNNNNNNNNNNNNNNNNNNNNNNNNNNNNNNNNNNNNNNNNNNNNNNNNNNNNNNNNNNNNNNNNNNNNNNNNNNNNNNNNNNNNNNNNNNNNNNNNNNNNNNNNNNNNNNNNNNNNNNNNNNNNNNNNNNNNNNNNNNNNNNNNNNNNNNNNNNNNNNNNNNNNNNNNNNNNNNNNNNNNNNNNNNNNNNNNNNNNNNNNNNNNNNNNNNNNNNNNNNNNNNNNNNNNNNNNNNNNNNNNNNNNNNNNNNNNNNNNNNNNNNNNNNNNNNNNNNNNNNNNNNNNNNNNNNNNNNNNNNNNNNNNNNNNNNNNNNNNNNNNNNNNNNNNNNNNNNNNNNNNNNNNNNNNNNNNNNNNNNNNNNNNNNNNNNNNNNNNNNNNNNNNNNNNNNNNNNNNNNNNNNNNNNAGCTATACCGTGTGTGTGAAGAAGGNTTNTAANANNNTANCTGTAAAACACTTTTACNCAAGGAATAAAATAAT--ATNNNN-NNNNNNNNNNNNNNNNNNNTGAATGTACTAGNNGTNGAATAAGTACCGGCTAANTTACGTGCCAGCAGCCGCGGTAATACGTATGGTGCAAGCGTTAATCAGATTTATTAGGCGTAAAGGGTATGTAGGCGGTNTTATTGTGAAAGNATGTTNNAAAAAATAAAGCTCAACTNNTNTATAACNNNGCATCTTTTACTAATATTCNTGNGNAGTTNTAAAANNGAGGAGAGCAGAATTTTACATGTAGCAGTGAAATGCGTAAATATGTAAAGGAATACCAAAAGCGAAGGCAGCTCTCTGGGTTANATACTGACGCTGAGNNGTACGAAAGCGTGGGTAGCAAACAGGATTAGATACCCTGNGTANGTCCACGCCCTAAACAATGTCAACTAGTTATTAGAATTTTTATNNNNNNNNNNNNNNNTTTTAGTGACGAAGCTAACGCGTTAAGTTGACCGCCTNGGGGACTACGATCGCAAGATTAAAACTCAAAGGAATTGACGGGGACCCGCACAAGTGGTGGATGATGTGGATTAATTCGATGCAACACGAAAAACCTTACCTACTCTTGACNATGNTACAGANNATCATATTTGAAAAAATATAAGAAANNNNNNNNNNNNNNNNCTATANCACAGGTGCTGCATGGCTGTNCGTCAGCTCGTGTCGTGAGATGTTGGGTTAAGTCCCAAAACGAGCGCAACCCTTTTTTTAAGTNTGCAAANNATNNNNNNNNNNNNNNNNNNNNAGCACTCTTAAAAAACAGCTGGTNNANNNANNNNNNNNNNNNNNNNNNNANAACANNNNACCANGAGGAAGGAAAGGACGANCGTCAAGTCCTCATGGCCCTTATGAGTAGGGCTACAAANNNNNNNNNNNNNNNNNNNNNNNNNNNNNNNNNNNNNNNNNNNNNNNNNNNNNNNNNNNNNNNNNNNNNNNNNNNNNNNNNNNNNNNNNNNNNNNNNNNNNNNNNNNNNNNNNNNNNNNNNNNNNNNNNNNNNNNNNNNNNNNNNNNNNNNNNNNNNNNNNNNNNNNNNNNNNNNNNNNNNNNNNNNNNNNNNNNNNNNNNNNNNNNNNNNNNNNNNNNNNNNNNNNNNNNNNNNNNNNNNNNNNNNNNNNNNNNNNNNNNNNNNNNNNNNNNNNNNNNNNNNNNNNNNNNNNNNNNNNNNNNNNNNNNNNNNNNNNNNNNNNNNNNNNNNNNNNNNNNNNNNNNNNNNNNNNNNN
BEACH018B NNNNNNNNNNNNNNNNNNNNNNNNNNNNNNNNNNNNNNNNNNNNNNNNNNNNNNNNNNNNNNNNNNNNNNNNNNNNNNNNNNNNNNNNNNNNNNNNNNNNNNNNNNNNNNNNNNNNNNNNNNNNNNNNNNNNNNNNNNNNNNNNNNNNNNNNNNNNNNNNNNNACGTAACTGAAAGAAGAGAANNNNTAAAATAATGAAAGTTATTGTAATACTCTATAAATTCTCCTNNNNNNNAATNNNNAAAAGGACAANNNAAAANAAATTATTAATAATAATAATNNNNNNNNNNNNNNNNTCGCTTTTNAGATCGGCTAATATCAGATTANGTTTGTTGGNNNNTNGNATATANAAAGATNTNACNCAAGACATTTATCTGTAGCTGTTCTNGGAANGGAAATACAGCCACACTGGGACTGAGACAAGGCCCAGACTTCTACGGAAGGCAGCAGTGAGGAATTTTGGACAATGAGCGCAAGCTTGATCCAGCAATACCGCGTGTGTGATGAAGGNTTNTAANANNNTANCTGTAAAACACTTTTACNCAATGAATAAAAAAAT--AATAAT-TNNNNNNNNNNNNNNNNNNTGAATGTAATTGNNGTNGAATAAGTACTGGCTAANTTACGTGCCAGCAGCCGCGGTAATACGTATAGTGCAAGCGTTAATCAGATTTATTAGGCGTAAAGAGTATGTAGGCGGTNTTATTATGAAAANATGTTNNAAAAAATAAAGCTTAACTNNTNTATAATNNNGCATTTTTTACTAATATTCNTCNGNAGTTNTAAAANNGAGGAGAGTAGAATTTTACATGTAACAGTGAAATGTATAAATATGTAAAAGAATACCAAAAGCGAAGGCAACTCTCTGGGTTANAAACTGACGCTGAGNNATACGAAAGCGTGGGGAGCAAACAGGATTAGATACCCTGNGTANGTCCACGCCCTAAACAATGTCAACTAGTTATTAGAATTTTTACNNNNNNNNNNNNNNNTTTTAGTAACGAAGCTAACGCGTTAAGTTGACCGCCTNGGGGACTACGATCGCAAGATTAAAACTCAAAGGAATTGACGGGGACCCGCACAAGTGGTGGATGATGTGGATTAATTCGATGCAACACGAAAAACCTTACCTACTCTTGACNATGNTATAGANNATCCTATTTGAAAAAATACAAGAAANNNNNNNNNNNNNNNNCTATANCACAGGTGCTGCATGGCTGTNCGTCAGCTCGTGTCGTGAGATGTTGGATTAAGTTTCAAAACGAGCGCAACCCTTATTTTAAGTNTGCTAANNANNNNNNNNNNNNNNNNNNNNNAGCACTCTTAAAATACTGCTGGTNNNNNNTNNNNNNNNNNNNNNNNNNNTNAAAAANNNACCANGAGGAAGGAAAGGATGANCGTCAAGTCCTCATGGCCCTTATGAGTAGGGCTTCACACGTCATACAATGATTGNATNACAAAAAGAANNNNNGCAATTTATTAAANNNNNNNNNNNNNNNNNNAAAAAANGCAAACNNNNNNNNNNNNNNCTNATAAAATCAATCTCAGTTCGAATTGTACTCTGAAACTCGGGTACATGAANGTAGGAATCACTAGTAATCGCAGATCAGANATGCTGCGGTGAATATGTTCTCGGGTCTTGTACACACCGCCCGTCACACCNNNNNNNNNNNNNNNNNNNNNNNNNNNNNNNNNNNNNNNNNNNNNNNNNNNNNNNNNNNNNNNNNNNNNNNNNNNNNNNNNNNNNNNNNNNNNNNNNNNNNNNNNNNNNNNNNNNNNNNNNNNNNNNNNN
BEACH019B NNNNNNNNNNNNNNNNNNNNNNNNNNNNNNNNNNNNNNNNNNNNNNNNNNNNNNNNNNNNNNNNNNNNNNNNNNNNNNNNNNNNNNNNNNNNNNNNNNNNNNNNNNNNNNNNNNNNNNNNNNNNNNNNNNNNNNNNNNNAACGGGTGAGTAAAATACCAGANNACATACTTAAAAGAAAACTANNNNTAAAATAGTGAAAACTATTGTAACAGTTTATAAAATTGCNNNTTTNNATAANNNNAAAGCAATAANNNAAAANAAAACGAATATTCTTTTTNNNNNNNNNNNNNNNNNNTTGCTTTTNAAATTGGCTGGTATCAGATTANGTTAGTTGGNNNNTNGNATATANAAAGATNTNACNCAAGACTTCGATCTGTAGCTGTTCTNGGAANGGAAGTACAGCCACATTGGGACTGAGACAAGGCCCAAACCTCTACGGAGGGCAGCAGTGAGGAATATTGGACAATGAGCGGAAGCTTGATCCAGCAATACCACGTGTGTGATGAAGGNTTNTAANANNNTANTCGTAAAACACTTTTATNTTGGGAATAATCTTTA--AAAAAA-NNNNNNNNNNNNNNNNNNNTGAATGTACCAANNAANGAATAAGTACTGGCTAANTTACGTGCCAGCAGCCGCGGTAATACGTGAAGTGCAAGCGTTAATCAAATTTATTAGGCGTAAAGAGTATGTAGGTGGTNATATTATGAAAANTTATANNAAATAATAGAACTCAATTNNCNTATAAANNNGTAATTTTTACTAATAAACNTANGNAGTANTAAAANNGAGGAGAGTAGAATTTTACATGTAGTAGTGAAATGCATAAATATGTAAAAGAATACCAAAAGCGAAGGCAACTCTCTGGGTTANATACTGACACTGAGNNATACTAAAGCGTGGGGAGCAAACAGGATTAGATACCCTGNGTANGTCCACGCCCTAAACGATGTCAACTAGTTGTTAGAATTATTANNNNNNNNNNNNNNNNTTTTAGTGACGAAGCTAACGCGTTAAGTTGACCGCCTNGGGGATTACGATCGCAAGATTAAAACTCAAAGGAATTGACGGGGACCCGCACAAGTGGTGGATGATGTGGATTAATTCGATGCAACACGAAAAACCTTACCCACTCTTGACNATGNTATAGNNNAATTCATCTGAAAAGATGAAGTGCATATGAANNNNNNNNNNCTATAACACAGGTGCTGCATGGCTGTNCGTCAGCTCGTGTCGTGAGATGTTGGGTTAAGTCCCATAACGAGCGCAACCCTTGTCTAATGTNTGCGANTATNNNNNNNNNNNNNNNNNNTANAGCACTCATAAGATACAGTTGATNNTNNNTNNNNNNNNNNNNNNNNNNNCTAANNNNNNATCANAAGGAAGGAAAGGATGANCGTCAAGTCCTCATGGCCCTAATGAGTGGGGCTTCACACGTCATACAATGGTTGNATNACAAAAAGTANNNNNGCAAATTNTGTAANNNNNNNNNNNNNNNNNNAAAGGANGCAAATNNNNNNNNNNNNNNCTTTNAAAATCAATCCCAGTTCGGATTGTACTCTGCAACTCGAGTACATGAANGTAGGAATCACTAGTAATCGCAGATCAGANATGCTGCGGTGAANNNNNNNNNNNNNNNNNNNNNNNNNNNNNNNNNNNNNNNNNNNNNNNNNNNNNNNNNNNNNNNNNNNNNNNNNNNNNNNNNNNNNNNNNNNNNNNNNNNNNNNNNNNNNNNNNNNNNNNNNNNNNNNNNNNNNNNNNNNNNNNNNNNNNNNNNNNNNNNNNNNNNNN
BECIX024B NNNNNNNNNNNNNNNNNNNNNNNNNNNNNNNNNNNNNNNNNNNNNNNNNNNNNNNNNNNNNNNNNNNNNNNNNNNNNNNNNNNNNNNNNNNNNNNNNNNNNNNNNNNNNNNNNNNNNNNNNNNNNNNNNNNNNNNNNNNNNNNNNNNNNNNNNNNNNNNNNNNNNNNNNNNNNNNNNNNNNNNNNNNNNNNNNNNNNNNNNNNNNNNNNNNNNNNNNNNNNNNNNNNNNNNNNNNNNNNNNNNNNNNNNNNNNNNNNNNNNNNNNNNNNNNNNNNNNNNNNNNNNNNNNNNNNNNNNNNNNNNNNNNNNNNNNNNNNNNNNNNNNNNNNNNNNNNNNNNNNNNNNNNNNNNNNNNNNNNNNNNNNNNNNNNNNNNNNNNNNNNNNNNNNNNNNNNNNNNNNNNNNNNNNNNNNNNNNNNNNNNNNNNNNNNNNNNNNNNNNNNNNNNNNNNNNNNNNNNNNNNNNNNNNNNNNNNNNNNNNNNNNNNNNNNNNNNNNNNNNNNNNNNNNNNNNNNNNNNNNNNNNNNNNNNNNNNNNNNNNNNNNNNNNNNNNNNNNNN--NNNNNN-NNNNNNNNNNNNNNNNNNNNNNNNNNNNNNNNNNNNNNNNNNNNNNNNNNNNNNNNNNNNNNNNNNNNNNNNNNNNNNNNNNNNNNNNNNNNNNNNNNNNNNNNNNNNNNNNNNNNNNNNNNNNNNNNNNNNNNNNNNNNNNNNNNNNNNNNNNNNNNNNNNNNNNNNNNNNNNNNNNNNNNNNNNNNNNNNNNNNNNNNNNNNNNNNNNNNNNNNNNNNNNNNNNNNNNNNNNNNNNNNNNNNNNNNNNNNNNNNNNNNNNNNNNNNNNNNNNNNNNNNNNNNNNNNNNNNNNNNNNNNNNNNNNNNNNNNNNNNNNNNNNNNNNNNNNNNNNNNNNNNNNNNNNNNNNNNNNNNNNNNNNNNNNNNNNNNNNNNNNNNNTATGTCAACTAGTTGTTAGATTCANNNNNNNNNNNNNNNNNNNTTTTAGTAACTAAGCTAACGCGTTAAGTTGACCGCCTNGGGTATTACGATCGCAAGATTAAAACTCAAAGGAATTGACGGGGACCCGCACAAGCGGTGGATGATGTGGATTAATTCGATATTAAGCGAAAAACCTTACCTACTCTTGACNATGNTATGANNNAATTCTTCTTAATGGAGGAAGTGCCTTTGGAANNNNNNNNNTCATAACACAGGTGCTGCATGGCTGTNCGACAGCTCGTGTCGTGAGATGTTGGATTAAGTTCCAGAACGAGCGCAACCCTTGCTTTTATTNTTNNNNNATANNNNNNNNNNNNNNNNNTANNNNNNTATAAAAGGACAGCGTTTNNNNNNNNNNNNNNNNNNNNNNNNNNNNNNNNNNNNAAACNGAGGAAGGAAAGGATGANCGTCAAGTCCTCATGGCCCTTATGAGTAGGGCTTCTCACGTCATACAATGGTTANGCNACAACGAGAANNNNNGCAATTANCGTGANNNNNNNNNNNNNNNNNNGTAGGANGCGAATNNNNNNNNNNNNNNCTTTNAAAACTAATCTTAGTTCGGATTGAACTCTGAAATTCGAGTTCATGAANGCAGGAATCGCTAGTAATCGCAGATCAGCNATGCTGCGGTGAATACGTTCTCGGGTCTTGTACACACCGCCCGTCACACCATGGGAATAGGTTACATTGGAAATTAAAGTNNNNNNNNNNNNNNNNNNNNNNNTTTAACNNNNNNNNNNNNNNNNNNNNNNNNNNNNNNNNNNNNNNNNNNNNNNNNNNNNNNNNNNNNNNNNNNNNNNN
BECIX028B NNNNNNNNNNNNNNNNNNNNNNNNNNNNNNNNNNNNNNNNNNNNNNNNNNNNNNNNNNNNNNNNNNNNNNNNNNNNNNNNNNNNNNNNNNNNNNNNNNNNNNNNNNNNNNNNNNNNNNNNNNNNNNNNNNNNNNNNNNNNNCGGGTGAGTAATGCATTTTTNNATGTGCCCTAAAGTTTAGGANNNNTAACCAATCAAACGGTTGGATAATTCTTTATAAGTTCTCTTNTNNNNNNATNNNNAAAGAGAGAANNNGAAANGTGAGGATTATATGATCTTAGTAAGTTCTCNNNNNNATTCTTTGNGGATCATTTGATGTCAGATTATGTTGGTTGGNNNNTNGNAGGTANACTGCTNTNACNCAAGGCTTAGATCTGTAGCTGTTCTNAAGAAGGAAGTACAGCCACATTGGGATTGAGATACGGCCCAGACTTCTACGGAAGGCAGCAGTGAGGAATATTGGACAATGGGCGAAAGCCTGATCCAGCAATATCGCGTGTGTGNTTAAGGNTCNTTANGNNNGGNCTGTAAAGCACTTTACTTTCCAAAATAAAAACTC--AAAACC-AATAACTTTGAACTNNNNNTGAANNTATGGATTGTNTAATAAGCACCGGCTAATTTACGTGCCAGCAGCCGCGGTAATACGTAAGGTGCAAGTGTTAATCGGATTTATTGGGCGTAAAGGGTATGTAGGTTGTNTTATTGTGATGANATGTGNNAAATCCAAACTNTTATAGNNTNTTGTAANNNGCATTCATTACTAGTAGGCNTTNGNAATANTCATGNNGAGGGAGATGGAATTCTGCAAGTAGTAGTGAAATGCATAGATATGCAGAGGACCACCAATGGCGAAGGCAATCTCTCAAGTAGNATATTGACACTGAGNNGTACTAAAGCATGGGGAGCAAACAGGATTAGATACCCTGNGTANGTCCATGCCCTAAACTATGTCAACTAACTGTTAGGAACCAATAGTNNNNNNNNNNNNNTCTTAGTGGTAAAGCTAACGCATTAAGTTGACCGCCTNGGGTAGTACGATCGCAAGGTTAAAACTCAAAGGAATTGACGGGGACCTGCACAAGCGGTGGATGATGTGGATTAATTCGATAGTACACGANGAACCTTACCTACTTTTGACNATGNTATGGNNNAATCCTATTGAAATTTAGGAGTGCAAATGAANNNNNNNNNNCCATAGCACAGGTGCTGCATGGCTGTNCGTCAGTTCGTGTCGTGAGATGTTAGATTAAGTTCTATAACGAACGCAACCCTCTCTCTTATTNTTCTACNNGAATAGNNNNNNNNNNNNNNNNAGAAAGATAAGAGGACTGCTTACNNNNNNNNNNNNNNNNNNNNNNNNNNNNNNNNNNNNTTAANGAGGAAGGTGAGGATGANCGTCAAGTCATCATGGCCTTTATAAGTAGGGCTTCACACGTCATACAATGGTGGNATNACAGTGCGTANNNNNATATGGTNAGGGATCAAATTAAATAGAGATCTATTCCNATCAATNNNNNNNNNNNNNNCGTTNAAAATCTACCTTAGTTCGGATTGAGATCTGCAACTCGATCTCACGAANGTAGGAATCGCTAGTAATCGCAAATTAGANATGTTGCGGTGAATATGTTCTCAGGTCTTGTACACACCNNNNNNNNNNNNNNNNNNNNNNNNNNNNNNNNNNNNNNNNNNNNNNNNNNNNNNNNNNNNNNNNNNNNNNNNNNNNNNNNNNNNNNNNNNNNNNNNNNNNNNNNNNNNNNNNNNNNNNNNNNNNNNNNNNNNNNNNNNNNNN
BECIX029B NNNNNNNNNNNNNNNNNNNNNNNNNNNNNNNNNNNNNNNNNNNNNNNNNNNNNNNNNNNNNNNNNNNNNNGATTACTGGTNNNNNNNNNNNNNNNNNNNNNNNNNNNNNNNNNNNNNNNNNNNNNNNNNNNNGGTAGCGAACTGGTGAGTAATACATTTATNNATGTACCTTAAAGATTAGGANNNNTAACTACCTTAACAGGTTGGTAATTCTTTATAGATCTCTTTNNNNNNNCATNNNNAAAAAATAGANNNAAAANATGGGAGTTATATGATCTCTAGTAGATTCTCNNNNNATTCTTTANAGATCATTTGATGTCGGATTATGTTAGTTGGNNNNTNANAGGTANACTGCTNTNACNCAAGACTTAGATCTGTAGCTGTTCTNGAAANGGAAGTACAGCCACACTGGGATTGAGATACAGCCCAGACTTCTACGGAAGGCAGCAGTGGGGAATATTGGACAATGGACGAAAGTCTGATCCAGCAATATCGCGTGTGTGNTTAAGGNTCNTTANGNNNGANCTGTAAAGCACTTTTCTNTTCCNNNCAAATAAAA--CTTCAT-AAGTTAATAGCTTTGAACTTGACAGTNGGAANNTGTTAATAAGCACCGGCTAANTTACGTGCCAGCAGCCGCGGTAATACGTAAGGTGCAAGTGTTAATCGGATTTATTGGGCGTAAAGGGTGTGTAGGTTGTNTCATTGTGATGGNGTGTGNNAAATCCAAACNCTTAAAGNNTNTTGAAANNNGCATTCATTACTAGTGGGCNTTNGNAATANTTATGNNGAGGGAGATGGAATTCTGCAAGTAGTAGTGAAATGCGTAGATATGCAGAGGAACACCAATGGCGAAGGCAATCTCTCAAGTAANATATTGACACTGAGNNGCACGAAAGCGTGGGGAGCAAACAGGATTAGATACCCTGNGTANGTCCACGCCCTAAACTATGTCAACTAACTGTTAGGGATTGAAAGATNNNNNNNNNNNNTCTTAGTGGTGTAGCTAACGCATTAAGTTGACCGCCTNGGGTAGTACGACCGCAAGGTTAAAACTCAAAGGAATTGACGGGGACCTGCACAAGCGGTGGATGATGTGGATTAATTCGATGATACACGANGAACCTTACCTACTTTTGACNATGNTATGGNNNAATTCTGTTGAAAAGCAGAAGTGCAAACGAANNNNNNNNNNCCATAACACAGGTGCTGCATGGCTGTNCGTCAGCTCGTGTCGTGAGATGTTAGGTTAAGTTCTAAAACGAGCGCAACCCTCTCTCTTATTNTTCTACNNGCAAAGNNNNNNNNNNNNNNNNAGAAAGATAAGAGGACTGCTTNNNNNNNNGNNNNNNNNNNNNNNNNNNNTNAANNNNNNNNAANGAGGAAGGTGAGGACGANCGTCAAGTCATCATGGCCTTTATAAGTAGGGCTTCACACGTCATACAATGGTAGNATNACAGTGCGTTNNNNNNNNNNGTNTNTGANNNNNNNNNNNNNNNNNNAATGGANTTTAATTTTATTTCAATGATCGTTNAAAATCTACCTTAGTTCGGATTGAGATCTGCAACTCGATCTCATGAANGTAGGAATCGCTAGTAATCGCAGATAAGANATGCTGCGGTGAATATGTTCCCAGGTCTTGTACACACCGCCCGTCACACCANNNNNNNNNNNNNNNNNNNNNNNNNNNNNNNNNNNNNNNNNNNNNNNNNNNNNNNNNNNNNNNNNNNNNNNNNNNNNNNNNNNNNNNNNNNNNNNNNNNNNNNNNNNNNNNNNNNNNNNNNNNNNNNNN
BEDEL081B NNNNNNNNNNNNNNNNNNNNNNNNNNNNNNNNNNNNNNNNNNNNNNNNNNNNNNNNNNNNNNNNNNNNNNNNNNNNNNNNNNNNNNNNNNNNNNNNNNNNNNNNNNNNNNNNNNNNNNNNNNNNNNNNNNNNNNNNNNNNNNNNNNNNNNNNNNNNNNNNNNNNNNNNNNNNNNNNNNNNNNNNNNNNNNNNNNNNNNNNNNNNNNNNNNNNNNNNNNNNNNNNNNNNNNNNNNNNNNNNNNNNTAATATAANNNTAAANNNCNNNNNNNNNNNNNNNNNNNNNNNNNNNNNNNNNNNGCTTATNAGATTGTTAGATATCAGATTATGTTTGTAGGNNNNTNGNAAGTANACTGTTACNACNCTAGACTATTATCTGTAGCTGTTCTNGAGANGGAAATACAGCCACATCGGAACTGAGACAAGGTCCGAACCCCTAAGGGGGGCAGCAGTGAGGAATTTTGGACAATGAGCGAAAGCTTGATCCAGCAATATCGCGTGTATGAAGAAGGNTGNNTANANNNNANCTGTAAAATACTTTTTTNTAATGAATAAAAATTT--GTTATA-AAAAAACAAAAANNNNNNNTGAATGTAATTANNAANGAATAAGTACCGGCTAATTTACGTGCCAGCAGCCGCGGTAAAACGTAAGGTGCGAGCGTTAATCGGAATTATTGGGCGTAAAGGGTGTGTAGGTGGTNTTATTGTGATATNTTGTANNAAATATTGNNNNTTAANANNGNCAATTTNNNGCATATATTACTAGTAGACNTANGNAGTANTAGTATAGAGGAAAGCGGAATTTTGCAAGTAGCAGTGAAATGCTTAGATATGCAAAAGAACACCAATGGCGAAAGCAGCTTTTCAGGTTTNATACTGACACTAAGNNACACTAAAGCGTGGGGAGCAAACAGGATTAGATACCCTGNGTANGTCCACGCCCTAAACTATGTTAACTAGCTATTAGTATAAANNNNNNNNNNNNNNNNNNAATTAGTGGCGAAGCTAACGCGTTAAGTTAACCGCCTNGGGTAGTACGATCGCAAGATTAAAACTCAAAGGAATTGACGGGGACCTGCACAAGCGGTGGATGATGTGGATTAATTCGATGCAACACGAAAAACCTTACCTACTCTTGACNATGNTATAGNNNAATAATTTANAAATAAAAATCTTATAGANNNNNNNNNNNNNCTATAGCACAGGTGCTGCATGGCTGTNCGTCAGCTCGTGTCGTGAGATGTTAGATTAAGTTTTATAACGAGCGTAACCCTTGCTTTTATTNTNNNNNNNTTCTAATTATGAGTANNNNNNNNNNNNNATAAAAGGACAGCNNGANNTNNNTNNNNNNNNNNNNNNNNNNNTNCANNNNNNTCNNNGAGGAAGGAAAGGACGANCGTCAAGTCATCATGGCCCTTATGAGTAGGGCTTCACACGTCATACAATGAATATGTNACAAAGGTTTNNNNNNNNNNNNNNNNNNNNNNNNNNNNNNNNNNNNNNNNNNNNNNNNNNNNNNNNNNNNNNNATTACAAAACTATTCTCAGTTCGGATTGAAATNNNNNNNNNNNNNNNNNNNNNNNNNNNNNNNNNNNNNNNNNNNNNNNNNNNNNNNNNNNNNNNNNNNNNNNNNNNNNNNNNNNNNNNNNNNNNNNNNNNNNNNNNNNNNNNNNNNNNNNNNNNNNNNNNNNNNNNNNNNNNNNNNNNNNNNNNNNNNNNNNNNNNNNNNNNNNNNNNNNNNNNNNNNNNNNNNNNNNNNNNNNNNNNNNNNNNNNNNNNNNNNNNNNNNNN
BEDEL131B NNNNNNNNNNNNNNNNNNNNNNNNNNNNNNNNNNNNNNNNNNNNNNNNNNNNNNNNNNNNNNNNNNNNNNNNNNNNNNNNNNNNNNNNNNNNNNNNNNNNNNNNNNNNNNNNNNNNNNNNNNNNNNNNNNNNNNNNNNNNNNNNNNNNNNNNNNNNNNNNNNNNNNNNNNNNNNNNNNNNNNNNNNNNNNNNNNNNNNNNNNNNNNNNNNNNNNNNNNNNNNNNNNNNNNNNNNNNNNNNNNNNNNNNNNNNNNNNNNNNNNNNNNNNNNNNNNNNNNNNNNNNNNNNNNNNNNNNNNNNNNNNNNNNNNNNNNNNNNNNNNNNNNNNNNNNNNNNNNNNNNNNNNNNNNNNNNNNNNNNNNNNNNNNNNNNNNNNNNNNNNNNNNNNNNNNNNNNNNNNNNNNNNNNNNNNNNNNNNNNNNNNNNNNNNNNNNNNNNNNNNNNNNNNNNNNNNNNNNNNNNNNNNNNNNNNNNNNNNNNNNNNNNNNNNNNNNNNNNNNNNNNNNNNNNNNNNNNNNNNNNNNNNNNNNNNNNNNNNNNNNNNNNNNNNNNNNNNNNN--NNNNNN-NNNNNNNNNNNNNNNNNNNNNNNNNNNNNNNNNNNNNNNNNNNNNNNNNNNNNNNNNNNNNNNNNNNNNNNNNNNNNNNNNNNNNNNNNNNNNNNNNNNNNNNNNNNNNNNNNNNNNNNNNNNNNNNNNNNNNNNNNNNNNNNNNNNNNNNNNNNNNNNNNNNNNNNNNNNNNNNNNNNNNNNNNNNNNNNNNNNNNNNNNNNNNNNNNNNNNNNNNNNNNNNNNNNNNNNNNNNNNNNNNNNNNNNNNNNNNNNNNNNNNNNNNNNNNNNNNNNNNNNNNNNNNNNNNNNNNNNNNNNNNNNNNNNNNNNNNNNNNNNNNNNNNNNNNNNNNNNNNNNNNNNNNNNNNNNNNNNNNCCTGNGTANGTCCACGCCCTAAACTTTGTCAACTGGTTGTTAGGATTTTNNNNNNNNNNNNNNNNNNTCTTAGTAACTAAGCTAACGCGATAAGTTGACCGCCTNGGGTATTACGATCGCAAGATTAAAACTCAAAGGAATTGACGGGGATCTGCACAAGCGGTGGATGATGTGGATTAATTCGATGCAACACGAAAAACCTTACCTACTCTTGACNATGNTACGTNNNAATCCTTNNNAAANNATGGAGTGCTTAATAAAATAAGAANNATGTAACACAGGTGCTGCATGGCTGTNCGTCAGCTCGTGTCGTGAGATGTTAGATTAAGTTCTATAACGAGCGCAACCCTTGCTATTATTNTTCTANCATTTANNNNNNNNNNNNNNNTGNAGCAAAATATTAGGACTGCTATTNNNNNNNNNNNNNNNNNNNNNNNNNNNNNNNNNNNNAATANGAGGAAGGAAAGGACGANCGTCAAGTCATCATGGCCCTTATGAGTAGGGCTTCACACGTCATACAATGGTTANTTNACAACGGGATNNNNNNNNNNNNNNNNAANNNNNNNNNNNNNNNNNNNNNNNNNNNNAATNNNNNNNNNNNNNNCCTTNAAATATAATCTTAGTTCGGATTGAAATCTGCAACTCGGTTTCATGAANGTAGGAATCGCTAGTAATCGCAGATCAGCNATGCTGCGGTGAATAAGTTCTCAGATCTTGTACACACCGCCCGTCACACCATGGAAATTGTTTTTATTGGAAGTTTTTAGGATACTTTATGGAATTCTTTTCTNNNNACNCATAGTNGAAAACAGTAACTGGGGTGAAGNNNNNNNNNNNNNNNNNNNNNNNNNNNNNNNNNNNNNNNNN
BEDER006B NNNNNNNNNNNNNNNNNNNNNNNNNNNNNNNNNNNNNNNNNNNNNNNNNNNNNNNNNNNNNNNNNNNNACNNNNNNNNNNNNNNNNNNNNNNNNNNNNNNNNNNNNNNNNNNNNNNNNNNNNNNNNNNNNNNNGTAGCGTACGGGTGAGTAATGTATCAGANNACATACCATAGTGTTTAGCANNNNCACCGGTTTGAAGAAACCTCAAATGCTTTATAGTTTTGCCANTANNNNNNNNNNNNTATGCCAAANNNGAAANGATGGACGAAGTCTTTTGCCCANNNNNNNNNNNNNNTCGCACTANTGAATGGCTGATATCGGATTANGCTAGTTGGNNNNTNGNATNTANAAGGCTNCNACNCAAGGCCATGATCCGTAGCTGTTCTTNNGATGGAAGCACAGCCACATTGGAACTGAAACAAGGTCCAAACCCCTACGGGGGGCAGCAGTGGGGAATATTGGACAATGGGCGCAAGCCTGATCCAGCAATGTTGCGTGTGTGATGAAGGNNNNNNNNGNNNAAACTGTAAAGCACTTTTGCNTTCCCAGTAATGCAAN--NNNNNN-NNNNNNNNNNNNNNNNNNNTGATAGTAGGAANNGCNGAATAAGTACCGGCAAANTTACGTGCCAGCAGCAGCGGTAAAACGTAGGGTACAAGCGTTAATCAGATTTACTAGGCGTAAAGGGTTTTAAGGCCGANACATAAAGAGCCNATGTTNNAAAGCGCAATGCTCAACGNNTNTGCATCNNNCCATGGCTTACTGATGTTCNTTNGNAATGNGCATANNGAAGGGAATGGAATTTAGCAAGGAGCAGTGAAATGCCATGATATGCTAAGGAACACCAAAGGCGAAGGCAGTTCCCTATATGCNCCNTTGACGCTGATCAAAACGAAAGCATGGGTAGCAAACAGGATTAGAGACCCTGNGTANGTCCATGCCCTAAACGATATCAACCAGTTGTGGGNNCTTTNNNNNNNNNNNNNNNNNNNNCCCATAGCAAAGCTAACGCGTTAAGTTGATCGCCTNGGGGATTACGGTCGCAAGGCTAAAACTCAAAGGAATTGACGGAGATTCGAATAAGCAGTGGATGATGTGGATTAATTCGATGATACACGAAAAACCTTACCTATCCTTGACNATTNGATCTTANTTGGCGTTGGCAACAGCCCCAACTTNNNNNNNNNNNNNNNNATTTCNAACAGGTGCTGCATGGCTGTNCGCTGGTTCGTGTTGTGAAATGTTGGGTTAAGTCCCATAACGAACGAAACCCTTACCTTATGTNTGNNNNCATGNNNNNNNNNNNNNNNNNTGNNNCATACTTAAGGCACTGCCGTTNNGNNNTTCATTTCTTTAAAGGAAACTNAANNNNNNAGCGNGAGGAAGGCAAGGACAANAGGCAAGTCCACATGGCCCTTATGGATAGGGCTTCACACGTCATACAATGGCTANATNACAATGAGCTNNNNNGCAACCCNAGCAANNNNNNNNNNNNNNNNNNTGGGAANGCCAATNNNNNNNNNNNNNNCTTTCAAAGTTAGTCCCAGTTCGAATTATGCCCTGCAACCCGGGCATATGCANGATGGAATTGCTAGTAATCGCAGATCAGTNATGCTGCGGTGAATACATGCCCGAATCTTGTACACACCGCCCGNNNNNNNNNNNNNNNNNNNNNNNNNNNNNNNNNNNNNNNNNNNNNNNNNNNNNNNNNNNNNNNNNNNNNNNNNNNNNNNNNNNNNNNNNNNNNNNNNNNNNNNNNNNNNNNNNNNNNNNNNNNNNNNNNNNNNNNNN
BEDIC001B NNNNNNNNNNNNNNNNNNNNNNNNNNNNNNNNNNNNNNNNNNNNNNNNNNNNNNNNNNNNNNNNNNNNNNNNNNNNNNNNNNNNNNNNNNNNNNNNNNNNNNNNNNNNNNNNNNNNNNNNNNNNNNNNNNNNNNNNNNNNNNNNNNNNNNNNNNNNNNNNNNNNNNNNNNNNNNNNNNNNNNNNNNNNNNNNNNNNNNNNNNNNNNNNNNNNNNNNNNNNNNNNNNNNNNNNNNNNNNNNNNNNNNNNNNNNNNNNNNNNNNNNNNNNNNNNNNNNNNNNNNNNNNNNNNNNNNNNNNNNNNNNNNNNNNNNNNNNNNNNNNNNNNNNNNNNNNNNNNNNNNNNNNNNNNNNNNNNNNNNNNNNNNNNNNNNNNNNNNNNNNNNNNNNNNNNNNNNNNNNNNNNNNNNNNNNNNNNNNNNNNNNNNNNNNNNNNNNNNNNNNNNNNNNNNNNNNNNNNNNNNNNNNNNNNNNNNNNNNNNNNNNNNNNNNNNNNNNNNNNNNNNNNNNNGNTTNTTANCNNNNNNNTGTAAAGCACTTTTTTNAGAAGACTAATACCTG--TTTAGG-GTTNNNNNNNNNNNNNNNNTGAATTTATTCTNNAANGAATAAGCACCGGCTAANTTACGTGCCAGCAGCCGCGGTAATACGTAAGGTGCTAGCGTTAGTCGGTTTTATTTGGCGTAAAGCGTGTGTAGGCTGANTTATTGTGAAGANTTGTTNNAAATTGCAAGGCTCAACTNNTNTGTTGTNNNGTAATTTTTACTAATAGTCTTTNGNAACTNTGGATNNGGAGATAATGGAATTTTGCAAGTAACAGTGAAATGTTTAGATATGCAAAGGAACACCGATAGCGAAGGCAATTATCTTGTTTANAAGTTGACGCTGATNNACACTAAAGCGTGGGGAGCAAACAGGATTAGATACCCTGNGTANGTCCACGCCCTAAACGTTGTCAACTAATTGTTTGTATTTCTTTGTGAGAATNNNNNNNTACGAGTGATATAGCTAACGCGTTAAGTTGACCGCCTNGGGGACTACGGTCGCAAGATTAAAACTCAAAGGAATTGACGGGGACCCGCACAAGCGGTGGATGATGTGGATTAATTCGATGCAACACGAAGAACCTTACCTACTTTTGACNATGNTACAGNNNTATTTGCTTGAGAGAGCGAAGTGCCTATTTGGAGNNNNNNNCTGTAACACAGGTGCTGCATGGCTGTNCGTCAGCTCGTGTCGTGAGATGTTGGGTTAAGTCCTATAACGAGCGTAACCCTTTTCTTATGTNTGCTAANNTATATNNNNNNNNNNNNNNNNNAGCACTCTTGAGATACTGNNNNNNNNNNNNNNNNNNNNNNNNNNNNNNNNNNNNNNNNNNNNNNNNNNNNNNNNNNNNNNNNNNNNNNNNNNNNNNNNNNNNNNNNNNNNNNNNNNNNNNNNNNNNNNNNNNNNNNNNNNNNNNNNNNNNNNNNNNNNNNNNNNNNNNNNNNNNNNNNNNNNNNNNNNNNNNNNNNNNNNNNNNNNNNNNNNNNNNNNNNNNNNNNNNNNNNNNNNNNNNNNNNNNNNNNNNNNNNNNNNNNNNNNNNNNNNNNNNNNNNNNNNNNNNNNNNNNNNNNNNNNNNNNNNNNNNNNNNNNNNNNNNNNNNNNNNNNNNNNNNNNNNNNNNNNNNNNNNNNNNNNNNNNNNNNNNNNNNNNNNNNNNNNNNNNNNNNNNNNNNNNNNNNNNNNNNNNNNNNNNNNNNNNNNNNNNNNNNNNNNNNNNNNNNNNNNNNNNNNNNNNNNNNNNNNNNNNNN
BEDIC002B NNNNNNNNNNNNNNNNNNNNNNNNNNNNNNNNNNNNNNNNNNNNNNNNNNNNNNNNNNNNNNNNNNNNNNNNNNNNNNNNNNNNNNNNNNNNNNNNNNNNNNNNNNNNNNNNNNNNNNNNNNNNNNNNNNNNNNNNNNNNNNNNNNNNNNNNNNNNNNNNNNNNNNNNNNNNNNNNNNNNNNNNNNNNNNNNNNNNNNNNNNNNNNNNNNNNNNNNNNNNNNNNNNNNNNNNNNNNNNNNNNNNNNNNNNNNNNNNNNNNNNNNNNNNNNNNNNNNNNNNNNNNNNNNNNNNNNNNNNNNNNNNNNNNNNNNNNNNNNNNNNNNNNNNNNNNNNNNNNNNNNNNNNNNNNNNNNNNNNNNNNNNNNNNNNNNNNNNNNNNNNNNNNNNNNNNNNNNNNNNNNNNNNNNNNNNNNNNNNNNNNNNNNNNNNNNNNNNNNNNNNNNNNNNNNNNNNNNNNNNNNNNNNNNNNNNNNNNNNNNNNNNNNNNNNNNNNNNNNNNNNNNNNNNNNNNNNNNNNNNNNNNNNNNNNNNNNNNNNNNNNNNNNNNNNTAGGTATTT--TTTTTA-CCTTTNNNNNNNNNNNNNNTGAATTTATTTCNNAGNGAATAAGCACCGGCTAANTTACGTGCCAGCAGCCGCGGTAATACGTAAGGTGCAAGCGTTAGTCGGTATTATTAGGCGTAAAGCGTGTGTAGGCTGATTTATTGTGAAATNTTGTTNNAAATTTTAAGGCTCAACCNNTNTAATGTNNNGCATTTTTTACTAATATTCNTTNGNAATTNTATGTNNAGAGTTAACGGAACTCTACAAGTAACAGTGAAATGTGTAAATATGTAGAGGAACACCGATAGCGAAGGCAGTTAACTTACTTTNTTTTTGACGCTGATNNACACTAAAGCGTGGGTAGCAAACAGGATTAGATACCCTGNGTANGTCCACGCCCTAAACGATGTCAACTAATTNNNNNNNTTTTATTTTTTATAAATATTTANNNNNNNAATAAAGCTAACGCGTTAAGTTGACCGCCTNGGGGACTACGATCGCAAGATTAAAACTCAAAGGAATTGACGGGGACCTGCACAAGCGGTGGATGATGTGGATTAATTCGATGCAACGCGAAGAACCTTACCTACTCTTGACNATGNTATAGNNNAATCTTCTTGAGAAAGTTGAGTGCCTATTTTTTTGGGAANNCTATAACACAGGTGCTGCATGGCTGTNCGTCAGCTCGTGTCGTGAGATGTTGGGTTAAGTCCTATAACGAGCGAAACCCTTTCCTCATATNTACTAANNTTTATNNNNNNNNNNNNNNNNNAGCACATTTGAGGTACTGCCAATNNGNNNANNNNNNNNNNNNNNNNNNNTNAANNNNNNATTGNGAGGAAGGAGAGGATGANCGTCAAGTCCTCATGGCCCTTATGAGTAGGGCTTCACACGTCATACAATGGTTANGTNACAATTAGATNNNNNACGATTTNCGTGANNNNNNNNNNNNNNNNNNGGATGANGTAAATNNNNNNNNNNNNNNCTNTTAAATCTAATCTTAGTTCGGATTGTACCCTGAAACTCGGGTACATGAANGCAGGAATCGCNNNNNNNNNNNNNNNNNNNNNNNNNNNNNNNNNNNNNNNNNNNNNNNNNNNNNNNNNNNNNNNNNNNNNNNNNNNNNNNNNNNNNNNNNNNNNNNNNNNNNNNNNNNNNNNNNNNNNNNNNNNNNNNNNNNNNNNNNNNNNNNNNNNNNNNNNNNNNNNNNNNNNNNNNNNNNNNNNNNNNNNNNNNNNNNNNNNNNNN
BEDIC007B NNNNNNNNNNNNNNNNNNNNNNNNNNNNNNNNNNNNNNNNNNNNNNNNNNNNNNNNNNNNNNNNNNNNNNNNNNNNNNNNNNNNNNNNNNNNNNNNNNNNNNNNNNNNNNNNNNNNNNNNNNNNNNNNNNNNNNNGGCGAACGGGTGAGTAAAGTACTATTTAACATGCCTAATAGTTTGGTANNNNTAAAGTAATGAAAGTTACCTTAATTCCTTATAATAATTTGNNNNNNNTAATNNNNTATCCGAATTNNNGAAANGATATTAAAATATTTTAGTANNNNNNNNNNNNNNNNTTGCTATTNAGATTGTGTAGTATCAGATTANGCTAGTTGTNNNNTNGNATTTANATATATNTNAANCAAGGCGATGATCTGTAGTTGTTCTNGTAANGGAAGTACAACCACACTGGGACTGAGACACGGCCCAGACTCCCACGGGAGGCAGCAGTGAGGAATTTTGGACAATGAGCGCAAGCTTGATCCAGCAATACCACGTGTGCGATGAAGGNTTNTNNNNNNNAANCTGTAAAGCACTTTTTTNAGATGACTAAAGCTTT--TATAGT-TNNNNNNNNNNNNNNNNNNTGAATTTATTCTNNAANGAATAAGCACCGGCTAANTTACGTGCCAGCAGCCGCGGTAATACGTAAGGTGCTAGCGTTATTCGGTTTTATTTGGCGTAAAGCGTGTGTAGGCTGTNTTATTATGAAAANAAGTTNNAAATCTTAAAGCTTAACTNNTNTATGCTNNNGCTTTTTTTACTAATATTCNTANGNAACTNTAAACNNAGAGATAATGGAATTTTGCAAGTAACAGTGAAATGTGTAAATATGCAAAGGAACATCGATAGCGAAGGCAGTTATCTAGTTTANTTNTTGACGCTGATNNACACTAAAGCGTGGGGAGCAAACAGGATTAGATACCCTGNGTANGTCCACGCCCTAAACGTTGTCAACTAATTGTTTATATAATTTTTTAAAAATTANNNNNTATATATGATATAGCTAACGCGTTAAGTTGACCGCCTNGGGGACTACGATCGCAAGATTAAAACTCAAAGGAATTGACGGGGACCTGCACAAGCGGTGGATGATGTGGATTAATTCGATGCAACACGAAGAACCTTACCTACTTTTGACNATGNTATAGNNNAATTTGCTCGAGAGAGTAAAGTGCCATTATTGGAGNNNNNNCTGTAACACAGGTGCTGCATGGCTGTNCGTCAGCTCGTGTCGTGAGATGTTGGGTTAAGTCCTATAACGAGCGTGACCCTTTTCTCATATNTGCTAANNTTTATNNNNNNNNNNNNNNNNNAGTACTTTTGAGAGACTGCTAACNNGTNNTNNNNNNNNNNNNNNNNNNNTNAANNNNNNGTTGNGAGGAAGGAAAGGATGANCGTCAAGTCCTCATGGCCTTTATAAGTAGGGCTTCACACGTCATACAATGGTTTNATNACAAAATGATNNNNNGCAATCTNTGTAANNNNNNNNNNNNNNNNNNAAGTGANGCTAATNNNNNNNNNNNNNNCATTNAAATTTAGTCTTAGTTCGGATTGTACTCTGCAACTCGAGTACATGAANGTTGGAATCGCTAGTAATCGCAGATTAGANATGCTGCGGTGAATACGTTCTCAGGTCTTGTACACACCGCCCGTCACACCATGGAAGTTTATTTTACTGGAATTAGTTATTGATTTNNNNNNNNNNNNNNNNNAATTAANTAAGGTNAGGGTAAGTAACTGGGGTGAAGTCGTAACANNNNAGGTANNNNNNNNNNNNNNNNNNNNNNNN
BEDIC008B NNNNNNNNNNNNNNNNNNNNNNNNNNNNNNNNNNNNNNNNNNNNNNNNNNNNNNNNNNNNNNNNNNNNNNNNNNNNNNNNNNNNNNNNNNNNNNNNNNNNNNNNNNNNNNNNNNNNNNNNNNNNNNNNNNNNNNNNNNGAACGGGTGAGTAAAATGCTATTTAACATGCCTAATAGTTTGGTANNNNTAAAGTAATGAAAGTTACCTTAATTCCTTATAATAATTTGTNAATNNTAATNNNNNNNCAAATTNNNNGAAANGATGGTAAAATATTTTATTGNNNNNNNNNNNNNNNNTTGCTATTNAGATTGTATAGTATCAGATTANGCTAGTTGCNNNNTNGNGTTTANATATACNTNATNCAAGGCGATGATCTGTAGTTGTTCTNGTAANGGAAGTACAACCACACTGGGACTGAGACACGGCCCAGACTCCCACGGGAGGCAGCAGTGAGGAATCTTGGACAATGAGCGTAAGCTTGATCCAGCAATACCACGTGTGCGATGAAGGNTTNTNNNNNNNAANCTGTAAAGCACTTTTTTNAGATGACTAAGGTTTT--TATATT-AAAATTNNNNNNNNNNNNNTGAATTTATTCTNNAANGAATAAGCACCGGCTAANTTACGTGCCAGCAGCCGCGGTAATACGTAAGGTGCTAGCGTTATTCGGTTTTATTTGGCGTAAAGCGTGTGTAGGCTGTNTTATTGTGAAAANGAGTTNNAAATTTTAAAGCTCAACTNNTNTATTCTNNNGCTTTTTTTACTAATAATCNTANGNAACTNTAAACNNAGAGATAATGGAATTTTGCAAGTAACAGTGAAATGTGTAAATATGCAAAGGAACACCGATAGCGAAGGCAATTATCTAGTTTANTTNTTGACGCTGATNNACACTAAAGCGTGGGGAGCAAACAGGATTAGATACCCTGNGTANGTCCACGCCCTAAACGTTGTCAACTAATTGTTTATATTACTTTTAGAGTAANNNNNNNTATATATGATATAGCTAACGCGTTAAGTTGACCGCCTNGGGGACTACGATCGCAAGGTTAAAACTCAAAGGAATTGACGGGGACCTGCACAAGCGGTGGATGATGTGGATTAATTCGATGCAACACGAAGAACCTTACCTACTTTTGACNATGNTACAGNNNAATTTATTCGAGAGAGTAAAGTGCCTTTATGGAANNNNNNNCTGTAACACAGGTGCTGCATGGCTGTNCGTCAGCTCGTGTCGTGAGATGTTGGGTTAAGTCCTATAACGAGCGTGACCCTTTTCTCATATNTGCTAANNTTTATNNNNNNNNNNNNNNNNNAGTACTTTTGAGAGACTGCTAATNNGTNNTNNNNNNNNNNNNNNNNNNNTNAANNNNNNGTTANGAGGAAGGAGAGGATGANCGTCAAGTCCTCATGGCCTTTATAAGTAGGGCTTCACACGTCATACAATGGTTANATNACAAAGTGATNNNNNGCAATCTNTGTGANNNNNNNNNNNNNNNNNNAGGGGANGCTAATNNNNNNNNNNNNNNCATTNAAATTTAACCTCAGTTCGGATTGTACTCTGCAACTCGAGTACATGAANGTTGGAATCGCTAGTAATCGCAGATTAGANATGCTGCGGTGAATACGTTCTCAGGTCTTGTACACACCGCCCGTCACACCATGGAAGTTTATTTTGCTGGAATTAGTTATTAGCTTNNNNNNNNNNNNNNNNNAATTAANCAAGGTNAGGGTAAGTAACTAGGGTGAAGTCGTAACANNNNAGGTAGNCTGTATCNGGAANNNNGGTGCG
BEDIC035B NNNNNNNNNNNNNNNNNNNNNNNNNNNNNNNNNNNNNNNNNNNNNNNNNNNNNNNNNNNNNNNNNNNNNNNNNNNNNNNNNNNNNNNNNNNNNNNNNNNNNNNNNNNNNNNNNNNNNNNNNNNNNNNNNNNNNNNNNNNNNNNNNNNNNNNNNNNNNNNNNNNNNNNNNNNNNNNNNNNNNNNNNNNNNNNNNNNNNNNNNNNNNNNNNNNNNNNNNNNNNNNNNNNNNNNNNNNNNNNNNNNNNNNNNNNNNNNNNNNNNNNNNNNNNNNNNNNNNNNNNNNNNNNNNNNNNNNNNNNNNNNNNNNNNNNNNNNNNNNNNNNNNNNNNNNNNNNNNNNNNNNNNNNNNNNNNNNNNNNNNNNNNNNNNNNNNNNNNNNNNNNNNNNNNNNNNNNNNNNNNNNNNNNNNNNNNNNNNNNNNNNNNNNNNNNNNNNNNNNNNNNNNNNNNNNNNNNNNNNNNNNNNNNNNNNNNNNNNNNNNNNNNNNNNNNNNNNNGTGTGTGATGAAGGNTTNTTANCNNNNNNNTGTAAAGCACTTTTTTNAGATTACTAAGGTCTA--TTTTTT-TAGATTNNNNNNNNNNNNNTGAATTTATTTTNNAANGAATAAGCACCGGCTAANTTACGTGCCAGCAGCCGCGGTAATACGTAAGGTGCAAGCGTTATTCGGTTTTATTAGGCGTAAAGCGTGTGTAGGCTGTNTTATTGTGAAGANGTATTNNAAATTTTAAAGCTTAACTNNTNTATTTTNNNGTATTTTTTACTAATATACNTANGNAACTNTAAATNNAAAGACAGTGGAATTTTGCAAGTAACAGTGAAATGTGTAAATATGCAAAGGAACACCGATGGCGAAGGCAACTGTCTGATTTAATTGTTGACGCTGATNNACACTAAAGCGTGGGGAGCAAACAGGATTAGATACCCTGNGTANGTCCACGCCCTAAACGTTGTCAACTAATTGTTTATATTTCTTTTTTTGATTNNNNNNNTATATATGATATAGCTAACGCGTTAAGTTGACCGCCTNGGGGACTACGATCGCAAGATTAAAACTCAAAGGAATTGACGGGGACCTGCACAAGCGGTGGATGATGTGGATTAATTCGATGCAACACGAAGAACCTTACCTACTCTTGACNATGNTATAGNNNTATTTGTTTGAGAAAGCAAAGTGCCTTATTAGGAANNNNNNCTATAACACAGGTGCTGCATGGCTGTNCGTCAGCTCGTGTCGTGAGATGTTGGGTTAAGTCCTATAACGAGCGTAACCCTTGTCTCATATNTGCTAANNTATATNNNNNNNNNNNNNNNNNAGTACTTTTGAGATACTGCCGATNNGNNNTNNNNNNNNNNNNNNNNNNNTNAAANNNNNATTGNGAGGAAGGAAAGGATGANCGTCAAGTCCTCATGGCCTTTATNNNNNNNNNNNNNNNNNNNNNNNNNNNNNNNNNNNNNNNNNNNNNNNNNNNNNNNNNNNNNNNNNNNNNNNNNNNNNNNNNNNNNNNNNNNNNNNNNNNNNNNNNNNNNNNNNNNNNNNNNNNNNNNNNNNNNNNNNNNNNNNNNNNNNNNNNNNNNNNNNNNNNNNNNNNNNNNNNNNNNNNNNNNNNNNNNNNNNNNNNNNNNNNNNNNNNNNNNNNNNNNNNNNNNNNNNNNNNNNNNNNNNNNNNNNNNNNNNNNNNNNNNNNNNNNNNNNNNNNNNNNNNNNNNNNNNNNNNNNNNNNNNNNNNNNNNNNNNNNNNNNNNNNNNNNNNNNNNNNNNNNNNNNNNNNNNNNNNNNNNNNNNNNNNNN
BEDIC036B NNNNNNNNNNNNNNNNNNNNNNNNNNNNNNNNNNNNNNNNNNNNNNNNNNNNNNNNNNNNNNNNNNNANNNGGGTGGTNNNNNNNNNNNNNNNNNNNNNNNNNNNNNNNNNNNNNNNNNNNNNNNNNNNNNNNNNGGCAAACGGGTGAGTAAAATATTAGANNACATACCCAAAAGATGGGGANNNNTAAGATAACGAAAGTTATTGTAAACCGCAATAAAACCCTACNNNNNNNAATNNNNAAAGCAGGGTNNNGAAANATCATAAAAATACTTTTATGNNNNNNNNNNNNNNNNATGCTTTTNGGATTGGCTAATAACAGATTANGCTAGTTGGNNNNTNGNACGTANAAGGGTNTNAANCAAGGCTAAGATCTGTAGTTGTTCTNGGAANGGAAGCACAACCACACTGGGACTGAGACAAGGCCCAGACTCCTACGGGAGGCAGCAGTGAGGAATCTTGGACAATGAGCGAAAGCTTGATCCAGCAATACCGCGTGTGCGATGAAGGNNNNNNNNGNNNAAACTGTAAAGCACTTTTTTNAGGGGAATAAAGCAGA--AATGTT-NNNNNNNNNNNNNNNNNNNTGAATGTACCTTNNAANGAAAAAGTACCGGCTAANTTACGTGCCAGCAGCCGCGGTAAAACGTAAGGTGCAAGCGTTAATCGGTTTTATTGGGCGTAAAGCGTGTGTAGGCGGANATATTATGAAGGNGTGTANNAAAGAATAAAGCCTAACTNNTNTATAAANNNGCACCCTTTACTAATAATCNTGNGNAGTGNTAGATNNAGAGGAAGCAGAATTCTGTGTGTAGCGGTGAAATGTGTAAATATACAGAGGAATACCAAAAGCGAAGGCAGCCTCCTTATCTANACACTGACGCTGATNNACACTAAAGCGTGGGGAGCAAACAGGATTAGATACCCTGNGTANGTCCACGCCCTAAACGATGTCAACTAACTGTTGGTATAAGNNNNNNNNNNNNNNNNNNAACCAGTGGTGTAGCTAACGCATTAAGTTGACCGCCTNGGGGACTACGACCGCAAGGTTAAAACTCAAAGGAATTGACGGGGACCCGCACAAGCGGTGGATGATGTGGATTAATTCGATGCAACACGAAGAACCTTACCTACCCTTGACNATGNTATAGNNNAACCCTCTTGAAAAAGAGGGGTGCCCTAAGGGAANNNNNNNCTATAACACAGGTGCTGCATGGCTGTNCGTCAGCTCGTGTCGTGAGATGTTTGGTTAAGTCCTATAACGAGCGAAACCCTTTTTTCATGTNTGCTAAAAATNNNNNNNNNNNNNNNNNTANAGCACTCTTGAAAAACTGCCAATNNGNNNANNNNNNNNNNNNNNNNNNNANAANNNNNNGTTGNGAGGAAGGAAAGGATGANCGTCAAGTCCTCATGGCCCTTATGGGTAGGGCTTCACACGTCATACAATGGTTANACNACAAANGGAANNNNNNNNNNNNNNNNNNNNNNNNNNNNNNNNNNNNNNNNNNNNNNAATNNNNNNNNNNNNNNCCTNNAAAATTAACCTTAGTTCGGATTGTGCTCTGAAACTCGGGCACATGAANGCAGGAATCGCTAGTAATCGCAGATCAGANATGCTGCGGTGAATACGTTCTCGGGTCTTGTACACACCGCCCGTNNNNNNNNNNNNNNNNNNNNNNNNNNNNNNNNNNNNNNNNNNNNNNNNNNNNNNNNNNNNNNNNNNNNNNNNNNNNNNNNNNNNNNNNNNNNNNNNNNNNNNNNNNNNNNNNNNNNNNNNNNNNNNNNNNNNNNNN
BEDIC063B NNNNNNNNNNNNNNNNNNNNNGCTCAGATTTAACGCTGGTGNNNGTATGCATAACACATGCAAGTCGAACGTATTCATTTATGTTTACNNNNNNNNNNNNNNNNNNNNNNNNNNNNNNNNNNNNNNNNNNNNAGTGGCGAACGGGTGAGTAATATGCTAATNNACGTACCTTAAAGTATGGTANNNNTAAAGTAATGAAAATTACCTTAATTCCGTATATATATTCTANNNNNNNTATNNNNATTTTTAATTNNNTAAANGGAGGTAAATTATTTTATTTNNNNNNNNNNNNNNNNTCGCTTTATAGATCGTTTAGTATCAGATTANGCTAGTTGTNNNNTNGNTTTTANATTAATNTNAANCAAGGCGATGATCTGTAGTTGTTCTNGTAANGGAAGTTCAACCACACTGGGACTGAGANATGGCCCAGACCTCTATGGAGGGCAGCAGTGAGGAATATTGGACAATGAGCGAAAGCTTGATCCAGCAATACCACGTGTGTGATGAAGANCNNNTANTNNNNGNTTGTAAAGCACTTTTATNGATTTATTAATGAGGT--ATTATT-ATACTTTTNNNNNNNNNNNTGAATTTATTTCNNATNGAATAAGCACCGGCTAANTTACGTGCCAGCAGCCGCGGTAATACGTAAGGTGCAAGCGTTAGTCGGTATTATTAGGCGTAAAGCGTGTGTAGGCTGATTTATTGTGAGAANTTGTTNNAAATTTTAAGGCTCAACCNNTNTAAACTNNNGCGGTTTTTACTAATAGTCNTTNGNAATTNTAGGTNNGGGGTTAACGGAACTTTACAAGTAACGGTGAAATGTGTAAATATGTAAAGGAACACCGATAGCGAAGGCAGTTAACTTACTTTNTATTTGACGCTGATNNACACTAAAGCGTGGGTAGCGAACAGGATTAGATACCCTGNGTANGTCCACGCCCTAAACGATGTCAACTAATTTCTTATCTTTTTTTTANNNNNNNNNNNNNGGTATTTAATAAAGCTAACGCGTTAAGTTGACCGCCTNGGGGACTACGATCGCAAGATTAAAACTCAAAGGAATTGACGGGGACCTGCACAAGCGGTGGATGATGTGGATTAATTCGATGCAACACGAAGAACCTTACCTACTTTTGACNATGNTATAGNNNAATCTTCTTGAGAGAGTGGAGTGCCTATTATTGGAANNNNNCTATAACACAGGTGCTGCATGGCTGTNCGTCAGCTCGTGTCGTGAGATGTTGGGTTAAGTCCTATAACGAGCGAAACCCTTTCCTCATATNTACTAANNTTTATNNNNNNNNNNNNNNNNNAGCACATTTGAGGTACTGCCAATNNGNNNANNNNNNNNNNNNNNNNNNNTNAANNNNNNATTGNGAGGAAGGAAAGGACGANCGTCAAGTCCTCATGGCCTTTATAAGTAGGGCTTCACACGTCATACAATGGTTGNGTNACAATTAGATNNNNNACAATTTNCGTAANNNNNNNNNNNNNNNNNNGAATGANGTAGATNNNNNNNNNNNNNNCTNTTAAACCCAATCCTAGTTCGGATTGTACCCTGAAACTCGGGTACATGAANGCAGGAATCGCTAGTAATCGCAGATTAGANATGCTGCGGTGAATACGTTCTCAGGTCTTGTACACACCGCCCGTCACACCNNNNNNNNNNNNNNNNNNNNNNNNNNNNNNNNNNNNNNNNNNNNNNNNNNNNNNNNNNNNNNNNNNNNNNNNNNNNNNNNNNNNNNNNNNNNNNNNNNNNNNNNNNNNNNNNNNNNNNNNNNNNNNNNNN
BEDIC094B NNNNNNNNNNNNNNNNNNNNNNNNNNNNNNNNNNNNNNNNNNNNNNNNNNNNNNNNNNNNNNNNNNNNNNNNNNNNNNNNNNNNNNNNNNNNNNNNNNNNNNNNNNNNNNNNNNNNNNNNNNNNNNNNNNNNNNNNNNNNNCGGGTGAGTAAAATGTTAGTNNACATACCCATTAGTAGGGAANNNNTAAAGCAATGAAAATTACCTTAAAACCCTATAATAATCTGANNNNNNNAATNNNNAAATCGGATTNNNGAAANAGTAGTGAAGTATTTCATTANNNNNNNNNNNNNNNNTTGCTAACNGGATTGGCTAGCACCAGATTANGCTAGTTGTNNNNTNGNTTGTANAAAGATNCNAANCAAGGCGATGATCTGTAGTTGTTCTNGAAANGGAAGTACAACCACACTGGGACTGAGANAAGGCCCAGACTCCTACGGGAGGCAGCAGTGAGGAATTTTGGACAATGAGCGAAAGCTTGATCCAGCAATACCACGTGTGCGAAGAAGGNNNNTTTNANNNNNNCTGTAAAGCACTTTTCTNAGGTGACTAAAGCCAA--AAGGCC-NNNNNNNNNNNNNNNNNNNTGAATTTATCCTNNAGNGAATAAGCACCGGCTAANTTACGTGCCAGCAGCCGCGGTAATACGTAAGGTGCGAGCGTTAATCGGTTTTATTAGGCGTAAAGCGTGTGTAGGCTGGNAGGTTGTGAAGANTTGTANNAAATAATAAGGCTCAACCNNTNTATGTANNNGCTCTCTTTACTAACTTCCNTANGNAAGANTAGGTNNGAGGGTAACGGAATTCTGTAAGTAGCAGTGAAATGCGTAAATATACAGAGGAACACCGAAAGCGAAGGCAGTTACCTTATCTNNTGATTGACGCTGATNNACACTAAAGCGTGGGGAGCAAACAGGATTAGATACCCTGNGTANGTCCACGCCCTAAACGTTGTCAACTAACTGTTGGTTTCAGTATTTTGANNNNNNNNNNAGCTAGTGGTGAAGCTAACGCATTAAGTTGACCGCCTNGGGGACTACGATCGCAAGATTAAAACTCAAAGGAATTGACGGGGACCCGCACAAGCGGTGGATGATGTGGATTAATTCGATGCAACACGAAGAACCTTACCTACCCTTGACNATGNTATAGNNNAATTTACTTGAGAAAGTAAAGTGCCTTTTAGGAANNNNNNNCTATAACACAGGTGCTGCATGGCTGTNCGTCAGCTCGTGTCGTGAGATGTTGGGTTAAGTCCTATAACGAGCGAAACCCTTTTCTCATATNTGCTAANNTAATNNNNNNNNNNNNNNNNNNAGCACTTTTGAGGTACTGCCAATNNGNNNANNNNNNNNNNNNNNNNNNNCNAAANNNNNATTGNGAGGAAGGAAAGGACGANCGTCAAGTCCTCATGGCCCTTATGGGTAGGGCTTCACACGTCATACAATGGTTANTTNACAAAGAGAANNNNNGCAAACCNCGCGANNNNNNNNNNNNNNNNNNGGGAGANGCAAATNNNNNNNNNNNNNNCTTTNAAAAATAATCTCAGTCCGGATTGCACTCTGAAACTCGAGTGCATGAANGTAGGAATCGCTAGTAATCGTAGATCAGANATGCTACGGTGAATACGTTCTCGGGTCTTGTACACACCGCCCGTCACACCATGGGAATATATTTTGCCGGAATTAATCTTTAAATANNNNNNNNNNNNNNNNNGGTTAANCAAAGTNGAGGTATGTAACTGGGGTGAAGTCGTAACANNNNAGGTAGNCTGTACCNGGAANNNNGGTGCG
BEDIC103B NNNNNNNNNNNNNNNNNNNNNNNNNNNNNNNNNNNNNNNNNNNNNNNNNNNNNNNNNNNNNNNGTCGAACGTTCCTATAAACGGAAANNNNNNNNNNNNNNNNNNNNNNNNNNNNNNNNNNNNNNNNNNNNNAGTGGCGAACGGGTGAGTAAAATACTGGANNACATACCCATTAGTTGGGAANNNNTAAAGCAATGAAAATTGCCTTAAGACCTAATGAAAACCCGANNNNNNNAATNNNNAAATCGGGTTNNNAAAANAATAACAAAATAGTTTGTTANNNNNNNNNNNNNNNNTTGCTAACNGGATTGGCCAGTAGCAGATTANGCTAGTTGTNNNNTNGNTTGTANACAAATNCNAANCAAGGCAATGATCTGTAGCTGTTCTNGAAANGGAAGCACAGCCACACTGGGACTGAGANAAGGCCCAGACTCCTACGGGAGGCAGCAGTGAGGAATCTTGGACAATGAGCGAAAGCTTGATCCAGCAATACCACGTGTGTGAAGAAGGNNNNTTTNANNNNNNCTGTAAAACACTTTTTTNGGACCACTAAAGCTTA--AAAGCC-NNNNNNNNNNNNNNNNNNNTGAATTTAATCCNNAANGAATAAGCACCGGCTAANTTACGTGCCAGCAGCCGCGGTAATACGTAAGGTGCGAGCGTTAATCGGTTTTATTGGGCGTAAAGCGTGTGTAGGCTGGNAAATTGTGAAGANATGTANNAAAAATTGGGGCTCAACCNNCNCATGAGNNNGCATGCTTTACTAATTTCCNTANGNAAGANTGGGTNNAAAGACAATGGAATTCTGCAAGTAACAGTGAAATGTGTAAATATGCAGAGGAACACCGAAAGCGAAGGCAATTGTCTTATCTNNTGATTGACGCTGATNNACACTAAAGCGTGGGTAGCAAACAGGATTAGATACCCTGNGTANGTCCACGCCCTAAACGTTGTCAACTAACTGTCGATCTTGGATTAGCAANNNNNNNNNNGGTTGGTGGTGAAGCTAACGCATTAAGTTGACCGCCTNGGGGACTACGACCGCAAGGTTAAAACTCAAAGGAATTGACGGGGACCCGCACAAGCGGTGGATGATGTGGATTAATTCGATGCAACACGAAGAACCTTACCTACCCTTGACNATGNTATAGNNNAGTCCGCTTGAGAGAGTGGAGTGCCTTTAAAAGGGAGNNNNCTATAGCACAGGTGCTGCATGGCTGTNCGTCAGCTCGTGTCGTGAGATGTTGGGTTAAGTCCTATAACGAGCGAAACCCTCTTCTCATATNTGCTAATTNNNNNNNNNNNNNNNNNNNAANAGCACCTTTGAGAGACTGCCAGTNNGNNNANNNNNNNNNNNNNNNNNNNANAAANNNNNACTGNGAGGAAGGAGAGGATGANCGTCAAGTCCTCATGGCCCTTATGGGTAGGGCTTCACACGTCATACAATGGTTANTTNACAAAGAGAANNNNNGCAAACCNCGCGANNNNNNNNNNNNNNNNNNGGGGGANGCAAAGNNNNNNNNNNNNNNCTCTNAAAAATAATCTCAGTCCGGATTGCACCCTGAAACTCGGGTGCATGAANGTAGGAATCGCTAGTAATCGTAGATCAGANATGCTACGGTGAATACGTTCTCGGGTCTTGTACACACCGCCCGTCACACCATGGAAATGTACTTCGCCGGAATTGNNNNNNNNNNNNNNNNNNNNNNNNNNNNNNNNNNNNNNNNNNNNNNNNNNNNNNNNNNNNNNNNNNNNNNNNNNNNNNNNNNNNNNNNNNNNNNNNNNNNNNNNN
BEDIC112B NNNNNNNNNNNNNNNNNNNNNNNNNNNNNNNNNNNNNNNNNNNNNNNNNNNNNNNNNNNNNNNNNNNNNNANNNNNNNNNNNNNNNNNNNNNNNNNNNNNNNNNNNNNNNNNNNNNNNNNNNNNNNNNNNNNAGTGGCAAACGGGTGAGTAAAATACTAGTNNACATACCCATTAGTTGGATANNNNTAAAGCAATGAAAATTACCTTAAAATCCAATAAAAACCCGANNNNNNNAATNNNNAAGTCGGGTTNNNGAAANAGTAACAAAATAATTTGTTANNNNNNNNNNNNNNNNTTGCTAACNGGATTGGCTAGTACCAGATTANGCTAGTTGTNNNNTNGNTTGTANAAGGATNCNAANCAAGGCGATGATCTGTAGCTGTTCTNGAAANGGAAGTACAGCCACACTGGGACTGAGANAAGGCCCAGACTCCTACGGGAGGCAGCAGTGAGGAATATTGGACAATGAGCGAAAGCTTGATCCAGCAATACCACGTGTGCGAAGAAGGNNNNTTTNANNNNNNCTGTAAAGCACTTTTTTNGAACGACTAAAGACCA--GAAGGT-CCNNNNNNNNNNNNNNNNNTGAATCTAGTTCNNAANGAATAAGCACCGGCTAANTTACGTGCCAGCAGCCGCGGTAATACGTAAGGTGCAAGCGTTAATCGGTTTTATTAGGCGTAAAGCGTGTGTAGGCGGGNAAATTGTGAAGTNGTGTANNAAAAAATAAGGCTCAACCNNTNTATAAANNNGCGCACTTAACTAATATCCNTANGNAAGANTGGGTNNAGAGATAACGGAATTCTGCAAGTAGCAGTGAAATGCGTAAATATGCAGAGGAACACCGATAGCGAAGGCAGTTATCTTACTCANNAATTGACGCTGATNNACACTAAAGCGTGGGGAGCAAACAGGATTAGATACCCTGNGTANGTCCACGCCCTAAACGTTGTCAACCAACTGTCAATTTTAAATAACATAANNNNNNNNNAATTGGTGGTGAAGCTAACGCATTAAGTTGACCGCCTNGGGGACTACGACCGCAAGGTTAAAACTCAAAGGAATTGACGGGGACCCGCACAAGCGGTGGATGATGTGGATTAATTCGATGCAACACGAAGAACCTTACCTACCCTTGACNATGNTATAGNNNAATCCACTTGAGAGAGAGGAGTGCCTAGTAAGGAANNNNNNCTATAACACAGGTGCTGCATGGCTGTNCGTCAGCTCGTGTCGTGAGATGTTGGGTTAAGTCCTATAACGAGCGAAACCCTTTTCCCATATNTGCTAANNTAATNNNNNNNNNNNNNNNNNNAGAACCTTTGGGAAACTGCCAATNNGNNNANNNNNNNNNNNNNNNNNNNANAANNNNNNATTGNGAGGAAGGAAAGGATGANCGTCAAGTCCTCATGGCCCTTATGGGTAGGGCTTCACACGTCATACAATGGTTANCCNACAAAGAGAANNNNNGCAAACCNTGCGANNNNNNNNNNNNNNNNNNAGGGGANGCAAATNNNNNNNNNNNNNNCTCAAAAAAGTAATCCCAGTTCGGATTGCACTCTGAAACTCGAGTGCATGAANGCAGGAATCGCTAGTAATCGTAGATCAGANATGCTACGGTGAATACGTTCTCGGGTCTTGTACACACCGCCCGTCACACCATGGAAATATACTTCACCAGAATTAACTTTTAAATANNNNNNNNNNNNNNNNNAGCTAANCAAAGTNGGGGTATGTGACTGGGGTGAAGTCGTAACANNNNAGGTAGNCTGTACCNGGAANNNNGGTGCG
BEEUR004B NNNNNNNNNNNNNNNNNNNNNNNNNNNNNNNNNNNNNNNNNNNNNNNNNNNNNNNNNNNNNNNNNNNNNNNNNNNNNNNNNNNNNNNNNNNNNNNNNNNNNNNNNNNNNNNNNNNNNNNNNNNNNNNNNNNNNNNNNNNNNNNNNNNNNNNNNNNNNNNNNNNNNNNNNNNNNNNNNNNNNNNNNNNNNNNNNNNNNNNNNNNNNNNNNNNNNNNNNNNNNNNNNNNNNNNNNNNNNNNNNNNNNNNNNNNNNNNNNNNNNNNNNNNNNNNNNNNNNNNNNNNNNNNNNNNNNNNNNNNNNNNNNNNNNNNNNNNNNNNNNNNNNNNNNNNNNNNNNNNNNNNNNNNNNNNNNNNNNNNNNNNNNNNNNNNNNNNNNNNNNNNNNNNNNNNNNNNNNNNNNNNNNNNNNNNNNNNNNNNNNNNNNNNNNNNNNNNNNNNNNNNNNNNNNNNNNNNNNNNNNNNNNNNNNNNNNNNNNNNNNNNNNNNNNNNNNNNNNNNNNNNNNNNNNNNNNNNNNNNNNNNNNNNNNNNNNNNNNNNNNNNNNNNNNNNNNNNNNNN--NNNNNN-NNNNNNNNNNNNNNNNNNNNNNNNNNNNNNNNNNNNNNNNNNNNNNNNNNNNNNNNNNNNNNNNNNNNNNNNNNNNNNNNNNNNNNNNNNNNNNNNNNNNNNNNNNNNNNNNNNNNNNNNNNNNNNNNNNNNNNNNNNNNNNNNNNNNNNNNNNNNNNNNNNNNNNNNNNNNNNNNNNNNNNNNNNNNNNNNNNNNNNNNNNNNNNNNNNNNNNNNNNNNNNNNNNNNNNNNNNNNNNNNNNNNNNNNNNNNNNNNNNNNNNNNNNNNNNNNNNNNNNNNNNNNNNNNNNNNNNNNNNNNNNNNNNNNNNNNNNNNNNNNNNNNNNNNNNNNNNNNNNNNNNNNNNNNNNNNNNNNNNNNGNGTANGTCCACGCCCTAAACGATGTCAATTAATTTCTAGAAAATTTTTNNNNNNNNNNNNNNNTTTTAGTTTTAAAGCTAACGCGTTAAATTGACCGCCTNGGGGAATACGATCGCAAGATTAAAACTCAAAGGAATTGACGGGGACCCGCACAAGCGGTGGATGATGTGGATTAATTCGATGCAACACGAAGAACCTTACCTACCCTTGACNATGNTATAGNNNAATTTAATCGAAAGATTAAAGTGCCTTATGGAANNNNNNNNCTATAACACAGGTGCTGCATGGCTGTNCGTCAGCTCGTGTCGTGAGATGTTGGGTTAAGTCCCATAACGAGCGTAACCCTTTTTTTTTGTNTGCTACNNTTATTGNNNNNNNNNNNNNNNNAGCACTCAAAAAAGACTGCTTATNNTTAAANNNNNNNNNNNNNNNNNNNTNAANNNNNNATAANGAGGAAGGAAAGGACGANCGTCAAGTCCTCATGGCCCTTATGGGTAGGGCTTCACACGTCATACAATGGTTANGTNACAAAAAGTTATANNGCAAATTNTTAAANNNNNNNNNNNNNNNNNNTTATGANGCTAATNNNNNNNNNNNNNNCTNATAAAACTAACCTCAGTTCGGATTGTACCTTGAAANNNNNNNNNNNNNNNNNNNNNNNNNNNNNNNNNNNNNNNNNNNNNNNNNNNNNNNNNNNNNNNNNNNNNNNNNNNNNNNNNNNNNNNNNNNNNNNNNNNNNNNNNNNNNNNNNNNNNNNNNNNNNNNNNNNNNNNNNNNNNNNNNNNNNNNNNNNNNNNNNNNNNNNNNNNNNNNNNNNNNNNNNNNNNNNNNNNNNNNNNNNNNNNNNNNNNNNNNNNNNNNNN
BEFLA019B NNNNNNNNNNNNNNNNNNNNNNNNNNNNNNNNNNNNNNNNNNNNNNNNNNNNNNNNNNNNNNNNNNNNNNNNNNNNNNNNNNNNNNNNNNNNNNNNNNNNNNNNNNNNNNNNNNNNNNNNNNNNNNNNNNNNNNNNNNNNNNNNNNNNNNNNNNNNNNNNNNNNNNNNNNNNNNNNNNNNNNNNNNNNNNNNNNNNNNNNNNNNNNNNNNNNNNNNNNNNNNNNNNNNNNNNNNNNNNNNNNNNNNNNNNNNNNNNNNNNNNNNNNNNNNNNNNNNNNNNNNNNNNNNNNNNNNNNNNNNNNNNNNNNNNNNNNNNNNNNNNNNNNNNNNNNNNNNNNNNNNNNNNNNNNNNNNNNNNNNNNNNNNNNNATTATCTGTAGCTGTTCTNGAGANGGAAGTACAGCCACATTGGGACTGAGACAAGGCCCAAACTCCTACGGGAGGCAGCAGTGGGGAATATTGGACAATGAGCTAAAGCTTGATCCAGCAATATCGCGTGTGCGAAGAAGGNNNNNNNNGNNNAAACTGTAAAGCACTTTTTTNCTAAGAATAAGACTTT--TTTGTT-NNNNNNNNNNNNNNNNNNNTGAATGTATTAGNNAANGAATAAGCGCCGGCTAANTTACGTGCCAGCAGCCGCGGTAATACGTAGGGCGCAAGCGTTAATCGGAATTATTGGGCGTAAAGCGTACGTAGATTGTNTTATTAAGAAGANGAATTNNAAATCATAANNNTCAAAAAATNTATTATNNCGTTTTCTTTACTGGTAAACNTTNGNAGTGNTAAAANNGGGGGGAATAGAATTCTATGTGTAGCGGTGAAATGCATAAATATATAGAAGAATACCAATAGCGAAGGCAGTTCCCTATTTTANATACTGACATTGATNNGTACTAAAGCGTGGGGAGCAAACAGGATTAGATACCCTGNGTANGTCCACGCCCTAAACTATGTTAACTAATTATCAGGATTTTNNNNNNNNNNNNNNNNNNTTTTGGTAGTAAAGCTAACGCGTTAAGTTAACCGCCTNGGGGACTACGATCGCAAGATTAAAACTCAAAGGANNNNNNNNNNNNNNNNNNNNNNNNNNNNNNNNNNNNNNNNNNNNNNNNNNNNNNNNNNNNNNNNNNNNNNNNNNNNNNNNNNNNNNNNNNNNNNNNNNNNNNNNNNNNNNNNNNNNNNNNNNNNNNNNNNNNNNNNNNNNNNNNNNNNNNNNNNNNNNNNNNNNNNNNNNNNNNNNNNNNNNNNNNNNNNNNNNNNNNNNNNNNNNNNNNNNNNNNNNNNNNNNNNNNNNNNNNNNNNNNNNNNNNNNNNNNNNNNNNNNNNNNNNNNNNNNNNNNNNNNNNNNNNNNNNNNNNNNNNNNNNNNNNNNNNNNNNNNNNNNNNNNNNNNNNNNNNNNNNNNNNNNNNNNNNNNNNNNNNNNNNNNNNNNNNNNNNNNNNNNNNNNNNNNNNNNNNNNNNNNNNNNNNNNNNNNNNNNNNNNNNNNNNNNNNNNNNNNNNNNNNNNNNNNNNNNNNNNNNNNNNNNNNNNNNNNNNNNNNNNNNNNNNNNNNNNNNNNNNNNNNNNNNNNNNNNNNNNNNNNNNNNNNNNNNNNNNNNNNNNNNNNNNNNNNNNNNNNNNNNNNNNNNNNNNNNNNNNNNNNNNNNNNNNNNNNNNNNNNNNNNNNNNNNNNNNNNNNNNNNNNNNNNNNNNNNNNNNNNNNNNNNNNNNNNNNNNNNNNNNNNNNNNNNNNNNNNNNNNNNNNNNNNNNNNNNNNNNNNNNNNNNNNNNNNNNNNNNNNNNNNNNNNNN
BEFUL004B NNNNNNNNNNNNNNNNNNNNNNNNNNNNNNNNNNNNNNNNNNNNNNNNNNNNNNNNNNNNNNNNNNNNNNNNNNNNNNNNNNNNNNNNNNNNNNNNNNNNNNNNNNNNNNNNNNNNNNNNNNNNNNNNNNNNNNNNNNNNNNNNNNNNNNNNNNNNNNNNNNNNNNNNNNNNNNNNNNNNNNNNNNNNNNNNNNNNNNNNNNNNNNNNNNNNNNNNNNNNNNNNNNNNNNNNNNNNNNNNNNNNNNNNNNNNNNNNNNNNNNNNNNNNNNNNNNNNNNNNNNNNNNNNNNNNNNNNNNNNNNNNNNNNNNNNNNNNNNNNNNNNNNNNNNNNNNNNNNNNNNNNNNNNNNNNNNNNNNNNNNNNNNNNNNNNNNNNNNNNNNNNNNNNNNNNNNNNNNNNNNNNNNNNNNNNNNNNNNNNNNNNNNNNNNNNNNNNNNNNNNNNNNNNNNNNNNNNNNNNNNNNNNNNNNNNNNNNNNNNNNNNNNNNNNNNNNNNNNNNNNNNNNNNNNNNNNNNNNNNNNNNNNNNNNNNNNNNNNNNNNNNNNNNNNNNNNNNNNN--NNNNNN-NNNNNNNNNNNNNNNNNNNNNNNNNNNNNNNNNNNNNNNNNNNNNNNNNNNNNNNNNNNNNNNNNNNNNNNNNNNNNNNNNNNNNNNNNNNNNNNNNNNNNNNNNNNNNNNNNNNNNNNNNNNNNNNNNNNNNNNNNNNNNNNNNNNNNNNNNNNNNNNNNNNNNNNNNNNNNNNNNNNNNNNNNNNNNNNNNNNNNNNNNNNNNNNNNNNNNNNNNNNNNNNNNNNNNNNNNNNNNNNNNNNNNNNNNNNNNNNNNNNNNNNNNNNNNNNNNNNNNNNNNNNNNNNNNNNNNNNNNNNNNNNNNNNNNNNNNNNNNNNNNNNNNNNNNNNNNNNNNNNNNNNNNNNNNNNNNNNNNNNNNNNNNNNNNCACGCCCTAAACGATGTCAACTAACTGTTAGATTTTTNNNNNNNNNNNNNNNNNNTTCTAGTGGTGTAGCTAACGCATTAAGTTGACCGCCTNGGGAACTACGATCGCAAGATTAAAACTCAAAGGAATTGACGGGGACCCGCACAAGCGGTGGATGATGTGGATTAATTCGATGCAACGCGAAGAACCTTACCTACTCTTGACNATGNTATAGNNNAATCTATCTGAGAGGATGGAGTGCATATGAGNNNNNNNNNNCTATAACACAGGTGCTGCATGGCTGTNCGTCAGCTCGTGTCGTGAGATGTTTGGTTAAGTCCTATAACGAGCGTAACCCTCTTTTTTTATNTGCTATTTATTCTATATGAAATANNNNAANGGCACTTTTAAAAAACTGCCAATNNGNNNANNNNNNNNNNNNNNNNNNNTNAANNNNNNTTTGNGAGGAAGGAGAGGATGANCGTCAAGTCCTCATGGCCCTTATGAGTAGGGCTTCACACGTCATACAATGGTTANATNACAATGAGAANNNNNGCAATTCNCGTGANNNNNNNNNNNNNNNNNNGGATGANGCAAATNNNNNNNNNNNNNNCTNGTAAAATTAATCTCAGTCCGGATTATACCCTGCAACTCGGGTATATGAANGTAGGAATCGCTAGTAATCGCAGATCAGANATGCTGCGGTGAATACGTTCTCGGGTCTTGTACACACCGCCCNNNNNNNNNNNNNNNNNNNNNNNNNNNNNNNNNNNNNNNNNNNNNNNNNNNNNNNNNNNNNNNNNNNNNNNNNNNNNNNNNNNNNNNNNNNNNNNNNNNNNNNNNNNNNNNNNNNNNNNNNNNNNNNNNNNNNNNNNN
BEFUL009B NNNNNNNNNNNNNNNNNNNNNNNNNNNNNNNNNNNNNNNNNNNNNNNNNNNNNNNNNNNNNNNNNNNNNNNNNNNNNNNNNNNNNNNNNNNNNNNNNNNNNNNNNNNNNNNNNNNNNNNNNNNNNNNNNNNNNNNNNNNNNNNNNNNNNNNNNNNNNNNNNNNNNNNNNNNNNNNNNNNNNNNNNNNNNNNNNNNNNNNNNNNNNNNNNNNNNNNNNNNNNNNNNNNNNNNNNNNNNNNNNNNNNNNNNNNNNNNNNNNNNNNNNNNNNNNNNNNNNNNNNNNNNNNNNNNNNNNNNNNNNNNNNNNNNNNNNNNNNNNNNNNNNNNNNNNNNNNNNNNNNNNNNNNNNNNNNNNNNNNNNNNNNNNNNNNNNNNNNNNNNNNNNNNNNNNNNNNNNNNNNNNNNNNNNNNNNNNNNNNNNNNNNNNNNNNNNNNNNNNNNNNNNNNNNNNNNNNNNNNNNNNNNNNNNNNNNNNNNNNNNNNNNNNNNNNNNNNNNNNNNNNNNNNNNNNNNNNNNNNNNNNNNNNNNNNNNNNNNNNNNNNNNNNNNNNNNNNNNNN--NNNNNN-NNNNNNNNNNNNNNNNNNNNNNNNNNNNNNNNNNNNNNNNNNNNNNNNNNNNNNNNNNNNNNNNNNNNNNNNNNNNNNNNNNNNNNNNNNNNNNNNNNNNNNNNNNNNNNNNNNNNNNNNNNNNNNNNNNNNNNNNNNNNNNNNNNNNNNNNNNNNNNNNNNNNNNNNNNNNNNNNNNNNNNNNNNNNNNNNNNNNNNNNNNNNNNNNNNNNNNNNNNNNNNNNNNNNNNNNNNNNNNNNNNNNNNNNNNNNNNNNNNNNNNNNNNNNNNNNNNNNNNNNNNNNNNNNNNNNNNNNNNNNNNNNNNNNNNNNNNNNNNNNNNNNNNNNNNNNNNNNNNNNNNNNNNNNNNNNNNNNNNNTGNGTANGTCCACGCCCTAAACGATGTCAACTAACTGTTAGATCTTTNNNNNNNNNNNNNNNNNNTTCTAGTGGTGTAGCTAACGCATTAAGTTGACCGCCTNGGGGACTACGATCGCAAGATTAAAACTCAAAGGAATTGACGGGGACCCGCACAAGCGGTGGATGATGTGGATTAATTCGATGCAACACGAAGAACCTTACCTACCCTTGACNATGNTATAGNNNAATCTGTTTGAGAGAATGGAGTGCATATGAANNNNNNNNNNCTATAACACAGGTGCTGCATGGCTGTNCGTCAGCTCGTGTCGTGAGATGTTTGGTTAAGTCCTGCAACGAGCGAAACCCTCTTTTTATATNTGCTATTTATTTTTTTATTAAAATANNAANGGCACTTTTAAAAGACTGCCAAANNGNNNANNNNNNNNNNNNNNNNNNNANAANNNNNNTTTGNGAGGAAGGAGAGGATGANCGTCAAGTCCTCATGGCCTTTATGGGTAGGGCTTCACACGTCATACAATGGTTANATNACAATTAGACNNNNNGCAAACCNCGTGANNNNNNNNNNNNNNNNNNGGGAGANGCAAATNNNNNNNNNNNNNNCTNATAAAATTAATCTCAGTCCGGATTATACTCTGCAACTCGAGTATATGAANGTAGGAATCGCTAGTAATCGCAGATCAGANATGCTGCGGTGAATACGTTCTCGGGTCTTGTACACACCGCCCGTCACACCATGGAAATGAGTTNNNNNNNNNNNNNNNNNNNNNNNNNNNNNNNNNNNNNNNNNNNNNNNNNNNNNNNNNNNNNNNNNNNNNNNNNNNNNNNNNNNNNNNNNNNNNNNNNNNNNNNNNNNNNNNNNNNNN
BEFUL011B NNNNNNNNNNNNNNNNNNNNNNNNNNNNNNNNNNNNNNNNNNNNNNNNNNNNNNNNNNNNNNNNNNNNNNNNNNNNNNNNNNNNNNNNNNNNNNNNNNNNNNNNNNNNNNNNNNNNNNNNNNNNNNNNNNNNNNNNNNNNNNNNNNNNNNNNNNNNNNNNNNNNNNNNNNNNNNNNNNNNNNNNNNNNNNNNNNNNNNNNNNNNNNNNNNNNNNNNNNNNNNNNNNNNNNNNNNNNNNNNNNNNNNNNNNNNNNNNNNNNNNNNNNNNNNNNNNNNNNNNNNNNNNNNNNNNNNNNNNNNNNNNNNNNNNNNNNNNNNNNNNNNNNNNNNNNNNNNNNNNNNNNNNNNNNNNNNNNNNNNNNNNNNNNNNNNNNNNNNNNNNNNNNNNNNNNNNNNNNNNNNNNNNNNNNNNNNNNNNNNNNNNNNNNNNNNNNNNNNNNNNNNNNNNNNNNNNNNNNNNNNNNNNNNNNNNNNNNNNNNNNNNNNNNNNNNNNNNNNNNNNNNNNNNNNNNNNNNNNNNNNNNNNNNNNNNNNNNNNNNNNNNNNNNNNNNNNNNNNN--NNNNNN-NNNNNNNNNNNNNNNNNNNNNNNNNNNNNNNNNNNNNNNNNNNNNNNNNNNNNNNNNNNNNNNNNNNNNNNNNNNNNNNNNNNNNNNNNNNNNNNNNNNNNNNNNNNNNNNNNNNNNNNNNNNNNNNNNNNNNNNNNNNNNNNNNNNNNNNNNNNNNNNNNNNNNNNNNNNNNNNNNNNNNNNNNNNNNNNNNNNNNNNNNNNNNNNNNNNNNNNNNNNNNNNNNNNNNNNNNNNNNNNNNNNNNNNNNNNNNNNNNNNNNNNNNNNNNNNNNNNNNNNNNNNNNNNNNNNNNNNNNNNNNNNNNNNNNNNNNNNNNNNNNNNNNNNNNNNNNNNNNNNNNNNNNNNNNNNNNNNNNNNTGNGTANGTCCACGCCCTAAACGATGTCAACTAACTGTTAGATTTTNNNNNNNNNNNNNNNNNNNTTCTAGTGGTATAGCTAACGCGTTAAGTTGACCGCCTNGGGGATTACGGTCGCAAGATTAAAACTCAAAGGAATTGACGGGGACCCGCACAAGCGGTGGATGATGTGGATTAATTCGATGCAACACGAAGAACCTTACCTACCCTTGACNATGNTATAGNNNAATCCTTTTGAGAGAAAGGAGTGCATATGAGNNNNNNNNNNCTATAACACAGGTGCTGCATGGCTGTNCGTCAGCTCGTGTCGTGAGATGTTTGGTTAAGTCCTATAACGAGCGTAACCCTCTTTTTTTATNTGCTATTTTTTANNNNNNNNNNNNNNNAANGGCACTTTTAAAATACTGCCAATNNGNNNANNNNNNNNNNNNNNNNNNNANAAANNNNNATTGNGAGGAAGGAGAGGATGANCGTCAAGTCCTCATGGCCCTTATGGGTAGGGCTTCACACGTCATACAATGGTTANATNACAATGAGATNNNNNGCAATCCNTTTGANNNNNNNNNNNNNNNNNNAGGTGANGCAAATNNNNNNNNNNNNNNCTNATAAAATTAATCTTAGTCCGGATTGTACCCTGCAACTCGGGTACATGAANGCAGGAATCGCTAGTAATCGCAGATCAGANATGCTGCGGTGAATACGTTCTCGGGTCTTGTACACACCGCCCGTCACACCATGGAAATAGGCTTTGCCGGAATTAACTTTTTGCTANNNNNNNNNNNNNNNNNAGTTAANCAAAGCANNNNNNNNNNNNNNNNNNNNNNNNNNNNNNNNNNNNNNNNNNNNNNNNNNNNNNNNNNNNNNN
BEFUL021B NNNNNNNNNNNNNNNNNNNNNNNNNNNNNNNNNNNNNNNNNNNNNNNNNNNNNNNNNNNNNNNNNNNNNNNNNNNNNNNNNNNNNNNNNNNNNNNNNNNNNNNNNNNNNNNNNNNNNNNNNNNNNNNNNNNNNNNNNNNNNNNNNNNNNNNNNNNNNNNNNNNNNNNNNNNNNNNNNNNNNNNNNNNNNNNNNNNNNNNNNNNNNNNNNNNNNNNNNNNNNNNNNNNNNNNNNNNNNNNNNNNNNNNNNNNNNNNNNNNNNNNNNNNNNNNNNNNNNNNNNNNNNNNNNNNNNNNNNNNNNNNNNNNNNNNNNNNNNNNNNNNNNNNNNNNNNNNNNNNNNNNNNNNNNNNNNNNNNNNNNNNNNNNNNNNNNNNNNNNNNNNNNNNNNNNNNNNNNNNNNNNNNNNNNNNNNNNNNNNNNNNNNNNNNNNNNNNNNNNNNNNNNNNNNNNNNNNNNNNNNNNNNNNNNNNNNNNNNNNNNNNNNNNNNNNNNNNNNNNNNNNNNNNNNNNNNNNNNNNNNNNNNNNNNNNNNNNNNNNNNNNNNNNNNNNNNNNNNNN--NNNNNN-NNNNNNNNNNNNNNNNNNNNNNNNNNNNNNNNNNNNNNNNNNNNNNNNNNNNNNNNNNNNNNNNNNNNNNNNNNNNNNNNNNNNNNNNNNNNNNNNNNNNNNNNNNNNNNNNNNNNNNNNNNNNNNNNNNNNNNNNNNNNNNNNNNNNNNNNNNNNNNNNNNNNNNNNNNNNNNNNNNNNNNNNNNNNNNNNNNNNNNNNNNNNNNNNNNNNNNNNNNNNNNNNNNNNNNNNNNNNNNNNNNNNNNNNNNNNNNNNNNNNNNNNNNNNNNNNNNNNNNNNNNNNNNNNNNNNNNNNNNNNNNNNNNNNNNNNNNNNNNNNNNNNNNNNNNNNNNNNNNNNNNNNNNNNNNNNNNNNNNCTGNGTANGTCCACGCCCTAAACGATGTCGACTAACTGTTGATTTTTTNNNNNNNNNNNNNNNNNNTTTCAGTGGTGTAGCTAACGCGTTAAGTCGACCGCCTNGGGGACTACGATCGCAAGATTAAAACTCAAAGGAATTGACGGGGGCCCGCACAAGCGGTGGATGATGTGGATTAATTCGATGCAACACGAAGAACCTTACCTACTTTTGACNATGNTATAGNNNAATCTTTTCGAGAGAATTGAGTGCATATGAANNNNNNNNNNCTATAACACAGGTGCTGCATGGCTGTNCGTCAGCTCGTGTCGTGAGATGTTGGGTTAAGTCCTATAACGAGCGAAACCCTTTTTTTTAGTNTGCTATCTATCTTTTTAAAAGGTANNNAGAAGGACTCTAAAAAGACTGCCAATNNGNNNANNNNNNNNNNNNNNNNNNNTNAANNNNNNATTGNGAGGAAGGAAAGGATGANCGTCAAGTCCTCATGGCCCTTATGAGTAGGGCTTCACACGTCATACAATGGTTANATNACAATGAGAGNNNNNGCAATTTNCGTGANNNNNNNNNNNNNNNNNNGAATGANGCAAATNNNNNNNNNNNNNNCTNATAAAATTAACCTCAGTTCGGATTATACTCTGCAACTCGAGTATATGAANGTAGGAATCGCTAGTAATCGCAGATCAGANATGCTGCGGTGAATACGTTCTCGGGTCTTGTACACACCGCCCGTCACACCATGGAAATAAGTTCTGCTAGAATTAACTTTTTGTTANNNNNNNNNNNNNNNNNAGTTAANCAAAGTNGGTATTTGTAACTGGGGTGAAGTNNNNNNNNNNNNNNNNNNNNNNNNNNNNNNNNNNNNNNNN
BEFUL031B NNNNNNNNNNNNNNNNNNNNNNNNNNNNNNNNNNNNNNNNNNNNNNNNNNNNNNNNNNNNNNNNNNNNNNNNNNNNNNNNNNNNNNNNNNNNNNNNNNNNNNNNNNNNNNNNNNNNNNNNNNNNNNNNNNNNNNNNNNNNNNNNNNNNNNNNNNNNNNNNNNNNNNNNNNNNNNNNNNNNNNNNNNNNNNNNNNNNNNNNNNNNNNNNNNNNNNNNNNNNNNNNNNNNNNNNNNNNNNNNNNNNNNNNNNNNNNNNNNNNNNNNNNNNNNNNNNNNNNNNNNNNNNNNNNNNNNNNNNNNNNNNNNNNNNNNNNNNNNNNNNNNNNNNNNNNNNNNNNNNNNNNNNNNNNNNNNNNNNNNNNNNNNNNNNNNNNNNNNNNNNNNNNNNNNNNNNNNNNNNNNNNNNNNNNNNNNNNNNNNNNNNNNNNNNNNNNNNNNNNNNNNNNNNNNNNNNNNNNNNNNNNNNNNNNNNNNNNNNNNNNNNNNNNNNNNNNNNNNNNNNNNNNNNNNNNNNNNNNNNNNNNNNNNNNNNNNNNNNNNNNNNNNNNNNNNNNNNNNN--NNNNNN-NNNNNNNNNNNNNNNNNNNNNNNNNNNNNNNNNNNNNNNNNNNNNNNNNNNNNNNNNNNNNNNNNNNNNNNNNNNNNNNNNNNNNNNNNNNNNNNNNNNNNNNNNNNNNNNNNNNNNNNNNNNNNNNNNNNNNNNNNNNNNNNNNNNNNNNNNNNNNNNNNNNNNNNNNNNNNNNNNNNNNNNNNNNNNNNNNNNNNNNNNNNNNNNNNNNNNNNNNNNNNNNNNNNNNNNNNNNNNNNNNNNNNNNNNNNNNNNNNNNNNNNNNNNNNNNNNNNNNNNNNNNNNNNNNNNNNNNNNNNNNNNNNNNNNNNNNNNNNNNNNNNNNNNNNNNNNNNNNNNNNNNNNNNNNNNNNNNNNNCTGNGTANGTCCACGCCCTAAACGATGTCAACTAACTGTTAGAATTTANNNNNNNNNNNNNNNNNNTTCTAGTGGTGTAGCTAACGCGTTAAGTTGACCGCCTNGGGGACTACGATCGCAAGATTAAAACTCAAAGGAATTGACGGGGACCCGTACAAGCGGTGGATGATGTGGATTAATTCGATGCAACACGAAGAACCTTACCTACCCTTGACNATGNTATAGNNNAATTTGTCTGAGAGGATGAAGTGCAATTAAGAGNNNNNNNNCTATAACACAGGTGCTGCATGGCTGTNCGTCAGCTCGTGTCGTGAGATGTTTGGTTAAGTCCTAAAACGAGCGCGACCCTTTTTCTTAGTNTGCTAATTATTTTTATAAATANNNNNNAANAGAACTCTAAGAAGACTGCCAATNNGNNNANNNNNNNNNNNNNNNNNNNANAANNNNNNATTGNGAGGAAGGAAAGGATGANCGTCAAGTCCTCATGGCCCTCATGGGTAGGGCTTCACACGTCATACAATGGCTANATNACAACGAGATNNNNNGCAATCTNTGTGANNNNNNNNNNNNNNNNNNGAGTGANGCAAATNNNNNNNNNNNNNNCTTTNAAAATTAGTCTCAGTTCGGATTATACTCTGCAACTCGGGTATATGAANGTAGGAATCGCTAGTAATCGCAGATCAGANATGCTGCGGTGAATACGTTCTCGGGTCTTGTACACACCGCCCGTCACACCATGGAAATAGGTTTTGCTAGAATTAGTCTTTAGGTANNNNNNNNNNNNNNNNNGATTAANCAAGGTNAGTATCTGTGACTGGGGNNNNNNNNNNNNNNNNNNNNNNNNNNNNNNNNNNNNNNNNNNNNNN
BEFUL048B NNNNNNNNNNNNNNNNNNNNNNNNNNNNNNNNNNNNNNNNNNNNNNNNNNNNNNNNNNNNNNNNNNNNNNNNNNNNNNNNNNNNNNNNNNNNNNNNNNNNNNNNNNNNNNNNNNNNNNNNNNNNNNNNNNNNNNNNNNNNNNNNNNNNNNNNNNNNNNNNNNNNNNNNNNNNNNNNNNNNNNNNNNNNNNNNNNNNNNNNNNNNNNNNNNNNNNNNNNNNNNNNNNNNNNNNNNNNNNNNNNNNNNNNNNNNNNNNNNNNNNNNNNNNNNNNNNNNNNNNNNNNNNNNNNNNNNNNNNNNNNNNNNNNNNNNNNNNNNNNNNNNNNNNNNNNNNNNNNNNNNNNNNNNNNNNNNNNNNNNNNNNNGGCGAAGATCTGTAGTTGCCCTNGGAANGGGGAGACAACCACATTGGGACTGAGACAAGGCCCAGACTCCCACGGGAGGCAGCAGTGAGGAATATTGGACAATGAGCGAAAGCTTGATCCAGCAATACCGCGTGTGCGAAGAAGGNTNNNTANTNNNNANCTGTAAAGCACTTTTTTNAAAGGAATAAACTATT--ATCATA-TNNNNNNNNNNNNNNNNNNTGAATGTACTTTNNAANGAATAAGCACCGACTAANTTACGTGCCAGCAGTCGCGGTAATACGTAAGGTGCGAGCGTTAATCGGTTTTATTGGGCGTAAAGCGTGTGTAGGCTGANTCAGTGTGAAAANAAGTGNNAAATTTTAGAANGCAATTNNTNTAAAGANNNGCTTTTTTTACTACTAGTCTTTNGNAGTTAAAGCANNGNAGAAAGTAGAATTCTACATGTAACGGTGAAATGTGTAAATATGTAGAGGAATACCAATAGCGAAGGCAACTTTCTNTGCTCNAAACTGACGCTGATNNACACTAAAGCGTGGGGAGCAAACAGGATTAGATACCCTGNGTANGTCCACGCCCTAAACGATGTCAACTAACTGTTAGAATCTTTTNNNNNNNNNNNNNNNNTTCTAGTGGTGTAGCTAACGCGTTAAGTTGACCGCCTNGGGGACTACGATCGCAAGATTAAAACTCAAAGGAATTGACGGGGACCCGCACAAGCGGTGGATGATGTGGATTAATTCGATGTAACACGAAGAACCTTACCCACCCTTGACNATGNTATAGNNNAATTTGTTTGAGAGAACAAAGTGCATTTATGAGNNNNNNNNCTATAACACAGGTGCTGCATGGCTGTNCGTCAGCTCGTGTCGTGAGATGTTTGGTTAAGTCCTATAACGAGCGAAAACCTCATTTTTTGTNTGCTATCTACTTTTTATATGTNNNNNNAGAAGCACTCTAAAAAGACTGCCAATNNGNNNANNNNNNNNNNNNNNNNNNNTNAANNNNNNATTGNGAGGAAGGTGAGGATGANCGTCAAGTCCTCATGGCCCTCATGGGTGGGGCTTCACACGTCATACAATGGCTANATNACAATAAGAANNNNNGCAATTTNCGCGANNNNNNNNNNNNNNNNNNGAATGANGCAAATNNNNNNNNNNNNNNCTTTNAAAGTTAGTCCCAGTCCGGATTGTACTCTGCAACTCGGGTACATGAANGTAGGAATCGCTAGTAATCGCGGATCAGANATGCTGCGGTGAATACGTTCTCGGGTCTNNNNNNNNNNNNNNNNNNNNNNNNNNNNNNNNNNNNNNNNNNNNNNNNNNNNNNNNNNNNNNNNNNNNNNNNNNNNNNNNNNNNNNNNNNNNNNNNNNNNNNNNNNNNNNNNNNNNNNNNNNNNNNNNNNNNNNNNNNNNNNNNNNNNNNNN
BEFUL053U NNNNNNNNNNNNNNNNNNNNNNNNNNNNNNNNNNNNNNNNNNNNNNNNNNNNNNNNNNNNNNNNNNNNNNNNNNNNNNNNNNNNNNNNNNNNNNNNNNNNNNNNNNNNNNNNNNNNNNNNNNNNNNNNNNNNNNNNNNNNNNNNNNNNNNNNNNNNNNNNNNNNNNNNNNNNNNNNNNNNNNNNNNNNNNNNNNNNNNNNNNNNNNNNNNNNNNNNNNNNNNNNNNNNNNNNNNNNNNNNNNNNNNNNNNNNNNNNNNNNNNNNNNNNNNNNNNNNNNNNNNNNNNNNNNNNNNNNNNNNNNNNNNNNNNNNNNNNNNNNNNNNNNNNNNNNNNNNNNNNNNNNNNNNNNNNNNNNNNNNNNNNNNNNNNNNNNNNNNNNNNNNNNNNNNNNNNNNNNNNNNNNNNNNNNNNNNNNNNNNNNNNNNNNNNNNNNNNNNNNNNNNNNNNNNNNNNNNNNNNNNNNNNNNNNNNNNNNNNNNNNNNNNNNNNNNNNNNNNNNNNNNNNNNNNNNNNNNNNNNNNNNNNNNNNNNNNNNNNNNNNNNNNNNNNNNNNNNNNN--NNNNNN-NNNNNNNNNNNNNNNNNNNNNNNNNNNNNNNNNNNNNNNNNNNNNNNNNNNNNNNNNNNNNNNNNNNNNNNNNNNNNNNNNNNNNNNNNNNNNNNNNNNNNNNNNNNNNNNNNNNNNNNNNNNNNNNNNNNNNNNNNNNNNNNNNNNNNNNNNNNNNNNNNNNNNNNNNNNNNNNNNNNNNNNNNNNNNNNNNNNNNNNNNNNNNNNNNNNNNNNNNNNNNNNNNNNNNNNNNNNNNNNNNNNNNNNNNNNNNNNNNNNNNNNNNNNNNNNNNNNNNNNNNNNNNNNNNNNNNNNNNNNNNNNNNNNNNNNNNNNNNNNNNNNNNNNNNNNNNNNNNNNNNNNNNNNNNNNNNNNNNNNNGNGTANGTCCACGCCCTAAACGATGTCAACTAACTATTAGATAAATNNNNNNNNNNNNNNNNNNTTTTAGTGGTGAAGCTAACGCATTAAGTTGACCGCCTGGGGGACTACGATCGCAAGATTAAAACTCAAAGGAATTGACGGGGACCCGCACAAGCGGTGGATGATGTGGATTAATTCGATGCAACACGAAGAACCTTACCTACCCTTGACNATGNTATAGNNNAATTTATTCGCGAGAATAAAGTGCATATGAGNNNNNNNNNNCTATAACACAGGTGCTGCATGGCTGTNCGTCAGCTCGTGTCGTGAGATGTCGGGTTAAGTCCTGCAACGAGCGCAACCCTCTTTTTTAGTNTGCTATTTATTTTTTTAAAATANNNNNAANAGAACTCTAAAAAGACTGCCAATNNGNNNTNNNNNNNNNNNNNNNNNNNTNAANNNNNNATTGNGAGGAAGGAGAGGATGANCGTCAAGTCCTCATGGCCCTTATGGGTAGGGCTTCACACGTCATACAATGGTTANATNACAAAAAGAANNNNNGCAATCCNTGCAANNNNNNNNNNNNNNNNNNAGGTGANGCAAATNNNNNNNNNNNNNNCTNGTAAAATTAATCTCAGTTCGGATTATACTCTGCAACTCGAGTATATGAANGTTGGAATCGCTAGTAATCGCAGATCAGANATGCTGCGGTGAATACGTTCTCGGGTCTTGTACACACCGCCCGTCACACCATGGGAATGGGCTCTGCTAGAATTAGTCNNNNNNNNNNNNNNNNNNNNNNNNNNNNNNNNNNNNNNNNNNNNNNNNNNNNNNNNNNNNNNNNNNNNNNNNNNNNNNNNNNNNNNNNNNNNNNNNNNNNNN
BEFUL065B NNNNNNNNNNNNNNNNNNNNNNNNNNNNNNNNNNNNNNNNNNNNNNNNNNNNNNNNNNNNNNNNNNNNNNNNNNNNNNNNNNNNNNNNNNNNNNNNNNNNNNNNNNNNNNNNNNNNNNNNNNNNNNNNNNNNNNNNNNNNNNNNNNNNNNNNNNNNNNNNNNNNNNNNNNNNNNNNNNNNNNNNNNNNNNNNNNNNNNNNNNNNNNNNNNNNNNNNNNNNNNNNNNNNNNNNNNNNNNNNNNNNNNNNNNNNNNNNNNNNNNNNNNNNNNNNNNNNNNNNNNNNNNNNNNNNNNNNNNNNNNNNNNNNNNNNNNNNNNNNNNNNNNNNNNNNNNNNNNNNNNNNNNNNNNNNNNNNNNNNNNNNNNNNNNNNNNNNNNNNNNNNNNNNNNNNNNNNNNNNNNNNNNNNNNNNNNNNNNNNNNNNNNNNNNNNNNNNNNNNNNNNNNNNNNNGAGGAATTTTGGACAATGAGCGAAAGCTTGATCCAGCAATACCGCATGTGTGAAGAAGGNNNNTTTNANNNNNNCTGTAAAGCACTTTTTTNAAAGGAATAAACTATT--ATAATA-TNNNNNNNNNNNNNNNNNNTGAATGTACTTTNNAANGAATAAGCACCGGCTAANTTACGTGCCAGCAGCCGCGGTAATACGTAAGGTGCAAGCGTTAATCGGTTTTATTAGGCGTAAAGGGTGTGTAGGTGGANTTATTATGAAGANATGTANNAAATAATAGTTCTCAAAGNNCNTATAAANNNGCATTCTTTACTATTAATCNTTNGNAGTTTTAGTANNGNAGAGAACAGAATTCTACATGTAACGGTGAAATGTGTAAATATGTAGAGGAATACCAAAAGCGAAGGCAGTTCTCTNTACTTNCTTCTGACACTGATNNACACTAAAGCGTGGGGAGCAAACAGGATTAGATACCCTGNGTANGTCCACGCCCTAAACTATGTCAACTAACCAATAGGGTAAANNNNNNNNNNNNNNNNNNATCTAAGGGTGTAGCAAACGCGTAAAGTTGACCGCCTNGGGGACTACGATCGCAAGATTAAAACTCAAAGGAATTGACGGGGACCCGTACAAGCGGTGGATGATGTGGATTAATTCGATGCAACACGAAAAACCTTACCTACCCTTGACNATGNTATAGNNNAATCTAATTGAAAAATTAGAGTGCATATGAANNNNNNNNNNCTATAACACAGGTGCTGCATGGCTGTNCGTCAGTTCGTGTCGTGAGATGTTGGGTTAAGTCCTATAACGAACGAAACCCTCATTTTAAATNTACTAANNCAAAAANNNNNNNNNNNNNNNNAGAACTTTTAAAAGACTGCCAATNNTNNNANNNNNNNNNNNNNNNNNNNANAANNNNNNATTGNGAGGAAGGAGAGGATGANCGTCAAGTCCTCATGGCCCTTATGGGTAGGGCTTCACACGTCATACAATGGTTANATNACAAAAAGATNNNNNGCAATCCNTGTAANNNNNNNNNNNNNNNNNNAGGGGANGCTAAANNNNNNNNNNNNNNCTTTNAAAATTAACCCTAGTTCGGATTGTGCTCTGAAACTCGAGCACATGAANGTAGGAATCGCTAGTAATCGTAGATTAGANATGCTACGGTGAATACGTTCTCGGGTCNNNNNNNNNNNNNNNNNNNNNNNNNNNNNNNNNNNNNNNNNNNNNNNNNNNNNNNNNNNNNNNNNNNNNNNNNNNNNNNNNNNNNNNNNNNNNNNNNNNNNNNNNNNNNNNNNNNNNNNNNNNNNNNNNNNNNNNNNNNNNNNNNNNNNNNNN
BEFUL073B NNNNNNNNNNNNNNNNNNNNNNNNNNNNNNNNNNNNNNNNNNNNNNNNNNNNNNNNNNNNNNNNNNNNNNNNNNNNNNNNNNNNNNNNNNNNNNNNNNNNNNNNNNNNNNNNNNNNNNNNNNNNNNNNNNNNNNNNNNNNNNNNNNNNNNNNNNNNNNNNNNNNNNNNNNNNNNNNNNNNNNNNNNNNNNNNNNNNNNNNNNNNNNNNNNNNNNNNNNNNNNNNNNNNNNNNNNNNNNNNNNNNNNNNNNNNNNNNNNNNNNNNNNNNNNNNNNNNNNNNNNNNNNNNNNNNNNNNNNNNNNNNNNNNNNNNNNNNNNNNNNNNNNNNNNNNNNNNNNNNNNNNNNNNNNNNNNNNNNNNNNNNNNNNNNNNNNNNNNNNNNNNNNNNNNNNNNNNNNNNNNNNNNNNNNNNNNNNNNNNNNNNNNNNNNNNNNNNNNNNNNNNNNNNNNNNNNNNNNNNNNNNNNNNNNNNNNNNNNNNNNNNNNNNNNNNNNNNNNNNNNNNNNNNNNNNNNNNNNNNNNNNNNNNNNNNNCACTTTTTTNAAAGGAGTAATGTATT--ATTATA-TNNNNNNNNNNNNNNNNNNTGAAATTACTTTNNAANGAATAAGCACCGGCTAANTTACGTGCCAGCAGCCGCGGTAATACGTAAGGTGCGAGCGTTAATCGGTTTTATTGGGCGTAAAGCGTGTGTAGGCTGANTTAGTGTGAAATNTTGTTNNAAATTTTAAGANGCAATCNNTNTAAACTNNTGCATTTTTTACTACTTTTCNTTNGNAGTTNAAAACNNAGAGAAAGTAGAATTCTACGTGTAACGGTGAAATGTGTAAATATGTAGAGGAATACCAATAGCGAAGGCAACTTTCTTGTNTANAAACTGACGCTGATNNACACTAAAGCGTGGGGAGCAAACAGGATTAGATACCCTGNGTANGTCCATGCCCTAAACGATGTCAACTAGCTGTTGGTTTNNNNNNNNNNNNNNNNNNNNNTTCCAGTGGCGTAGCTAACGCATTAAGTTGACCGCCTNGGGGACTACGATCGCAAGATTAAAACTCAAAGGAATTGACGGGGACCCGCACAAGCGGTGGATGATGTGGATTAATTCGATGCAACACGAAGAACCTTACCTACTCTTGACNATGNTATAGNNNAATCTATCTGAAAGGATGGAGTGCATATGAANNNNNNNNNNCTATAACACAGGTGCTGCATGGCTGTNCGTCAGCTCGTGTCGTGAGATGTTGGGTTAAGTCCTATAACGAGCGAAACCCTCATTTTTAGTNTGCTATCTAATGTTTTAAAACATNNNNAGAAGGACTCTAAAAAAACTGCTAGTNNGNNNANNNNNNNNNNNNNNNNNNNTNAANNNNNNATTANGAGGANNNNNNNNNNNNNNNNNNNNNNNNNNNNNNNNNNNNNNNNNNNNNNNNNNNNNNNNNNNNNNNNNNNNNNNNNNNNNNNNNNNNNNNNNNNNNNNNNNNNNNNNNNNNNNNNNNNNNNNNNNNNNNNNNNNNNNNNNNNNNNNNNNNNNNNNNNNNNNNNNNNNNNNNNNNNNNNNNNNNNNNNNNNNNNNNNNNNNNNNNNNNNNNNNNNNNNNNNNNNNNNNNNNNNNNNNNNNNNNNNNNNNNNNNNNNNNNNNNNNNNNNNNNNNNNNNNNNNNNNNNNNNNNNNNNNNNNNNNNNNNNNNNNNNNNNNNNNNNNNNNNNNNNNNNNNNNNNNNNNNNNNNNNNNNNNNNNNNNNNNNNNNNNNNNNNNNNNNNNNNNNNNNNNNNNNNNNNNNNNNNNNNNN
BEISS013B NNNNNNNNNNNNNNNNNNNNNNNNNNNNNNNNNNNNNNNNNNNNNNNNNNNNNNNNNNNNNNNNNNNNNNNNNNNNNNNNNNNNNNNNNNNNNNNNNNNNNNNNNNNNNNNNNNNNNNNNNNNNNNNNNNNNNNNNNNNNNNNNNNNNNNNNNNNNNNNNNNNNNNNNNNNNNNNNNNNNNNNNNNNNNNNNNNNNNNNNNNNNNNNNNNNNNNNNNNNNNNNNNNNNNNNNNNNNNNNNNNNNNNNNNNNNNNNNNNNNNNNNNNNNNNNNNNNNNNNNNNNNNNNNNNNNNNNNNNNNNNNNNNNNNNNNNNNNNNNNNNNNNNNNNNNNNNNNNNNNNNNNNNNNNNNNNNNNNNNNNNNNNNNNNNNNNNNNNNNNNNNNNNNNNNNNNNNNNNNNNNNNNNNNNNNNNNNNNNNNNNNNNNNNNNNNNNNNNNNNNNNNNNNNNNNNNNNNNNNNNNNNNNNNNNNNNNNNNNNNNNNNNNNNNNNNNNNNNNNNNNNNNNNNNNNNNNNNNNNNNNNNNNNNNNNNNNNNNNNNNNNNNNNNNNNNNNNNNNN--NNNNNN-NNNNNNNNNNNNNNNNNNNNNNNNNNNNNNNNNNNNNNNNNNNNNNNNNNNNNNNNNNNNNNNNNNNNNNNNNNNNNNNNNNNNNNNNNNNNNNNNNNNNGGAATTATTGGGCGTAAAGCGTGTGTAGGCTGTNTTATTGTGAAAANAAATTNNAAAAACTGAAGCTCAACTNNTNCAGTAANNNGTTTTTTTTACTAATTTACNTANGNAGTANTAAAANNGAGGAGAGTAGAATTCTATGTGTAGCGGTGAAATGCGTAAATATATAGAGGAATACCAAAAGCGAAGGCAACTCTCTGGGTTANATACTGACGCTGATNNACACTAAAGCGTGGGTAGCGAACAGGATTAGATACCCTGNGTANGTCCACGCCCTAAACGATGTCAACTAATTATCAGAATTATGNNNNNNNNNNNNNNNNNTTTTGGTAGTGAAGCTAACGCGTTAAGTTGACCGCCTNGGGGACTACGGTCGCAAGATTAAAACTCAAAGGAATTGACGGGGACCCGCACAAGCGGTGGATGATGTGGATTAATTCGATGCAACACGAAGAACCTTACCTACCCTTGACNATGNTATAGNNNAATATGTTTGAAAAAACATAGTGCCTTAAGGAANNNNNNNNCTATAACACAGGTGCTGCATGGCTGTNCGTCAGCTCGTGTCGTGAGATGTTTGGTTAAGTCCTATAACGAGCGAAACCCTTTTTTTTTGTNTGCCANCATTTNNNNNNNNNNNNNNNNTGNAGCACTCAAAAGATACTGCTAATNNGNNNANNNNNNNNNNNNNNNNNNNANAANNNNNNATTANNNNNNNNNNNNNNNNNNNNNNNNNNNNNNNNNNNNNNNNNNNNNNNNNNNNNNNNNNNNNNNNNNNNNNNNNNNNNNNNNNNNNNNNNNNNNNNNNNNNNNNNNNNNNNNNNNNNNNNNNNNNNNNNNNNNNNNNNNNNNNNNNNNNNNNNNNNNNNNNNNNNNNNNNNNNNNNNNNNNNNNNNNNNNNNNNNNNNNNNNNNNNNNNNNNNNNNNNNNNNNNNNNNNNNNNNNNNNNNNNNNNNNNNNNNNNNNNNNNNNNNNNNNNNNNNNNNNNNNNNNNNNNNNNNNNNNNNNNNNNNNNNNNNNNNNNNNNNNNNNNNNNNNNNNNNNNNNNNNNNNNNNNNNNNNNNNNNNNNNNNNNNNNNNNNNNNNNNNNNNNNNNNNNNNNNNNNNNNNNNNNNNNNNNNNNN
BEISS014B NNNNNNNNNNNNNNNNNNNNNNNNNNNNNNNNNNNNNNNNNNNNNNNNNNNNNNNNNNNNNNNNNNNNNNNNNNNNNNNNNNNNNNNNNNNNNNNNNNNNNNNNNNNNNNNNNNNNNNNNNNNNNNNNNNNNNNNNNNNNNNGGGTGAGTAATATATTGAANNATATACCTATTAAATTAGAANNNNTAAAGAAATGAAAATTTCCTTAAATCTTAATAAAGTTATNNNTTANNATAANNNNTAAATAATAANNNAAAANAACAAAAATATTTTTGTTNNNNNNNNNNNNNNNNNNTTGTTAATNAGATTAGTCGATATCAGATTANGTTAGTTGGNNNNTNCNGTGTANAAAGACNANACNCAAGACTATTATCTGTAGTTGTTCTNGTGANGGAAGCACAGCCACATTGGGACTGAGACAAGGCCCAAACCCCTACGGGGGGCAGCAGTGAGGAATATTGGACAATGAGCTAAAGCTTGATCCAGCAATACCGCGTGTGTGAAGAAGGNTANTTTNTNNNTANCTGTAAAGCACTTTTTTNTTAGGAATAACACCCC--AAAGGG-TTNNNNNNNNNNNNNNNNNTGAATGTACTAGNNAANGAATAAGCACCGGCTAANTTACGTGCCAGCAGCCGCGGTAATACGTAAGGTGCGAGCGTTAATCGGAATTATTGGGCGTAAAGCGTGTGTAGGCTGTNTTTTTATGAAAANAAATTNNAAAAATTGAATCTCAACTNNTNCATTATNNNGTTTTTTTTACTAATTTACNTTNGNAGTANTAAAANNGAGGAGAGTAGAATTCTATGTGTAGCGGTGAAATGCGTAAATATATAGAGGAATACCAATAGCGAAGGCAACTCTCTGGGTTANATACTGACGCTGAGNNACACTAAAGCGTGGGTAGCGAACAGGATTAGATACCCTGNGTANGTCCACGCCCTAAACGATGTCAACTAATTATCAGATCTATGNNNNNNNNNNNNNNNNNTTTTGGTAGTGAAGCTAACGCGTTAAGTTGACCGCCTNGGGGACTACGATCGCAAGATTAAAACTCAAAGGAATTGACGGGGACCCGCACAAGCGGTGGATGATGTGGATTAATTCGATGCAACACGAAGAACCTTACCTACTCTTGACNATGNTATAGNNNAATTTTTTCGAAAGAATAAAGTGCCTTTTAGGAGNNNNNNNCTATAACACAGGTGCTGCATGGCTGTNCGTCAGCTCGTGTCGTGAGATGTTTGGTTAAGTCCTATAACGAGCGTAACCCTTTTTTTTTGTNTGCTACNNTTTTGNNNNNNNNNNNNNNNNNGGCACTCAAAAAATACTGCTAATNNGNNNANNNNNNNNNNNNNNNNNNNANAANNNNNNGTTANGAGGAAGGAGAGGATGANCGTCAAGTCCTCATGGCCCTTATGAGTAGGGCTTCACACGTCATACAATGGTTANATNACAATTAGATNNNNNGCAAACTNCGTGANNNNNNNNNNNNNNNNNNGAGTTANGCAAATNNNNNNNNNNNNNNCTNTTAAAATTAATCTCAGTCCGAATTGCACTCTGCAACTCGAGTGCATGAANGTTGGAATCGCTAGTAATCGCAGATCAGANATGCTGCGGTGAATACGTTCTCGGGTCTTGTACACACCGCCCGTCACACCATGGAAGTAAGTTTTGTTGGAAATAATTTTTAAAATNNNNNNNNNNNNNNNNNAATTATNCAATACNAGAATTTATGACTGGGGTGAAGTCGTAACANNNNAGGTAGNCCGTATTNGGAANNNNGGTGCG
BEKIN002B NNNNNNNNNNNNNNNNNNNNNNNNNNNNNNNNNNNNNNNNNNNNNNNNNNNNNNNNNNNNNNNNNNNNNNNNNNNNNNNNNNNNNNNNNNNNNNNNNNNNNNNNNNNNNNNNNNNNNNNNNNNNNNNNNNNNNNNNNNNNNNNNNNNNNNNNNNNNNNNNNNNNNNNNNNNNNNNNNNNNNNNNNNNNNNNNNNNNNNNNNNNNNNNNNNNNNNNNNNNNNNNNNNNNNNNNNNNNNNNNNNNNNNNNNNNNNNNNNNNNNNNNNNNNNNNNNNNNNNNNNNNNNNNNNNNNNNNNNNNNNNNNNNNNNNNNNNNNNNNNNNNNNNNNNNNNNNNNNNNNNNNNNNNNNNNNNNNNNNNNNNNNNNNNNNNNNNNNNNNNNNNNNNNNNNNNNNNNNNNNNNNNNNNNNNNNNNNNNNNNNNNNNNNNNNNNNNNNNNNNNNNNNNNNNNNNNNNNNNNNNNNNNNNNNNNNNNNNNNNNNNNNNNNNNNNNNNNNNNNNNNNNNNNNNNNNNNNNNNNNNNNNNNNNNNNNNNNNNNNNNNNNNNNNNNNNNNNNNNN--NNNNNN-NNNNNNNNNNNNNNNNNNNNNNNNNNNNNNNNNNNNNNNNNNNNNNNNNNNNNNNNNNNNNNNNNNNNNNNNNNNNNNNNNNNNNNNNNNNNNNNNNNNNNNNNNNNNNNNNNNNNNNNNNNNNNNNNNNNNNNNNNNNNNNNNNNNNNNNNNNNNNNNNNNNNNNNNNNNNNNNNNNNNNNNNNNNNNNNNNNNNNNNNNNNNNNNNNNNNNNNNNNNNNNNNNNNNNNNNNNNNTCTACAAGTAGTAGTGAAATGCATAGATATGTAGAGGAATACCAATGGCGAAAGCAATTCTTTAGGTTANTATCTGACGCTGTANNATACGAAAGCGTGGGGAGCAAACAGGATTAGATACCCTGNGTANGTCCACGCCCTAAACGATGTTGATTAGTTATTAGAAATGTAAATTTTTTNNNNNNNNNTTTTAGTAGCGTAGCTAACGCATTAAATCAACCACCTNGGGAAGTACGATCGCAAGATTAAAACTCAAAGGAATTGACGGGGACCCGCACAAGCGGTGGATGATGTGGATTAATTCGATGCAACGCGAAAAACCTTACCTACCCTTGACNATGCATTTAGAAAAATTACTTGAAAAAGTAACATTTGGGTAACCAATANNNNNTTTATGTACAGGTGCTGCATGGCTGTNCGTCAGCTCGTGTCGTGAGATGTTTGGTTAAGTCCAAGAACGAGCGCAACCCTTTTTTTTATTATTCTACTATANNNNNNNNNNNNNNNNNTGNAGAAAAATAAGAATACTGCCAATNNANNNANNNNNNNNNNNNNNNNNNNTNAANNNNNNATTGNGAGGAAGGAAAGGATGANCGTCAAGTCATCATGGCCCTTATGGGTAGGGCTTCACACGTCATACAATGATTANATNACAATNNNNANNNNNNNNNNNNNNNNNNNNNNNNNNNNNNNNNNNNNNNNNNNATAAATNNNNNNNNNNNNNNNNNNNAAAATTAATCTTAGTTCGGATTGTATTCTGAAACTCGAATACATAAANGTTGGAATCGCTAGTAATCGTGGATCAGCNATGCCACGGTGAATACGTNNNNNNNNNNNNNNNNNNNNNNNNNNNNNNNNNNNNNNNNNNNNNNNNNNNNNNNNNNNNNNNNNNNNNNNNNNNNNNNNNNNNNNNNNNNNNNNNNNNNNNNNNNNNNNNNNNNNNNNNNNNNNNNNNNNNNNNNNNNNNNNNNNNNNNNNNNNNNNNNNN
BEKIN004B NNNNNNNNNNNNNNNNNNNNNNNNNNNNNNNNNNNNNNNNNNNNNNNNNNNNNNNNNNNNNNNNNNNNNNNNNNNNNNNNNNNNNNNNNNNNNNNNNNNNNNNNNNNNNNNNNNNNNNNNNNNNNNNNNNNNNNNNNNNNNNNNNNNNNNNNNNNNNNNNNNNNNNNNNNNNNNNNNNNNNNNNNNNNNNNNNNNNNNNNNNNNNNNNNNNNNNNNNNNNNNNNNNNNNNNNNNNNNNNNNNNNNNNNNNNNNNNNNNNNNNNNNNNNNNNNNNNNNNNNNNNNNNNNNNNNNNNNNNNNNNNNNNNNNNNNNNNNNNNNNNNNNNNNNNNNNNNNNNNNNNNNNNNNNNNNNNNNNNNNNNNNNNNNNNNNNNNNNNNNNNNNNNNNNNNNNNNNNNNNNNNNNNNNNNNNNNNNNNNNNNNNNNNNNNNNNNNNNNNNNNNNNNNNNNNNNNNNNNNNNNNNNNNNNNNNNNNNNNNNNNNNNNNNNNNNNNNNNNNNNNNNNNNNNNNNNNNNNNNNNNNNNNNNNNNNNNNNNNNNNNNNNNNNNNGAATAAAAA--TTAAAA-TANNNNNNNNNNNNNNNNNTGAAAGTATTAGNNAANGAATAAGTACCGGCTAANCTACGTGCCAGCAGCCGCGGTAATACGTAGGGTACAAGCGTTATTCAGATTTATTGGGTGTAAAGTGTATGTAGGTTGANTTTGTATGATATNTTATANNAAATAATAAAGCTTAACTNNTNTATTGANNNGTAAATATTACTACTAATCNTANGNAGGANTAATANNGAGAAGAATAGAATTCTACAAGTAGTAGTGAAATGCATAGATATGTAGAGGAATACCAATGGCGAAAGCAATTCTTCAGATTANTTTCTGACACTGTANNATACGAAAGCGTGGGGAGCAAACAGGATTAGATACCCTGNGTANGTCCACGCCCTAAACTATGTTAATTTGTTATTAGAAAATTATTTNNNNNNNNNNNNNNTTTTAGTAGCGTAGCTAACGCGTTAAATTAACCACCTNGGGAAGTACGATCGCAAGATTAAAACTCAAAGGAATTGACGGGGACCCGCACAAGCGGTGGATGATGTGGATTAATTCGATGCAACACGAAAAACCTTACCTACTCTTGACNATGTATTTTNNNAAAATATTTGCAAAAATATTAATTGAGAAATCAATNNNNNNATTATACACAGGTGCTGCATGGCTGTNCGTCAGCTCGTGTCGTGAGATGTTCGGTTAAGTCCTAAAACGAGCGCAACCCTTTTTCTTANNNNNTTATTCTACATAAGGNNNNNNNNNNGANAAAANNNTAAGAATACTGCTAATNNGNNNANNNNNNNNNNNNNNNNNNNTNAANNNNNNGTTANGAGGAAGGAAAGGATGANCGTCAAGTCCTCATGGCCTTTATGAGTAGGGCTTCACACGTCATACAATGGTTANATNACAATNNNTANNNNNNNNNNNNNNNNNNNNNNNNNNNNNNNNNNNNNNNNNNNTTAAATNNNNNNNNNNNNNNNNNNNAAAATTAATCTCAGTTCGGATTGTATTCTGAAACTCGAATACATGAANGTTGGAATCGCTAGTAATCGTGGATCAGCNATGCCACGGTGAATACGTTCTCGGGTCTTGTACACACCGCCCNNNNNNNNNNNNNNNNNNNNNNNNNNNNNNNNNNNNNNNNNNNNNNNNNNNNNNNNNNNNNNNNNNNNNNNNNNNNNNNNNNNNNNNNNNNNNNNNNNNNNNNNNNNNNNNNNNNNNNNNNNNNNNNNNNNNNNNNNN
BELOP003B NNNNNNNNNNNNNNNNNNNNNNNNNNNNNNNNNNNNNNNNNNNNNNNNNNNNNNNNNNNNNNNNNNNNNNNNNNNNNNNNNNNNNNNNNNNNNNNNNNNNNNNNNNNNNNNNNNNNNNNNNNNNNNNNNNNNNNNNNNNNNNNNNNNNNNNNNNNNNNNNNNNNNNNNNNNNNNNNNNNNNNNNNNNNNNNNNNNNNNNNNNNNNNNNNNNNNNNNNNNNNNNNNNNNNNNNNNNNNNNNNNNNNNNNNNNNNNNNNNNNNNNNNNNNNNNNNNNNNNNNNNNNNNNNNNNNNNNNNNNNNNNNNNNNNNNNNNNNNNNNNNNNNNNNNNNNNNNNNNNNNNNNNNNNNNNNNNNNNNNNNNNNNNNNNNNNNNNNNNNNNNNNNNNNNNNNNNNNNNNNNNNNNNNNNNNNNNNNNNNNNNNNNNNNNNNNNNNNNNNNNNNNNNNNNNNNNNNNNNNNNNNNNNNNNNNNNNNNNNNNNNNNNNNNNNNNNNNNNNNNNNNNNNNNNNNNNNNNNNNNNNNNNNNNNNNNNNNNNNNNNNNNNNNNNNNNNNNNNNN--NNNNNN-NNNNNNNNNNNNNNNNNNNNNNNNNNNNNNNNNNNNNNNNNNNNNNNNNNNNNNNNNNNNNNNNNNNNNNNNNNNNNNNNNNNNNNNNNNNNNNNNNNNNNNNNNNNNNNNNNNNNNNNNNNNNNNNNNNNNNNNNNNNNNNNNNNNNNNNNNNNNNNNNNNNNNNNNNNNNNNNNNNNNNNNNNNNNNNNNNNNNNNNNNNNNNNNNNNNNNNNNNNNNNNNNNNNNNNNNNNNNNNNNNNNNNNNNNNNNNNNNNNNNNNNNNNNNNNNNNNNNNNNNNNNNNNNNNNNNNNNNNNNNNNNNNNNNNNNNNNNNNNNNNNNNNNNNNNNNNNNNNNNNNNNNNNNNNNNNNNNNNNNNNNNNNNNNNNNNNNNNNNNNNNNNNNNNNNNNNNNNNNNNNNNNNNNNNNNNNNNNNNNNNNNNNNNNNNNNNNNNNNNNNNNNNNNNNNNNNNNNNGCCTNGGGGATTACGATCGCAAGATTAAAACTCAAAGGAATTGACGGGGACCCGCACAAGCGGTGGATGATGTGGATTAATTCGATGAAACACGAAGAACCTTACCTACTTTTGACNATGNTATAGNNNAATTTTTTTGAGAAAAAAAAGTGCCGAAAGGAANNNNNNNNCTATAACACAGGTGCTGCATGGCTGTNCGTCAGCTCGTGTCGTGAGATGTTTGGTTAAGTCCTATAACGAGCGTAACCCTTTTTTTTTGTNTACTACNNTTTATGNNNNNNNNNNNNNNNNGGTACTCAAAAAATACTGCCAACNNNNNNGNNNNNNNNNNNNNNNNNNNGNAANNNNNNGTTGNGAGGAAGGAAAGGACGANCGTCAAGTCCTCATGGCCCTTATAAGTAGGGCTTCACACGTCATACAATGGTCANACNACAAAAAGAANNNNNGCAATTTNTGTAANNNNNNNNNNNNNNNNNNAAATGANGCTAAANNNNNNNNNNNNNNCTNATAAAATTGATCTAAGTTCGAATTGCACTTTGAAACTCAAGTGCATGAANGNTGGAATCGCTAGTAATCGTAANNNNNNNNNNNNNNNNNNNNNNNNNNNNNNNNNNNNNNNNNNNNNNNNNNNNNNNNNNNNNNNNNNNNNNNNNNNNNNNNNNNNNNNNNNNNNNNNNNNNNNNNNNNNNNNNNNNNNNNNNNNNNNNNNNNNNNNNNNNNNNNNNNNNNNNNNNNNNNNNNNNNNNNNNNNNNNNNNNNNNNNNNNN
BEMEE001U NNNNNNNNNNNNNNNNNNNNNNNNNNNNNNNNNNNNNNNNNNNNNNNNNNNNNNNNNNNNNNNNNNNNNNNNNNNNNNNNNNNNNNNNNNNNNNNNNNNNNNNNNNNNNNNNNNNNNNNNNNNNNNNNNNNNNNNNNNNNNNNNNNNNNNNNNNNNNNNNNNNNNNNNNNNNNNNNNNNGTTANNNNTAATTTTTTGAAAAAAAATGTAATTTCGTATAATTTAATNNNTTTNNATTTNNNNAAAATTAANNNNNTAAANGTAAAAAATATTTTTTTNNNNNNNNNNNNNNNNNNNACGCTAATNGTATTATTTGATATTAGATTANGTTAGTTGGNNNNTNGNAAATANATAGTTNTNACNCAAGACTATGATCTATAGCTGTTTTNGAGANGAAATATCAGCCACATTGGGATTGAGATAATGCTCAAACTTCTACGGAAGGCAGCAGTGAGGAATATTGGACAATAAGCGAAAGCTTGATCCAGCGATATCACGTGTGCGAAGAAGGNTTNTAANATANAANTTGTAAAGCACTTTTTTNTTAAAACTATAANNNN--NNNNNN-NNNNNNNNNNNNNNNNNNNTGAAGTTNTTAANNAANGAATAAGTACCGGCTAANTTACGTGCCAGCAGCAGCGGTAAAACGTAAGGTGCAAGCGTTAATCGGAATTATTGGGCGTAAAGTGTATGTAGATTGANTTAGTGTGATATNTTATANNAAATCATAAAACTTAATTNNTNTATAAANNNGTAAATATTACTACTAATCNTTNGNAGTTNTAAATNNGAGAAAAATAGAATTTTACAAGTAGCAGTGAAATGCATAGATATGTAAAGGAATACCAAAGGCGAAAGCAATTTTTCAATTTANAAACTGACATTGTANNATACGAAAGCATGGGGAGCAAACAGGATTAGATACCCTGNGTANGTCCATGCCCTAAACTATGTCAACTAATTATTGGTTCTTTNNNNNNNNNNNNNNNNNNTATCTTTAATTTAGCTAACGCGTTAAGTTGACCGCCTNGGGTAGTACGATCGCAAGATTAAAACTCAAAGGAATTGACGGGGACCTGCACAAGCGGTGGATGATGTGGATTAATTCGATGCAACACGAAAAACCTTACCTACTCTTGACNATGNTATGTNNNAAATGATTTGAGAGAATTGTTGTATANNNNNNNNNNNNNNNACATAACACAGGTGTTGCATGGCTGTNCGTCAGCTCGTGTCGTGAGATGTTTGGTTAAGTCCTAAAACGAGCGTAACCCTTTTTCTTTATNTNCTACTTGNNNNNNNNNNNNNNNNNNAGNAGAAAATTAAGAATACTGCCATTNNANNNATNNNNNNNNNNNNNNNNNNTNGANNNNNNAATGNGAGGAAGGAAAGGATGANCGTCAAGTCATCATGACCCTTATGAGTAGGGCTTCACACGTCATACAATGGTTANTTNACAAAGTTTTNNNNNNNNNNNNNNNNNNNNNNNNNNNNNNNNNNNNNNNNNNNNTTTATNNNNNNNNNNNNNNNNNTNAAAAATAACCTCAGTACAGATTGTATTCTGCAACTCGAATACATGAANGGAGGAATCGCTAGTAATCGTGAATCAGCNATGTCACGGTGAANNNNNNNNNNNNNNNNNNNNNNNNNNNNNNNNNNNNNNNNNNNNNNNNNNNNNNNNNNNNNNNNNNNNNNNNNNNNNNNNNNNNNNNNNNNNNNNNNNNNNNNNNNNNNNNNNNNNNNNNNNNNNNNNNNNNNNNNNNNNNNNNNNNNNNNNNNNNNNNNNNNNNNN
BEMEE005U NNNNNNNNNNNNNNNNNNNNNNNNNNNNNNNNNNNNNNNNNNNNNNNNNNNNNNNNNNNNNNNNNNNNNNNNNNNNNNNNNNNNNNNNNNNNNNNNNNNNNNNNNNNNNNNNNNNNNNNNNNNNNNNNNNNNNNNNNNNNNNNNNNNNNTNNNATATCGTANAATAAATNTATTAGTATGTTANNNNTAATTTTTTGAAAAAAAATGTAATTTCGTATAATTTAATNNNTTTNNATTTNNNNAAAATTAANNNNNTAAANGTAAAAAATATTTTTTTNNNNNNNNNNNNNNNNNNNACGCTAATNGTATTATTTGATATTAGATTANGTTAGTTGGNNNNTNGNAAATANATAGTTNTNACNCAAGACTATGATCTATAGCTGTTTTNGAGANGAAATATCAGCCACATTGGGATTGAGATAATGCTCAAACTTCTACGGAAGGCAGCAGTGAGGAATATTGGACAATAAGCGAAAGCTTGATCCAGCGATATCACGTGTGCGAAGAAGGNTTNTAANATANAANTTGTAAAGCACTTTTTTNTTAAAGCTATAANNNN--NNNNNN-NNNNNNNNNNNNNNNNNNNTGAAGTTNTTAANNAANGAATAAGTACCGGCTAANTTACGTGCCAGCAGCAGCGGTAAAACGTAAGGTGCAAGCGTTAATCGGAATTATTGGGCGTAAAGTGTATGTAGATTGANTTAGTGTGATATNTTATANNAAATCATAAAACTTAATTNNTNTATAAANNNGTAAATATTACTACTAATCNTCNGNAGTTNTAAATNNGAGAAAAATAGAATTTTACAAGTAGCAGTGAAATGCATAGATATGTAAAGGAATACCAAAGGCGAAAGCAATTTTTCAATTTANAAACTGACATTGTANNATACGAAAGCATGGGGAGCAAACAGGATTAGATACCCTGNGTANGTCCATGCCCTAAACTATGTCAACTAATTATTGGTTCTTTNNNNNNNNNNNNNNNNNNTATCTTTAATTTAGCTAACGCGTTAAGTTGACCGCCTNGGGTAGTACGATCGCAAGATTAAAACTCAAAGGAATTGACGGGGACCTGCACAAGCGGTGGATGATGTGGATTAATTCGATGCAACACGAAAAACCTTACCTACTCTTGACNATGNTATGTNNNAAATAATTTGAGAGAATTGTTGTATANNNNNNNNNNNNNNNACATAACACAGGTGTTGCATGGCTGTNCGTCAGCTCGTGTCGTGAGATGTTTGGTTAAGTCCTAAAACGAGCGTAACCCTTTTTCTTTATNTNCTACTTGNNNNNNNNNNNNNNNNNNAGNAGAAAATTAAGAATACTGCCATTNNANNNATNNNNNNNNNNNNNNNNNNTNGANNNNNNAATGNGAGGAAGGAAAGGATGANCGTCAAGTCATCATGACCCTTATGAGTAGGGCTTCACACGTCATACAATGGTTANTTNACAAAGTTTTNNNNNNNNNNNNNNNNNNNNNNNNNNNNNNNNNNNNNNNNNNNNTTTATNNNNNNNNNNNNNNNNNTNAAAAATAACCTCAGTACAGATTGTATTCTGCAACTCGAATACATGAANGGAGGAATCGCTAGTAATCGTGAATCAGCNATGTCACGGTGAATACGTTCTCAGGTCTTGTACACACCGCCCGTCACACCATGGAAATAGGNNNNNNNNNNNNNNNNNNNNNNNNNNNNNNNNNNNNNNNNNNNNNNNNNNNNNNNNNNNNNNNNNNNNNNNNNNNNNNNNNNNNNNNNNNNNNNNNNNNNNNNNNNNNNNNNNNNNNNN
BETET003B NNNNNNNNNNNNNNNNNNNNNNNNNNNNNNNNNNNNNNNNNNNNNNNNNNNNNNNNNNNNNNNNNNNNNNNNNNNNNNNNNNNNNNNNNNNNNNNNNNNNNNNNNNNNNNNNNNNNNNNNNNNNNNNNNNNNNNNNNNNNNNNNNNNNNNNNNNNNNNNNNNNNNNNNNNNNNNNNNNNNNNNNNNNNNNNNNNNNNNNNNNNNNNNNNNNNNNNNNNNNNNNNNNNNNNNNNNNNNNNNNNNNNNNNNNNNNNNNNNNNNNNNNNNNNNNNNNNNNNNNNNNNNNNNNNNNNNNNNNNNNNNNNNNNNNNNNNNNNNNNNNNNNNNNNNNNNNNNNNNNNNNNNNNNNNNNNNNNNNNNNNNNNNNNNNNNNNNNNNNNNNNNNNNNNNNNNNNNNNNNNNNNNNNNNNNNNNNNNNNNNNNNNNNNNNNNNNNNNNNNNNNNNNNNNNNNNNNNNNNNNNNNNNNNNNNNNNNNNNNNNNNNNNNNNNNNNNNNNNNNNNNNNNNNNNNNNNNNNNNNNNNNNNNNNNNNNNNNNNNNNNNNNNNNNNNNNNNNNNN--NNNNNN-NNNNNNNNNNNNNNNNNNNNNNNNNNNNNNNNNNNNNNNNNNNNNNNNNNNNNNNNNNNNNNNNNNNNNNNNNNNNNNNNNNNNNNNNNNNNNNNNNNNNNNNNNNNNNNNNNNNNNNNNNNNNNNNNNNNNNNNNNNNNNNNNNNNNNNNNNNNNNNNNNNNNNNNNNNNNNNNNNNNNNNNNNNNNNNNNNNNNNNNNNNNNNNNNNNNNNNNNNNNNNNNNNNNNNNNNNNNNNNNNNNNNNNNNNNNNNNNNNNNNNNNNNNNNNNNNNNNNNNNNNNNNNNNNNNNNNNNNNNNNNNNNNNNNNNNNNNNNNNNNNNNNNNNNNNNNNNNNNNNNNNNNNNNNNNNNNNNNNNCTGNGTANGTCCATGCCCTAAACAATGTCAACTAATTATTAGATTAAATNNNNNNNNNNNNNNNNNATTTAGTAATAAAGCTAACGCGTTAAGTTGACCGCCTNGGGAAGTACGATCGCAAGATTAAAACTCAAAGGAATTGACGGGGACCTGCACAAGCGGTGGATGATGTGGATTAATTCGATGCAACACGAAGAACCTTACCTACTTTTGACNATGNTATAGNNNAATTTATTTGAAAAAATAAAGTTCCATAGGGAANNNNNNNNCTATAACACAGGTGCTGCATGGCCGTNCGTCAGCTCGTGTCGTGAGATGTTGGGTTAAGTCCTATAACGAGCGCAACCCTTTTTTTTTGTNTGTTACCTTAAAANNNNNNNNNNNNNNAGNGGCACTCAAAAAATACTGCTAATNNGNNNTNNNNNNNNNNNNNNNNNNNTNAANNNNNNATTANGAGGAAGGAAAGGATGANCGTCAAGTCCTCATGGCCCTTATAAGTAGGGCTTCCCACGTCATACAATGGTTANACNACAAAAAGAANNNNNGCAAATTNTGCAANNNNNNNNNNNNNNNNNNAAATAANGCAAATNNNNNNNNNNNNNNCTNATAAAATTAACCTCAGTTCGGATTATATTATGAAACTCTANNNNNNNNNNNNNNNNNNNNNNNNNNNNNNNNNNNNNNNNNNNNNNNNNNNNNNNNNNNNNNNNNNNNNNNNNNNNNNNNNNNNNNNNNNNNNNNNNNNNNNNNNNNNNNNNNNNNNNNNNNNNNNNNNNNNNNNNNNNNNNNNNNNNNNNNNNNNNNNNNNNNNNNNNNNNNNNNNNNNNNNNNNNNNNNNNNNNNNNNNNNNNNNNNNNNNNNNNNNN
;
endblock;

Begin paup;
Set torder=right;
Set increase=auto;

Begin assumptions;
CHARSET block1 = 1-130;
CHARSET block2 = 267-296;
CHARSET block3 = 560-587;
CHARSET block4 = 969-992;
CHARSET block5 = 1179-1195;
CHARSET block6 = 1293-1316;
CHARSET block7 = 1694-1792;
CHARSET badblox = block1 block2 block3 block4 block5 block6 block7;
End;
