# Supplementary material for: Two ancient bacterial endosymbionts have coevolved with the planthoppers (Insecta: Hemiptera: Fulgoroidea)
Source: BMC Evol Biol. 2012 Jun 14;12:87. doi: 10.1186/1471-2148-12-87 (PMC3495885; doi:10.1186/1471-2148-12-87)
Supplement: Additional file 2 — Nucleotide alignment of Sulcia 16S data. [file 1471-2148-12-87-S2.nex]

#NEXUS

[!This data assembled using Sequencher, from Gene Codes Corporation.][exclude "badblox" as these are hypervariable regions] 
begin data;
   dimensions ntax=30 nchar=1792;
   format datatype=dna gap=- interleave=no;
   matrix

EACH015S NNNNNNNNNNNNNNNNNNNNNNNNNNNNNNNNNNNNNNNNNNNNNNNNNNNNNNNNNATGCANGTCGAGGGGCATCAAGAAATAAGGTGACTTATTTGGTTGGCGNNNNNNNNNNNNNNNNNNNNNNNNNNNACCGGCAAACGGGTGAGTAAAACATATGTNAACCTACATCATGCAGAGGAANNNNTAGTTCAAGGAAACTTGAAGTAATACCTCCTAATACAAGTGTTTANNAGAANNNNGAAAACTTGTNNNTAAANGTATTANNNNNNNNNNNNNNNNNNNNNNNNNNNNNNACGGCATGNAAATGGGCATATGTCTGATTANGCTAGTTGGNNNNTNGNTGGTANAAGGCTNCNACNCAAGGCAATGATCAGTAGGGGGCCTNGAGANGGGTGTTCCCCCACATTGGTACTGAGACACGGACCAAACTTCTACGGAAGGCAGCAGTGAGGAATATTGGTCAATGGAGGTAACTCTGAACCAGTTACGTCGCGTGCAGGAAGAAGGNCCNNNANGAAAGGNTTGTAAACTGCTTTTGTNATATGAATAAAAAATT--CTACTTAGTAGAAAGAATNNN-NNNNTGAAGGTAATATNNACNGAATAAGTATCGGCAAANCTTCGTGCCAGCAGCAGCGGTAATACGAAGGATACAAGCGTTATCCGGAATTATTGGGTTTAAAGGGTGCGTAGGTTGTNTTTTTAAGTCAGNTAGTGNNAAATCTGACAGCTTAACTNNGNTCAAACNNGGCTACTGATACTGTCAAACNTANGNAGTTNAGGTANNGGAGTAACTGGAACGTGTGGTGTAGCGGTGAAATGCATAGATATCACACAGAACACCGATAGCGAAAGCAGGTTACTAGATCTNAAACTGACACTGAGNNGCACGAAGGCGTGGGGAGCAAACAGGATTAGATACCCTGNGTANGTCCACGCAGTAAACTATGATCACTAACTGTTGGATATCAAATAGAACGAAAATNNNNATTCAGTGGTTAAGCTAAAGTGATAAGTGATCCACCTNGAGAAGTACGATCGCAAGATTGAAACTCAAAGGAATTGACGGGGGCCCGCACAATCGGTGGAGCATGTGGTTTAATTCGATGATACGCGAAGAACCTTACCAAGACTTAAANTGTATTACGNNNAATAAACTAGAAATAGTTTAGTCTTAGGANNNNNNNNNNNNCGGAGTACAAGGTGCTGCATGGTTGTNCGTCAGCTCGTGCCGTGAGGTGTAAGGTTAAGTCCTTTAACGAGCGCAACCCCCATTATTAGTNTGCCATCGGTACAGCNNNNNNNNNNNNCGNGGAACTCTAATAAAACTGCCAGCNNNNNNGNNNNNNNNNNNNNNNNNNNTNAANNNNNNGCTGTGAGGAAGGTGGGGATGANCGTCAAATCATCACGGCCCTAATGTCTTGGGCCACACACGTGCTACAATGATCGNGTNACAAAGAGTANNNNNGCCAATGNGGTAANNNNNNNNNNNNNNNNNNCCATAANGCCAATNNNNNNNNNNNNNNCTCANAAAACCGATCTCAGTTCGGATTGGAGTCTGCAACTCGACTCTATGAANGCTGGAATCGCTAGTAATCGCGTATCAGCCACGACGCGGTGAATACGTTCCCGGGCCTTGTACACACCGCCCGTCAAGCCATGGAAGTTGGAAGTACCTGAAGTCAGTAACGTAAAAGAANNNNNNNNNNNNNTCTGCCNNANNNNNNNNNNNNNNNNNNNNNNNNNNNNNNNNNNNNNNNNNNNNNNNNNNNNNNNNNNNNNNNNNNNN
EACH016S NNNNNNNNNNNNNNNNNNNNNNNNNNNNNNNNNNNNNNNNNNNNNNNNNNNNNNNNNNNNNNNNNNNNNNGTGACTTATTTTGTTGGCGNNNNNNNNNNNNNNNNNNNNNNNNNNNNNNNNNNNNNNNNNNNACCGGCAAACGGGTGAGTAAAACATATGTNAACCTACATCATGCAGAGGAANNNNTAGTTAAAGGAAACTTTAAGTAATACCTCATAATACAAGTTGTTANNATAANNNNTAAAACTTGTNNNTAAANGTATTANNNNNNNNNNNNNNNNNNNNNNNNNNNNNNACGGCATGNAAATGGGCATATGTCTGATTANGCTAGTTGGNNNNTNGNTGGTANAAGGCANCNACNCAAGGCAATTATCAGTAGGGGGCCTNGAGANGGGTGTTCCCCCACATTGGTACTGAGACACGGACCAAACTTCTACGGGAGGCAGCAGTGAGGAATATTGGTCAATGGAGGAAACTCTGAACCAGTTACGTCGCGTGCAGGAAGAAGGNCCNNNANGAAAGGNTTGTAAACTGCTTTTGTNATATGAATAAAAAATT--CTACTT-GTAGAAATAATNNN-NNNNTGAAGGTAATATNNACNGAATAAGTATCGGCAAANCTCCGTGCCAGCAGTCGCGGTAAAACGGAGGATACAAGCGTTATCCGGAATTATTGGGTTTAAAGGGTGCGTAGGTTGTNTTTTTAAGTCAGNGAGTGNNAAATCTGACAGCTTAACTNNGNTCAAACNNTGCTACTGATACTGTAAAACNTANGNAGGGNAGATANNGGAGTAACTGGAACGTGTGGTGTAGCGGTGAAATGCATAGATATCACACAGAACACCGATAGCGAAAGCAGGTTACTAGATCTNCAACTGACACTGAGNNGCACGAAGGCGTGGGGAGCAAACAGGATTAGATACCCTGNGTANGTCCACGCAGTAAACTATGATCACTAACTGTTGGATATAAAATAGAAAGAAAATNNNNATTCAGTGGTTAAGCTAAAGTGATAAGTGATCCACCTNGAGAAGTACGATCGCAAGATTGAAACTCAAAGGAATTGACGGGGGCCCGCACAATCGGTGGAGCATGTGGTTTAATTCGATGATACGCGAAGAACCTTACCAAGACTTAAANTGTACTCCGNNNAATAATCTAGAAATAGGTTAGTCTTAGGANNNNNNNNNNNNCGAAGTACAAGGTGCTGCATGGTTGTNCGTCAGCTCGTGCCGTGAGGTGTAAGGTTAAGTCCTTTAACGAGCGTAACCCCCATTATTAGTNTGCCAGCGGAGCAGCNNNNNNNNNNNNCGNGGAACTCTAATAAAACTGCCAGCNNNNNNGNNNNNNNNNNNNNNNNNNNCNAANNNNNNGCTGTGAGGAAGGTGGGGATGANCGTCAAATCATCACGGCCCTAACGTCTTGGGCCACACACGTGCTACAATGGTCGNGTNACAAAGAGTANNNNNGCAAATGNGGTAANNNNNNNNNNNNNNNNNNCCATAANGCCAATNNNNNNNNNNNNNNCTCANAAACCCGATCTAAGTTCGGATTGGAGTCTGCAACTCGACTCTATGAANGCTGGAATCGATAGTAATTGCGCATCAGCCATGGCGCGGTGAATACGTTCCCGGNNNNNNNNNNNNNNNNNNNNNNNNNNNNNNNNNNNNNNNNNNNNNNNNNNNNNNNNNNNNNNNNNNNNNNNNNNNNNNNNNNNNNNNNNNNNNNNNNNNNNNNNNNNNNNNNNNNNNNNNNNNNNNNNNNNNNNNNNNNNNNNNNNNNNNNNNNNN
EACH017S NNNNNNNNNNNNNNNNNNNNNNNNNNNNNNNNNNNNNNNNNNNNNNNNNNNNNNNNNNNNNNNNNNNNNCAAGAAATAAGGTGACTTATTTGGTTGGCGNNNNNNNNNNNNNNNNNNNNNNNNNNNNNNNNNACCGGCAAACGGGTGAGTAAAACATATGTNAACCTACATCATGCAGAGGAANNNNTAGTTCAAGGAAACTTGAAGTAATACCTCCTAATACAAGTGTTTANNAGAANNNNGAAAACTTGTNNNTAAANGTATTANNNNNNNNNNNNNNNNNNNNNNNNNNNNNNACGGCATGNAAATGGGCATATGTCTGATTANGCTAGTTGGNNNNTNGNTGGTANAAGGCTNCNACNCAAGGCAATGATCAGTAGGGGGCCTNGAGANGGGTGTTCCCCCACATTGGTACTGAGACACGGACCAAACTTCTACGGAAGGCAGCAGTGAGGAATATTGGTCAATGGAGGTAACTCTGAACCAGTTACGTCGCGTGCAGGAAGAAGGNCCNNNANGAAAGGNTTGTAAACTGCTTTTGTNATATGAATAAAAAATT--CTACTTAGTAGAAAGAATNNN-NNNNTGAAGGTAATATNNACNGAATAAGTATCGGCAAANCTTCGTGCCAGCAGCAGCGGTAATACGAAGGATACAAGCGTTATCCGGAATTATTGGGTTTAAAGGGTGCGTAGGTTGTNTTTTTAAGTCAGNTAGTGNNAAATCTGACAGCTTAACTNNGNTCAAACNNGGCTACTGATACTGTCAAACNTANGNAGTTNAGGTANNGGAGTAACTGGAACGTGTGGTGTAGCGGTGAAATGCATAGATATCACACAGAACACCGATAGCGAAAGCAGGTTACTAGATCTNAAACTGACACTGAGNNGCACGAAGGCGTGGGGAGCAAACAGGATTAGATACCCTGNGTANGTCCACGCAGTAAACTATGATCACTAACTGTTGGATATCAAATAGAACGAAAATNNNNATTCAGTGGTTAAGCTAAAGTGATAAGTGATCCACCTNGAGAAGTACGATCGCAAGATTGAAACTCAAAGGAATTGACGGGGGCCCGCACAATCGGTGGAGCATGTGGTTTAATTCGATGATACGCGAAGAACCTTACCAAGACTTAAANTGTATTACGNNNAATAAACTAGAAATAGTTTAGTCTTAGGANNNNNNNNNNNNCGGAGTACAAGGTGCTGCATGGTTGTNCGTCAGCTCGTGCCGTGAGGTGTAAGGTTAAGTCCTTTAACGAGCGCAACCCCCATTATTAGTNTGCCATCGGTACAGCNNNNNNNNNNNNCGNGGAACTCTAATAAAACTGCCAGCNNNNNNGNNNNNNNNNNNNNNNNNNNTNAANNNNNNGCTGTGAGGAAGGTGGGGATGANCGTCAAATCATCACGGCCCTAATGTCTTGGGCCACACACGTGCTACAATGATCGNGTNACAAAGAGTANNNNNGCCAATGNGGTAANNNNNNNNNNNNNNNNNNCCATAANGCCAATNNNNNNNNNNNNNNCTCANAAAACCGATCTCAGTTCGGATTGGAGTCTGCAACTCGACTCTATGAANGCTGGAATCGCTAGTAATCGCGTATCAGCCACGACGCGGTGAATACGTTCCCGGGCCTTGTACACACCGCCCGTNNNNNNNNNNNNNNNNNNNNNNNNNNNNNNNNNNNNNNNNNNNNNNNNNNNNNNNNNNNNNNNNNNNNNNNNNNNNNNNNNNNNNNNNNNNNNNNNNNNNNNNNNNNNNNNNNNNNNNNNNNNNNNNNNNNNNNNN
EACH018S NNNNNNNNNNNNNNNNNNNNNNNNNNNNNNNNNNNNNNNNNNNNNNNNNNNNNNNNNNNNNAAGTCGAGGGGCATCAATAAATAAGGTGACTTATTTTGTTGGCGNNNNNNNNNNNNNNNNNNNNNNNNNNNACCGGCAAACGGGTGAGTAAAACATATGTNAACCTACATCATGCAGAGGAANNNNTAGTTCAAGGAAACTTGAAGTAATACCTCCTAATACAAGGTTTTANNAGAANNNNGAAAACTTGTNNNTAAANGTATTANNNNNNNNNNNNNNNNNNNNNNNNNNNNNNACGGCATGNAAATGGGCATATGTCTGATTANGCTAGTTGGNNNNTNGNTGGTANAAGGCTNCNACNCAAGGCAATGATCAGTAGGGGGCCTNGAGANGGGTGTTCCCCCACATTGGTACTGAGACACGGACCAAACTTCTACGGGAGGCAGCAGTGAGGAATATTGGTCAATGGAGGTAACTCTGAACCAGTTACGTCGCGTGCAGGAAGAAGGNCCNNNANGAAAGGNTTGTAAACTGCTTTTGTNATATGAATAAAAAATT--CTACTTAGTAGAAAGAATNNN-NNNNTGAAGGTAATATNNACNGAATAAGTATCGGCAAANCTTCGTGCCAGCAGCAGCGGTAATACGAAGGATACAAGCGTTATCCGGAATTATTGGGTTTAAAGGGTGCGTAGGTTGTNTTTTTAAGTCAGNTAGTGNNAAATCTGACAGCTTAACTNNGNTCAAACNNTGCTACTGATACTGTAAAACNTANGNAGTTNAGGTANNGGAGTAACTGGAACGTGTGGTGTAGCGGTGAAATGCATAGAGATCACACAGAACACCGATAGCGAAAGCAGGTTACTAGATCTNAAACTGACACTGAGNNGCACGAAGGCGTGGGGAGCAAACAGGATTAGATACCCTGNGTANGTCCACGCAGTAAACTATGATCACTAACTGTTGGATATAAAATAGAACGAAAATNNNNATTCAGTGGTTAAGCTAAAGTGATAAGTGATCCACCTNGAGAAGTACGATCGCAAGATTGAAACTCAAAGGAATTGACGGGGGCCCGCACAATCGGTGGAGCATGTGGTTTAATTCGATGATACGCGAAGAACCTTACCAAGACTTAAANTGTACTACGNNNAATAAACTAGAAATAGTTTAGTCTTATGANNNNNNNNNNNNCGGAGTACAAGGTGCTGCATGGTTGTNCGTCAGCTCGTGCCGTGAGGTGTAAGGTTAAGTCCTTTAACGAGCGCAACCCCCATTATTAGTNTGCCATCGGTACAGCNNNNNNNNNNNNCGNGGAACTCTAATAAAACTGCCAGCNNNNNNGNNNNNNNNNNNNNNNNNNNTNAANNNNNNGCTGTGAGGAAGGTGGGGATGANCGTCAAATCATCACGGCCCTAACGTCTTGGGCCACACACGTGCTACAATGATCGNGTNACAAAGAGTANNNNNGCCAATGNGGTAANNNNNNNNNNNNNNNNNNCCATAANGCCAATNNNNNNNNNNNNNNCTCANAAAACCGATCTCAGTTCGGATTGGAGTCTGCAACTCGACTCTATGAANGCTGGAATCGCTAGTAATCGCGTATCAGCCACGACGCGGTGAATACGTTCCCGGGCNNNNNNNNNNNNNNNNNNNNNNNNNNNNNNNNNNNNNNNNNNNNNNNNNNNNNNNNNNNNNNNNNNNNNNNNNNNNNNNNNNNNNNNNNNNNNNNNNNNNNNNNNNNNNNNNNNNNNNNNNNNNNNNNNNNNNNNNNNNNNNNNNNNNNNNNNN
ECIX024S NNNNNNNNNNNNNNNNNNNNNNNNNNNNNNNNNNNNNNNNNNNNNNNNNNNNNNNNNNNNNNNNNNNAGAGGGGCAGCAAAAAATATAAGTTTCCTTATATTTGTTGGCGNNNNNNNNNNNNNNNNNNNNNNACCGGCAAACGGGTGAGTAAAACATATGTNAACCTTCTTCATGCAGAGGAANNNNTAGTTTAAGGAAACTTAGAGTAATACCTCATAATACAAGTTNTTANNAACTATTATAAGTCAACTTGTCAAANGTTTTCNNNNNNNNNNNNNNNNNNNNNNNNNNNNNNACGGCATTNAACTGGGCATATGACTGATTANGCTAGTTGGNNNNANGNAGGTANACGGCTNCNACNCAAGGCAATGATCAGTAGGGGGCCTNGAGANGGGCGTACCCCCACATTGGTACTGAGACAAGGACCAAACTTCTACGGGAGGCAGCAGTGAGGAATATTGGTCAATGGAGGCAACTCTGAACCAGTTACGCCACGTGCAGGATGAAGGNCCNNNANGAAAGGNTTGTAAACTGCTTTTGTNATATGAATAAAACATT--CTATTA-TTAGAAATAATNNNNNNNNTGAAGGTAATATNNACNGAATAAGTATCGGCAAANCTCCGTGCCAGCAGCCGCGGTAATACGGGGGATACAAGCGTTATCCGGAATTATTGGGTTTAAAGGGTGCGTAGGTTGTNTTTTTAAGTCAGNTAGTGNNAAAGCTAACAGCTTAACTNNGNTCAAACNNGGCTATTGATACTGTAAAACNTANGNAGTGNAGATANNGGAGTAACTGGAATGTGTGGTGTAGCGGTGAAATGCATAGAGATCACACAGAACACCGATAGCGAAAGCAGGTTACTATATCTNCAACTGACGCTGAGNNGCACGAAGGCATGGGTAGCAAACAGGATTAGATACCCTGNGTANGTCCACGCAGTAAACGATGATCACTAACTGTTGGATATAATATAGACCTCAAATNNNNATTCAGTGGTTAAGCTAAAGTGATAAGTGATCCACCTNGAGGAGTACGATCGCAAGATTGAAACTCAAAGGAATTGACGGGGGCCCGCACAATCGGTGGAGCACGTGGTTTAATTCGATGATACGCGAGGAACCTTACCAAGACTTAAANTGTACTACGNNNAATAAACTAGAAATAGTTTAGTCTTCTGANNNNNNNNNNNNCGGAGTACAAGGTGCTGCATGGTTGTNCGTCAGTTCGTGCCGTGAGGTGTAAGGTTAAGTCCTTGAACGAGCGCAACCCCCATTATTAGTNTACCATCGGGTTAAGCNNNNNNNNNNNTGNGGAACTCTAATAAAACTGCCAGCNNNNNNGNNNNNNNNNNNNNNNNNNNCNAANNNNNNGCTGAGAGGAAGGTGGGGATGANCGTCAAATCATCACGGCCCTAACGTCTTGGGCCACACACGTGCTACAATGGTCGNGANACAAAGAGATNNNNNGCAAATGNGGTAANNNNNNNNNNNNNNNNNNCCATAANGCCAATNNNNNNNNNNNNNNCTCCNAAAACCGATCTCAGTTCGGATTGGAGTCTGCAACTCGACTCTATGAANGCTGGAATCGCTAGTAATCGCGTATCAGCCATGGCGCGGTGAATACGTTCCCGGGCCTTGTACACACCGCCCGTCAAGCCATGGAAGTTGGAAGTACCTGAAGNNNNNNNNNNNNNNNNNNNNNNNNNNNNNNNNNNNNNNNNNNNNNNNNNNNNNNNNNNNNNNNNNNNNNNNNNNNNNNNNNNNNNNNNNNNNNNNNNNNNNNNNNNN
ECIX028S NNNNNNNNNNNNNNNNNNNNNNNNNNNNNNNNNNNNNNNNNNNNNNNNNNNNNNNNNNNNNNNNNNNNNNNNNNNNNNNNNNNNNNNNNNNNNNNNNNNNNNNNNNNNNNNNNNNNNNNNNNNNNNNNNNNNNNNNNNNNNNNNNNNNNNNNNNNNNNNNNNNNNNNNCATCATGCAGAGACANNNNTAGTCTAAGGAAACTTAGAGTAATACCTCATAATACAAGTANAACNNTATTANNNGTAAACTTGTNNNCAAANGTTTTAAATTAANNNNNNNNNNNNNNNNNNNNNNNNACGGCATGNAAATGGGCATATGACTGATTANGCTAGTTGGNNNNANGNAGGTANACTGCTNCNACNCAAGGCAATGATCAGTAGGGGGCCTNGAGANGGGCGTACCCCCACATTGGTACTGAGACAAGGACCAAACTTCTACGGGAGGCAGCAGTGAGGAATATTGGTCAATGGAGGAAACTCTGAACCAGTTACGCCGCGTGCAGGATGAAGGNCCNNNANGAAAGGNTTGTAAACTGCTTTTGTNATATGAATAAAAAATT--CTATTA-TTAGAAATAATNNNNNNNNTGAAGGTAATATNNACNGAATAAGTATCGGCTAANCTTCGTGCCAGCAGCAGCGGTAAAACGAAGGATACAAGCGTTATCCGGAATTATTGGGTTTAAAGGGTGCGTAGGTTGTNTTTTTAAGTCAGNTAGTGNNAAAGCTAACAGCTTAACTNNGNTCAAACNNTGCTATTGATACTGTCAAACNTANGNAGTTNAGATANNGGAGTAACTGGAATGTGTGGTGTAGCGGTGAAATGCATAGATATCACACAGAACACCGATAGCGAAAGCAGGTTACTATATCTNAAACTGACACTGAGNNGCACGAAGGCGTGGGTAGCAAACAGGATTAGATACCCTGNGTANGTCCACGCAGTAAACGATGATCACTAACTGTTGGATATAATATAGAGCTAAAATNNNNATTCAGTGGTTAAGCGAAAGTGATAAGTGATCCACCTNGANNNNNNNNNNNNNNNNNNNNNNNNNNNNNNNNNNNNNNNNNNNNNNNNNNNNNNNNNNNNNNNNNNNNNNNNNNNNNNNNNNNNNNNNNNNNNNNNNNNNNNNNNNNNNNNNNNNNNNNNNNNNNNNNNNNNNNNNNNNNNNNNNNNNNNNNNNNNNNNNNNNNNNNNNNNNNNNNNNNNNNNNNNNNNNNNNNNNNNNNNNNNNNNNNNNNNNNNNNNNNNNNNNNNNNNNNNNNNNNNNNNNNNNNNNNNNNNNNNNNNNNNNNNNNNNNNNNNNNNNNNNNNNNNNNNNNNNNNNNNNNNNNNNNNNNNNNNNNNNNNNNNNNNNNNNNNNNNNNNNNNNNNNNNNNNNNNNNNNNNNNNNNNNNNNNNNNNNNNNNNNNNNNNNNNNNNNNNNNNNNNNNNNNNNNNNNNNNNNNNNNNNNNNNNNNNNNNNNNNNNNNNNNNNNNNNNNNNNNNNNNNNNNNNNNNNNNNNNNNNNNNNNNNNNNNNNNNNNNNNNNNNNNNNNNNNNNNNNNNNNNNNNNNNNNNNNNNNNNNNNNNNNNNNNNNNNNNNNNNNNNNNNNNNNNNNNNNNNNNNNNNNNNNNNNNNNNNNNNNNNNNNNNNNNNNNNNNNNNNNNNNNNNNNNNNNNNNNNNNNNNNNNNNNNNNNNNNNNNNNNNNNNNNNNNNNNNNNNNNNNNNNNNNNNNNNNNNNNNNNNNNNNNNNNNNNNNNNNNNNNNNNNNNNNNNNNNNNNNNNNNNNNNNNNNNNNNNNNNNN
EDEL081S NNNNNNNNNNNNNNNNNNNNNNNNNNNNNNNNNNNNNNNNNNNNNNNNNNNNNNNNNNNNNNNNNNNNNNNNNNNNNNNNNNNNNNNNNNNNNNNNNNNNNNNNNNNNNNNNNNNNNNNNNNNNNNNNNNNNNNNNNNNNNNNNNNNNNNNNNNNNNNNNNNNNNNNNNNNNNNNNNNNNNNNNNNNNNNNNNNNNNNNNNNNNNNNNNNNNNNNNNNNNNNNNNNNNNNNNNNNNNNNNNNNNNNNNNNNNNNNNNNNNNNNNNNNNNNNNNNNNNNNNNNNNNNNNNNNNNNNNNNNNNNNNNNNNNNNNNNNNNNNNNNNNNNNNNNNNNNNNNNNNNNNNNNNNNNNNNNNNNNNNNNNNNNNNNNNNNNNNNNNNNNNNNNNNNNNNNNNNNNNNNNNNNNNNNNNNNNNNNNNNNNNNNNNNNNNNNNNNNNNNNNNNNNNNNNNNNNNNNNNNNNNNNNNNNNNNNNNNNNNNNNNNNNNNNNNNNNNNNNNNNNNNNNNNNNNNNNNNNNNNNNNNNNNNNNNNNNNNNNNNNNNNNNNNNNNNNNNNNNN--NNNNNN-NNNNNNNNNNNNNNNNNNNNNNNNNNNNNNNNNNNNNNNNNNNNNNNNNNNNNNNNNNNNNNNNNNNNNNNNNNNNNNNNNNNNNNNNNNNNNNNNNNNNNNNNNNNNNNNNNNNNNNNNNNNNNNNNNNNNNNNNNNNNNNNNNNNNNNNNNNNNNNNNNNNNNNNNNNNNNNNNNNNNNNNNNNNNNNNNNNNNNNNNNNNNNNNNNNNNNNNNNNNNNNNNNNNNNNNNNNNNNNNNNNNNNNNNNNNNNNNNNNATAGATATCACACAGAACACCGATAGCGAAAGCAGGTTACTAGATCTNAAACTGACACTGAGNNGCACGAAGGCATGGGGAGCGAACAGGATTAGATACCCTGNGTANGTCCACGCAGTAAACGATGATCACTAACTGTTGGATATAATATAGAACTCAAATNNNNATTCAGTGGTTAAGCTAAAGTGATAAGTGATCCACCTNGAGAAGTACGATCGCAAGATTGAAACTCAAAGGAATTGACGGGGGCCCGCACAAACGGTGGAGCATGTGGTTTAATTCGATGATACGCGAGGAACCTTACCAAGACTTAAANTGTACTACGNNNAATAAACTAGAAATAGTTTAGTCTTATGANNNNNNNNNNNNCGGAGTACAAGGTGCTGCATGGTTGTNCGTCAGCTCGTGCCGTGAGGTGTAAGGTTAAGTCCTTTAACGAGCGCAACCCCCATTATTATTNTGCCATCGGGTAAGCNNNNNNNNNNNNCGNGGAACTATAATAAAACTGCCAGCNNNNNNGNNNNNNNNNNNNNNNNNNNTNAANNNNNNGCTGAGAGGAAGGTGGGGATGANCGTCAAATCATCACGGCCCTAAAGTCTTGGGCTACACACGTGCTACAATGATCGNAANACAAAAAGAGNNNNNGCAAATGNGGTAANNNNNNNNNNNNNNNNNNCCATAANGCAAATNNNNNNNNNNNNNNCTNCCAAAACCGATCGCAGTTCGGATTGGAGTCTGCAACTCGACTCTATGAANGCTGGAATCGCTAGTAATCGCGTATCAGCAATGACGCGGTGAATACGTTATCGGGCCTTGTACACACCGCCCGTCAAGCCATGGAAGTTGGAAGTACCTTAANNNNATCAGTGACNNNNNNNNNNNNNNNNNNGTANNNNAAAGANNNNNNNNNNNNNNNNNNNNNNNNNNNNNNNNNNNNNNNNNNNNNNNNNNNNNNNNNNNNNNNNN
EDEL131S NNNNNNNNNNNNNNNNNNNNNNNNNNNNNNNNNNNNNNNNNNNNNNNNNNNNNNNNNNNNNNNNNNNNNNNNNNNNNNNNNNNNNNNNNNNNNNNNNNNNNNNNNNNNNNNNNNNNNNNNNNNNNNNNNNNNNNNNNNNNNNNNNNNNNNNNNNNNNNNNNNNNNNNNNNNNNNNNNNNNNNNNNNNNNNNNNNNNNNNNNNNNNNNNNNNNNNNNNNNNNNNNNNNNNNNNNNNNNNNNNNNNNNNNNNNNNNNNNNNNNNNNNNNNNNNNNNNNNNNNNNNNNNNNNNNNNNNNNNNNNNNNNNNNNNNNNNNNNNNNNNNNNNNNNNNNNNNNNNNNNNNNNNNNNNNNNNNNNNNNNNNNNNNNNNNNNNNNNNNNNNNNNNNNNNNNNNNNNNNNNNNNNNNNNNNNNNNNNNNNNNNNNNNNNNNNNNNNNNNNNNNNNNNNNNNNNNNNNNNNNNNNNNNNNNNNNNNNNNNNNNNNNNNNNNNNNNNNNNNNNNNNNNNNNNNNNNNNNNNNNNNNNNNNNNNNNNNNNNNNNNNNNNNNNNNNNNNNNNN--NNNNNN-NNNNNNNNNNNNNNNNNNNNNNNNNNNNNNNNNNNNNNNNNNNNNNNNNNNNNNNNNNNNNNNNNNNNNNNNNNNNNNNNNNNNNNNNNNNNNNNNNNNNNNNNNNNNNNNNNNNNNNNNNNNNNNNNNNNNNNNNNNNNNNNNNNNNNNNNNNNNNNNNNNNNNNNNNNNNNNNNNNNNNNNNNNNNNNNNNNNNNNNNNNNNNNNNNNNNNNNNNNNNNNNNNNNNNNNNNNNNNNNNNNNNNNNNNNNNNNNNNNNNNNNNNNNNNNNNNNNNNNNNNNNNNNNNNNNNNNNNNNNNNNNNNNNAACTGACACTGAGNNGCACGAAGGCGTGGGGAGCAAACAGGATTAGATACCCTGNGTANGTCCACGCAGTAAACGATGATCACTAACTGTTGGATATAATCTAGACATCAAATNNNNATTCAGTGGTTAAGCTAAAGTGATAAGTGATCCACCTNGAGAAGTACGATCGCAAGATTGAAACTCAAAGGAATTGACGGTGGCCCGCACAATCGGTGGAGCATGTGGTTTAATTCGATGCTACGCGAGGAACCTTACCAAGAATTAAANTGTACTACGNNNAATAAACTAGAAATAGTTTAGTCTTATGANNNNNNNNNNNNCGGAGTACAAGGTGCTGCATGGTTGTNCGTCAGCTCGTGCCGTGAGGTGTCAGGTTAAGTCCTTTAACGAGCGCAACCCCCATTATTAGTNTGCCAGCGCTTCAGTNNNNNNNNNNNNCGNGGAACTCTAATCAAACTGCCAGCNNNNNNGNNNNNNNNNNNNNNNNNNNCNAANNNNNNGCTGAGAGGAAGGTGGGGATGANCGTCAAATCATCACGGCCCTAAAGTCTTGGGCTACACACGTGCTACAATGGTCGNTANACAAAAAGAGNNNNNGCAAATGNGGTAANNNNNNNNNNNNNNNNNNCCATAANGCAAATNNNNNNNNNNNNNNCTNCCAAACTCGATCTAAGTTCGGATTGGAGTCTGCAACTCGACTCTATGAANGCTGGAATCGGTAGTAATCGCACATCAGCAATGGTGCGGTGAATACGTTCTCGGGCCTTGTACACACCGCCCGTCAAGCNNNNNNNNNNNNNNNNNNNNNNNNNNNNNNNNNNNNNNNNNNNNNNNNNNNNNNNNNNNNNNNNNNNNNNNNNNNNNNNNNNNNNNNNNNNNNNNNNNNNNNNNNNNNNNNNNNNNNNNNNNNNNNNNNNN
EDIC001S NNNNNNNNNNNNNNNNNNNNNNNNNNNNNNNNNNNNNNNNNNNNNNNNNNNNNNNNNNTGCTAGTCGAGGGGCAGCAAGAAATAAGGTGACTTATTTTGTTGGCGNNNNNNNNNNNNNNNNNNNNNNNNNNNACCGGCAAACGGGTGAGTAAAACATATGTNAACCTACATCATGCAGAGGAANNNNTAGTTCAAGGAAACTTGAAGTAATACCTCATAATACAAGTTNTTTANAGAANNNNGAAAACTTGTNNNTAAANGTATTANNNNNNNNNNNNNNNNNNNNNNNNNNNNNNACGGCATGNAAATGGGCATATGTCTGATTANGCTAGTTGGNNNNTNGNAGGTANAAGGCTNCNACNCAAGGCAATGATCAGTAGGGGGCCTNGAGANGGGTGTCCCTCCACATTGGTACTGAGACACGGACCAAACTTCTACGGAAGGCAGCAGTGAGGAATATTGGTCAATGGAGGCAACTCTGAACCAGTTACGTCGCGTGCAGGCAGAAGGNCCNNNANGAAAGGNTTGTAAACTGCTTTTGTNATATGAATAAAAACTT--TTAGAA-AGAATNNNNNNNNNNNNNNTGAAGGTAATATNNACNGAATAAGTATCGGCAAANCTCCGTGCCAGCAGCCGCGGTAAAACGGAGGATACAAGCGTTATCCGGAATTATTGGGTTTAAAGGGTGCGTAGGTGGTNTTTTTAAGTCAGNGAGTGNNAAATCTGACAGCTTAACTNNGNTCAAACNNTGCTACTGATACTGTAAAACNTANGNAGTGNAGGTANNGGAGTAACTGGAACGTGTGGTGTAGCGGTGAAATGCATAGATATCACACAGAACACCGATAGCGAAAGCAGGTTACTAGATCTNCAACTGACACTGAGNNGCACGAAGGCATGGGTAGCAAACAGGATTAGATACCCTGNGTANGTCCACGCAGTAAACTATGATCACTAACTGTTGGATATAAACTAGAAATCAAATNNNNATTCAGTGGTTAAGCTAAAGTGATAAGTGATCCACCTNGAGAAGTACGATCGCAAGATTGAAACTCAAAGGAATTGACGGGGGCCCGCACAATCGGTGGAGCATGTGGTTTAATTCGATAATACGCGAAGAACCTTACCAAGGCTTAAANTGTACTACGNNNAATAAACTAGAAATAGTTTAGTCTTATGANNNNNNNNNNNNCGGAGTACAAGGTGCTGCATGGTTGTNCGTCAGCTCGTGCCGTGAGGTGTAAGGTTAAGTCCTTTAACGAGCGTAACCCCCATTATTAGTNTACCAGCGGTTTTTAGCNNNNNNNNNNCGNGGCACTCTAATAAAACTGCCAGCNNNNNNGNNNNNNNNNNNNNNNNNNNCNAANNNNNNGCTGAGAGGAAGGTGGGGATGANCGTCAAATCATCACGGCCCTAACGTCTTGGGCCACACACGTGCTACAATGATCGNGTNACAAAGAGTANNNNNGCAAGTGNGGCAANNNNNNNNNNNNNNNNNNCCATAANGCCAATNNNNNNNNNNNNNNCTCANAAACCCGATCTCAGTTCGGATTGGAGTCTGCAACTCGACTCTATGAANGCTGGAATCGCTAGTAATCGCATATCAGCCACGATGCGGTGAATACGTTCCCGGGCCTTGTACACACCGCCCGTCAAGCCAAAGAAGTTGGAAGTACCTGAAGTCAGTGACGTAAAAGAANNNNNNNNNNNNNTCTGCCNAAGGGTNAAANNNNNNNNNNNNNNNNNNNNNNNNNNNNNNNNNNNNNNNNNNNNNNNNNNNNNNNNNNNN
EDIC002S NNNNNNNNNNNNNNNNNNNNNNNNNNNNNNNNNNNNNNNNNNNNNNNNNNNNNNNNNATGCTAGTCGAGGGGCAGCAATAAATAAGGTTACTTATTTTGTTGGCGNNNNNNNNNNNNNNNNNNNNNNNNNNNACCGGCAGACTGGTGAGTAAAACATAGGTNAACCTACCTCATGCAGAGGAANNNNTAGTTCAAGGAAACTTGAAGTAATACCTCATAATACAAGTTNTTTANAGAANNNNGAAAACTTGTNNNTAAANGTATTANNNNNNNNNNNNNNNNNNNNNNNNNNNNNNACGGCATGNAAATGGGCATATGTCTGATTANGCTAGTTGGNNNNTNGNTGGTANAAGGCTNCNACNCAAGGCAATGATCAGTAGGGGGCCTNGAGANGGGTGTACCTCCACATTGGTACTGAGACACGGACCAAACTTTTACGGAAGGCAGCAGTGAGGAATATTGGTCAATGGAGGAAACTCTGAACCAGTTACGTCGTGTGCAGGATGAAGGNCCNNNANGAAAGGNTTGTAAACTGCTTTTGTNATATGAATAAAACATT--CTACTT-TTAGAAAGAATNNNNNNNNTGAAGGTAATATNNACNGAATAAGTATCAGCTAANCTTCGTGCCAGCAGCTGCGGTAATTCGGAGGATACTAGCGTTATCCGGAATTATTGGGTTTAAAGGGTGCGTAGGTTGTNTTTTTAAGTCAGNGAGTGNNAAATATGACAGCTTAACTNNGNTCAAACNNTGCTACTGATACTGTCAAACNTANGNAGTGNAGATANNGGAGTAACTGGAACGTGTGGTGTAGCGGTGAAATGCATAGATATCACACAGAACACCGATAGCGAAGGCAGGTTACTAGATCTNCAACTGACACTGAGNNGCACGAAAGCATGGGTAGCAAACAGGATTAGATACCCTGNGTANGTCCACGCCGTAAACTATGATCACTAACTGTTGGATATAAAATAGAAATAAAATNNNNATTCAGTGGTTAAGCTAAAGTGATAAGTGATCCACCTNGAGAAGTATGATCGCAAGATTGAAACTCAAAGGAATTGACGGGGGCCTGCACAAACGGTGGAGCATGTGGTTTAATTCGATGATACGCGAAGAACCTTACCAAGGCTTAAANTGTACTACGNNNAATAAACTAGAAATAGTTTAGTCTTATGANNNNNNNNNNNNCGGAGTACAAGGTGCTGCATGGTTGTNCGTCAGTTCGTGCCGTGAGGTGTAAGGTTAAGTCCTTTAACGAGCGTAACCCCCATTATTAGTNTACCATCGGATCAGCNNNNNNNNNNNNCGNGGAACTCTAATAAAACTGCCAGCNNNNNNGNNNNNNNNNNNNNNNNNNNCNAANNNNNNGCTGTGAGGAAGGTGGGGATGANCGTCAAATCATCACGGCCTTAACGTCTTGGGCCACACACGTGCTACAATGATTGNGTNACAAAGAGTANNNNNGCAAATGNGGCAANNNNNNNNNNNNNNNNNNCCATAANGCAAATNNNNNNNNNNNNNNCTCANAAAACCGATCTCAGTTCGGATTGGAGTCTGCAACTCGACTCTATGAANGCTGGAATCGTTAGTAATCGCGTATCAGCCACGACGCGGTGAATACGTTCCCGGGCCTTGTACACACCGCCCGTCAAGCCATAGGAGTTGGAGGTACCTGAAGTCAGTGACGTAAAAGAANNNNNNNNNNNNNTCTGCCNNAAGGNNNNNNNNNNNNNNNNNNNNNNNNNNNNNNNNNNNNNNNNNNNNNNNNNNNNNNNNNNNNNNNNN
EDIC007S NNNNNNNNNNNNNNNNNNNNNNNNNNNNNNNNNNNNNNNNNNNNNNNNNNNNNNNNNNNNNNAGTCGAGGGGCAGCAAGAAATAAGGTGACTTATTTTGTTGGCGNNNNNNNNNNNNNNNNNNNNNNNNNNNACCGGCAAACGGGTGAGTAAAACATATGTNAACCTACATTCTGCAGAGGAANNNNTAGTTCAAGGAAACTTGAAGTAATACCTCATAATACAAGTTNTTTANAGAANNNNGAAAACTTGTNNNTAAANGTATTANNNNNNNNNNNNNNNNNNNNNNNNNNNNNNACGGCATTNAAATGGGCATATGTCTGATTANGCTAGTTGGNNNNTNGNTGGTANACGGCTNCNACNCAAGGCAATGATCAGTAGGGGGCCTNGAGANGGGTGTACCTCCACATTGGTACTGAGACACGGACCAAACTTCTACGGAAGGCAGCAGTGAGGAATATTGGTCAATGGAGGAAACTCTGAACCAGTTACGTCGCGTGCAGGCAGAAGGNCCNNNANGAAAGGNTTGTAAACTGCTTTTGTNATATGAATAAAAACTT--TTAGAA-AGAATNNNNNNNNNNNNNNTGAAGGTAATATNNACNGAATAAGTATCGGCAAANCTCCGTGCCAGCAGCCGCGGTAAAACGGAGGATACAAGCGTTATCCGGAATTATTGGGTTTAAAGGGTGCGTAGGTTGTNTTTTTAAGTCAGNGAGTGNNAAATCTGACAGCTTAACTNNGNTCAAACNNGGCTACTGATACTGTCAAACNTANGNAGTGNAGATANNGGAGTAACTGGAACGTGTGGTGTAGCGGTGAAATGCATAGATATCACACAGAACACCGATAGCGAAAGCAGGTTACTAGATCTNCAACTGACACTGAGNNGCACGAAGGCGTGGGTAGCAAACAGGATTAGATACCCTGNGTANGTCCACGCAGTAAACTATGATCACTAACTGTTGGATATAAACTAGAAAGAAAATNNNNATTCAGTGGTTAAGCTAAAGTGATAAGTGATCCACCTNGAGAAGTACGATCGCAAGATTGAAACTCAAAGGAATTGACGGGGGCCCGCACAATCGGTGGAGCATGTGGTTTAATTCGATAATACGCGAAGAACCTTACCAAGACTTAAANTGTACTACGNNNAATAAACTAGAAATAGTTTAGTCTTAGGANNNNNNNNNNNNCGGAGTACAAGGTGCTGCATGGTTGTNCGTCAGTTCGTGCCGTGAGGTGTAAGGTTAAGTCCTTTAACGAGCGTAACCCCCATTATTAGTNTACCAGCGGTTATTAGCNNNNNNNNNNCGNGGAACTCTAATAAAACTGCCAGCNNNNNNGNNNNNNNNNNNNNNNNNNNCNAANNNNNNGCTGAGAGGAAGGTAGGGATGANCGTCAAATCATCACGGCCCTAACGTCTTGGGCCACACACGTGCTACAATGATCGNGTNACAAAGAGTANNNNNGCAAGTGNGGCAANNNNNNNNNNNNNNNNNNCCATAANGCCAATNNNNNNNNNNNNNNCTCANAAACCCGATCTAAGTTCGGATTGGAGTCTGCAACTCGACTCTATGAANGCTGGAATCGGTAGTAATCGCGTATCAGCCATGACGCGGTGAATACGTTCCCGGGCCTTGTACACACCGCCCGTCAAGCCAAAGAAGTTGGAAGTACCTGAAGTCAGTGNNNNNNNNNNNNNNNNNNNNNNNNACNGTCNAAAGAANTCNNNNNNNNNNNNNNNNNNNNNNNNNNNNNNNNNNNNNNNNNNNNNNNNNNNNNNNNNNNNN
EDIC008S NNNNNNNNNNNNNNNNNNNNNNNNNNNNNNNNNNNNNNNNNNNNNNNNNNNNNNNNNNNNNNAGTCGAGGGGCAGCAAGAAATAAGGTGACTTATTTTGTTGGCGNNNNNNNNNNNNNNNNNNNNNNNNNNNACCGGCAAACGGGTGAGTAAAACATATGTNAACCTACATTCTGCAGAGGAANNNNTAGTTCAAGGAAACTTGAAGTAATACCTCATAATACAAGTTNTTTANAGAANNNNGAAAACTTGTNNNTAAANGTATTANNNNNNNNNNNNNNNNNNNNNNNNNNNNNNACGGCATTNAAATGGGCATATGTCTGATTANGCTAGTTGGNNNNTNGNTGGTANAAGGCTNCNACNCAAGGCAATGATCAGTAGGGGGCCTNGAGANGGGTGTACCTCCACATTGGTACTGAGACACGGACCAAACTTCTACGGAAGGCAGCAGTGAGGAATATTGGTCAATGGAGGAAACTCTGAACCAGTTACGTCGCGTGCAGGCAGAAGGNCCNNNANGAAAGGNTTGTAAACTGCTTTTGTNATATGAATAAAAACTT--TTAGAA-AGAATNNNNNNNNNNNNNNTGAAGGTAATATNNACNGAATAAGTATCGGCAAANCTCCGTGCCAGCAGCCGCGGTAAAACGGAGGATACAAGCGTTATCCGGAATTATTGGGTTTAAAGGGTGCGTAGGTTGTNTTTTTAAGTCAGNGAGTGNNAAATCTGACAGCTTAACTNNGNTCAAACNNGGCTACTGATACTGTCAAACNTANGNAGTGNAGATANNGGAGTAACTGGAACGTGTGGTGTAGCGGTGAAATGCATAGATATCACACAGAACACCGATAGCGAAAGCAGGTTACTAGATCTNCAACTGACACTGAGNNGCACGAAGGCGTGGGTAGCAAACAGGATTAGATACCCTGNGTANGTCCACGCAGTAAACTATGATCACTAACTGTTGGATATAAACTAGAAAGAAAATNNNNATTCAGTGGTTAAGCTAAAGTGATAAGTGATCCACCTNGAGAAGTACGATCGCAAGATTGAAACTCAAAGGAATTGACGGGGGCCCGCACAATCGGTGGAGCATGTGGTTTAATTCGATAATACGCGAAGAACCTTACCAAGACTTAAANTGTACTACGNNNAATAAACTAGAAATAGTTTAGTCTTAGGANNNNNNNNNNNNCGGAGTACAAGGTGCTGCATGGTTGTNCGTCAGTTCGTGCCGTGAGGTGTAAGGTTAAGTCCTTTAACGAGCGTAACCCCCATTATTAGTNTACCAGCGGTTATTAGCNNNNNNNNNNCGNGGAACTCTAATAAAACTGCCAGCNNNNNNGNNNNNNNNNNNNNNNNNNNCNAANNNNNNGCTGAGAGGAAGGTAGGGATGANCGTCAAATCATCACGGCCCTAACGTCTTGGGCCACACACGTGCTACAATGATCGNGTNACAAAGAGTANNNNNGCAAGTGNGGCAANNNNNNNNNNNNNNNNNNCCATAANGCCAATNNNNNNNNNNNNNNCTCANAAACCCGATCTAAGTTCGGATTGGAGTCTGCAACTCGACTCTATGAANGCTGGAATCGGTAGTAATCGCGTATCAGCCATGACGCGGTGAATACGTTCCCGGGCCTTGTACACACCGCCCGTCAAGCCAAAGAAGTTGGAAGTACCTGAAGTCAGTGNNNNNNNNNNNNNNNNNNNNNNNNACNGTCNAAAGAANTCNNNNNNNNNNNNNNNNNNNNNNNNNNNNNNNNNNNNNNNNNNNNNNNNNNNNNNNNNNNNN
EDIC035S NNNNNNNNNNNNNNNNNNNNNNNNNNNNNNNNNNNNNNNNNNNNNNNNNNNNNNNNNNTGCANGTCGAGGGGCAGCAAGAAATAAGGTTACTTATTTTGTTGGCGNNNNNNNNNNNNNNNNNNNNNNNNNNNACCGGCAAACGGGTGAGTAAAACATATGTNAACCTACATTCTGCAGAGGAANNNNTAGTTCAAGGAAACTTGAAGTAATACCTCATAATACAAGTTNTTTANAGAANNNNGAAAACTTGTNNNTAAANGTATTANNNNNNNNNNNNNNNNNNNNNNNNNNNNNNACGGCATGNAAATGGGCATATGTCTGATTANGCTAGTTGGNNNNTNGNTGGTANAAGGCTNCNACNCAAGGCAATGATCAGTAGGGGGCCTNGAGANGGGTGTACCTCCACATTGGTACTGAGACACGGACCAAACTTCTACGGAAGGCAGCAGTGAGGAATATTGGTCAATGGAGGAAACTCTGAACCAGTTACGTCGCGTGCAGGCAGAAGGNCCNNNANGAAAGGNTTGTAAACTGCTTTTGTNATATGAATAAAAACTT--TTATAA-AGAATNNNNNNNNNNNNNNTGAAGGTAATATNNACNGAATAAGTATCGGCAAANCTCCGTGCCAGCAGCCGCGGTAAAACGGAGGATACAAGCGTTATCCGGAATTATTGGGTTTAAAGGGTGCGTAGGTTGTNTTTTTAAGTCAGNGAGTGNNAAATCTGACAGCTTAACTNNGNTCAAACNNTGCTACTGATACTGTAAAACNTANGNAGTGNAGATANNGGAGTAACTGGAACGTGTGGTGTAGCGGTGAAATGCATAGATATCACACAGAACACCGATAGCGAAAGCAGGTTACTAGATCTNCAACTGACACTGAGNNGCACGAAGGCGTGGGTAGCAAACAGGATTAGATACCCTGNGTANGTCCACGCAGTAAACTATGATCACTAACTGTTGGATATAAACTAGAAATAAAATNNNNATTCAGTGGTTAAGCTAAAGTGATAAGTGATCCACCTNGAGAAGTACGATCGCAAGATTGAAACTCAAAGGAATTGACGGGGGCCCGCACAATCGGTGGAGCATGTGGTTTAATTCGATAATACGCGAAGAACCTTACCAAGGCTTAAANTGTACTACGNNNAATAAACTAGAAATAGTTTAGTCTTAGGANNNNNNNNNNNNCGGAGTACAAGGTGCTGCATGGTTGTNCGTCAGTTCGTGCCGTGAGGTGTAAGGTTAAGTCCTTTAACGAGCGTAACCCCCATTATTAGTNTACCAGCGGTTATTAGCNNNNNNNNNNCGNGGAACTCTAATAAAACTGCCAGCNNNNNNGNNNNNNNNNNNNNNNNNNNCNAANNNNNNGCTGAGAGGAAGGTAGGGATGANCGTCAAATCATCACGGCCCTAACGTCTTGGGCCACACACGTGCTACAATGATCGNGTNACAAAGAGTANNNNNGCAAGTGNGGCAANNNNNNNNNNNNNNNNNNCCATAANGCCAATNNNNNNNNNNNNNNCTCANAAACCCGATCTAAGTTCGGATTGGAGTCTGCAACTCGACTCTATGAANGCTGGAATCGGTAGTAATCGCGTATCAGCCATGACGCGGTGAATACGTTCCCGGGCCTTGTACACACCGCCCGTCAAGCCAAAGAAGTNNNNNNNNNNNNNNNNNNNNNNNNNNNNNNNNNNNNNNNNNNNNNNNNNNNNNNNNNNNNNNNNNNNNNNNNNNNNNNNNNNNNNNNNNNNNNNNNNNNNNNNNNNNNNNNNNNNNNNNNNN
EDIC063S NNNNNNNNNNNNNNNNNNNNNNNNNNNNNNNNNNNNNNNNNNNNNNNNNNNNNNNNNNNNNNNNNNNNNNGTTACTTATTTTGTTGGCGNNNNNNNNNNNNNNNNNNNNNNNNNNNNNNNNNNNNNNNNNNNACCGGCAGACTGGTGAGTAAAACATAGGTNAACCTACCTCATGCAGAGGAANNNNTAGTTCAAGGAAACTTGAAGTAATACCTCATAATACAAGTTNTTTANAGAANNNNGAAAACTTGTNNNTAAANGTATTANNNNNNNNNNNNNNNNNNNNNNNNNNNNNNACGGCATGNAAATGGGCATATGTCTGATTANGCTAGTTGGNNNNTNGNTGGTANAAGGCTNCNACNCAAGGCAATGATCAGTAGGGGGCCTNGAGANGGGTGTACCTCCACATTGGTACTGAGACACGGACCAAACTTTTACGGAAGGCAGCAGTGAGGAATATTGGTCAATGGAGGAAACTCTGAACCAGTTACGTCGTGTGCAGGATGAAGGNCCNNNANGAAAGGNTTGTAAACTGCTTTTGTNATATGAATAAAACATT--CTACTT-TTAGAAAGAATNNNNNNNNTGAAGGTAATATNNACNGAATAAGTATCAGCTAANCTTCGTGCCAGCAGCTGCGGTAATTCGAAGGATACTAGCGTTATCCGGAATTATTGGGTTTAAAGGGTGCGTAGGTTGTNTTTTTAAGTCAGNGAGTGNNAAATATGACAGCTTAACTNNGNTCAAACNNTGCTACTGATACTGTCAAACNTANGNAGTGNAGATANNGGAGTAACTGGAACGTGTGGTGTAGCGGTGAAATGCATAGATATCACACAGAACACCGATAGCGAAGGCAGGTTACTAGATCTNCAACTGACACTGAGNNGCACGAAAGCATGGGTAGCAAACAGGATTAGATACCCTGNGTANGTCCACGCCGTAAACTATGATCACTAACTGTTGGATATAAAATAGAAATAAAATNNNNATTCAGTGGTTAAGCTAAAGTGATAAGTGATCCACCTNGAGAAGTATGATCGCAAGATTGAAACTCAAAGGAATTGACGGGGGCCTGCACAAACGGTGGAGCATGTGGTTTAATTCGATGGTACGCGAAGAACCTTACCAAGGCTTAAANTGTACTACGNNNAATAAACTAGAAATAGTTTAGTCTTATGANNNNNNNNNNNNCGGAGTACAAGGTGCTGCATGGTTGTNCGTCAGTTCGTGCCGTGAGGTGTAAGGTTAAGTCCTTTAACGAGCGTAACCCCCATTATTAGTNTACCATCGGATCAGCNNNNNNNNNNNNCGNGGAACTCTAATAAAACTGCCAGCNNNNNNGNNNNNNNNNNNNNNNNNNNCNAANNNNNNGCTGTGAGGAAGGTGGGGATGANCGTCAAATCATCACGGCCTTAACGTCTTGGGCCACACACGTGCTACAATGATTGNGTNACAAAGAGTANNNNNGCAAATGNGGCAANNNNNNNNNNNNNNNNNNCCATAANGCAAATNNNNNNNNNNNNNNCTCANAAAACCGATCTCAGTTCGGATTGGAGTCTGCAACTCGACTCTATGAANGCTGGAATCGTTAGTAATCGCGTATCAGCCACGACGCGGTGAATACGTTCCCGGGCNNNNNNNNNNNNNNNNNNNNNNNNNNNNNNNNNNNNNNNNNNNNNNNNNNNNNNNNNNNNNNNNNNNNNNNNNNNNNNNNNNNNNNNNNNNNNNNNNNNNNNNNNNNNNNNNNNNNNNNNNNNNNNNNNNNNNNNNNNNNNNNNNNNNNNNNNN
EDIC103S NNNNNNNNNNNNNNNNNNNNNNNNNNNNNNNNNNNNNNNNNNNNNNNNNNNNNNNNNNNNNNNNNNNNNTGACTTATTTTGTTGGCGNNNNNNNNNNNNNNNNNNNNNNNNNNNNNNNNNNNNNNNNNNNNNACCGGCAAACGGGTGAGTAAAACCTATGTNAACCTACCTCATGCAGAGGAANNNNTAGTTCAAGGAAACTTGAAGGAATACCTCATAATACAATTTNTTTANAGAANNNNGAAAAATTGTNNNTAAANGTATTANNNNNNNNNNNNNNNNNNNNNNNNNNNNNNACGGCATGNAAATGGGCATATGTCTGATTANGCTAGTTGGNNNNTNGNAGGTANAAGGCTNCNACNCAAGGCAATGATCAGTAGGGGGCCTNGAGANGGGTGTACCTCCACATTGGTACTGAGACACGGACCAAACTCCTACGGGAGGCAGCAGTGAGGAATATTGGTCAATGGAGGAAACTCTGAACCAGTTACGTCGCGTGCAGGAAGAAGGNCCNNNANGAAAGGNTTGTAAACTGCTTTTGTNATAGGAATAAAAAATT--CTACTT-TTAGAAAGAATNNNNNNNNTGAAGCTAATATNNACNGAATAAGTATCGGCAAANCTCTGTGCCAGCAGCCGCGGTAAAACAGAGGATACAAGCGTTATCCGGAATTATTGGGTTTAAAGGGTGCGTAGGTTGTNTTTTTAAGTCAGNTAGTGNNAAATATGACAGCTTAACTNNGNTCAAACNNTGCTACTGATACTGTAAAACNTANGNAGTGNAGGTANNGGAGTAACTGGAACGTGTGGTGTAGCGGTGAAATGCATAGATATCACACAGAACACCGATAGCGAAAGCAGGTTACTAGATCTNCAACTGACACTGAGNNGCACGAAGGCGTGGGTAGCAAACAGGATTAGATACCCTGNGTANGTCCACGCAGTAAACTATGATCACTAACTGTTGGATAGAAAATAGAAATCAAATNNNNATTCAGTGGTTAAGCTAAAGTGATAAGTGATCCACCTNGAGAAGTACGATCGCAAGATTGAAACTCAAAGGAATTGACGGGGGCCCGCACAATCGGTGGAGCACGTGGTTTAATTCGATGATACGCGAGGAACCTTACCAAGGCTTAAANTGTACTACGNNNAATAAACTAGAAATAGTTTAGTCTTAGGANNNNNNNNNNNNCGGAGTACAAGGTGCTGCATGGTTGTNCGTCAGCTCGTGCCGTGAGGTGTAAGGTTAAGTCCTTTAACGAGCGCAACCCCCATTATTAGTNTACCAGCGGTTAAGCNNNNNNNNNNNNCGNGGAACTCTAATAAAACTGCCAGCNNNNNNGNNNNNNNNNNNNNNNNNNNCNAANNNNNNGCTGAGAGGAAGGTGGGGATGANCGTCAAATCATCACGGCCCTAACGTCTTGGGCCACACACGTGCTACAATGGTCGNGGNACAAAGAGTANNNNNGCAAGTGNGGTAANNNNNNNNNNNNNNNNNNCCATAANGCCAATNNNNNNNNNNNNNNCTCANAAACCCGATCTCAGTTCGGATTGGAGTCTGCAACTCGACTCTATGAANGCTGGAATCGCTAGTAATCGCGTATCAGCCATGACGCGGTGAATACGTTCCCGGGCNNNNNNNNNNNNNNNNNNNNNNNNNNNNNNNNNNNNNNNNNNNNNNNNNNNNNNNNNNNNNNNNNNNNNNNNNNNNNNNNNNNNNNNNNNNNNNNNNNNNNNNNNNNNNNNNNNNNNNNNNNNNNNNNNNNNNNNNNNNNNNNNNNNNNNNNNN
EDIC112S NNNNNNNNNNNNNNNNNNNNNNNNNNNNNNNNNNNNNNNNNNNNNNNNNNNNNNNNNNNNNNNNNNNNNNGGGGCAGCAAGAAATAATCTTACTTATTTTGTTGGCGNNNNNNNNNNNNNNNNNNNNNNNNNACCGGCAAACGGGTGAGTAAAACCTATGTNAACCTACCTCATGCAGAGGAANNNNTAGTTCAAGGAAACTTGAAGTAATACCTCATAATACAATTTNTTTANAGAANNNNGAAAACTTGTNNNTAAANGTATTANNNNNNNNNNNNNNNNNNNNNNNNNNNNNNACGGCATGNAAATGGGCATAGGTCTGATTANGCTAGTTGGNNNNTNGNAGGTANAAGGCTNCNACNCAAGGCAATGATCAGTAGGGGGCCTNGAGANGGGTGTACCTCCACATTGGTACTGAGACACGGACCAAACTCCTACGGGAGGCAGCAGTGAGGAATATTGGTCAATGGAGGAAACTCTGAACCAGTTACGTCGCGTGCAGGAAGAAGGNCCNNNANGAAAGGNTTGTAAACTGCTTTTGTNATAGGAATAAAAAATT--CTACTT-TTAGAAATAATNNNNNNNNTGAAGCTAATATNNACNGAATAAGTATCGGCAAANCTCTGTGCCAGCAGCCGCGGTAAAACAGAGGATACAAGCGTTATCCGGAATTATTGGGTTTAAAGGGTGCGTAGGTTGTNTTTTTAAGTCAGNTAGTGNNAAATCTGACAGCTTAACTNNGNTCAAACNNTGCTACTGATACTGTCAAACNTANGNAGGGNAGGTANNGGAGTAACTGGAACGTGTGGTGTAGCGGTGAAATGCATAGATATCACACAGAACACCGATAGCGAAAGCAGGTTACTAGATCTNCACCTGACACTGAGNNGCACGAAGGCGTGGGTAGCAAACAGGATTAGATACCCTGNGTANGTCCACGCAGTAAACTATGATCACTAACTGTTGGATATAAAATAGAAATCAAATNNNNATTCAGTGGTTAAGCTAAAGTGATAAGTGATCCACCTNGAGAAGTACGATCGCAAGATTGAAACTCAAAGGAATTGACGGGGGCCCGCACAATCGGTGGAGCACGTGGTTTAATTCGATGATACGCGAGGAACCTTACCAAGATTTAAANTGTACTACGNNNAATAAACTAGAAATAGTTTAGTCTTAGGANNNNNNNNNNNNCGGAGTACAAGGTGCTGCATGGTTGTNCGTCAGCTCGTGCCGTGAGGTGTAAGGTTAAGTCCTTGAACGAGCGCAACCCCCATTATTATTNTACCAGCGGGTAAGCNNNNNNNNNNNNCGNGGAACTCTAATAAAACTGCCAGCNNNNNNGNNNNNNNNNNNNNNNNNNNCNAANNNNNNGCTGAGAGGAAGGTGGGGATGANCGTCAAATCATCACGGCCCTAACGTCTTGGGCCACACACGTGCTACAATGGTCGNGGNACAAAGAGTANNNNNGCCAGTGNGGTAANNNNNNNNNNNNNNNNNNCCATAANGCCAATNNNNNNNNNNNNNNCTCANAAACCCGATCTCAGTTCGGATTGGAGTCTGCAACTCGACTCTATGAANGCTGGAATCGCTAGTAATCGCGTATCAGCCATGACGCGGTGAATACGTTCCCGGGCCTTGTACACACCGCCCGTCAAGCCATGGGAGTTGGAAGTACCTGAAGTNNNNNNNNNNNNNNNNNNNNNNNNNNNNNNNNNNNNNNNNNNNNNNNNNNNNNNNNNNNNNNNNNNNNNNNNNNNNNNNNNNNNNNNNNNNNNNNNNNNNNNNNNN
EFUL004S NNNNNNNNNNNNNNNNNNNNNNNNNNNNNNNNNNNNNNNNNNNNNNNNNNNNNNNNNNTGCGAGTCGAGGGGCAGCAAGAAATAAGGGAACTTATTTTGTTGGCGNNNNNNNNNNNNNNNNNNNNNNNNNNNACCGGCAAACGGGTGAGTAAAACATATGTNAACCTACATTATGCAGAGGAANNNNTAGTTCAAGGAAACTTGAAGTAATACCTCATAATACAAGTTNTTTANAGAANNNNGAAAACTTGTNNNTAAANGTATTANNNNNNNNNNNNNNNNNNNNNNNNNNNNNNACGGCATGNAAATGGGCATATGTCTGATTANGCTAGTTGGNNNNTNGNAGGTANAAGGCTNCNACNCAAGGCAATGATCAGTAGGGGACCTNGAGANGGGTGTACCTCCACATTGGTACTGAGACACGGACCAAACTTCTACGGAAGGCAGCAGTGAGGAATATTGGTCAATGGAGGCAACTCTGAACCAGTTACGTCGCGTGCAGGAAGAAGGNCCNNNANGAAAGGNTTGTAAACTGCTTTTGTNATATGAATAAAAAATT--CTACTT-GTAGAAATAATNNNNNNNNTGAAGGTAATATNNACNGAATAAGTATCGGCAAANCTCTGTGCCAGAAGCCTCGGTAAGACAGAGGATACGAGCGTTATCCGGAATTATTGGGTTTAAAGGGTGCGTAGGTTGTNTTTTTAAGTCAGNTAGTGNNAAATCTGACAGCTTAACTNNGNTCAAACNNTGCTACTGATACTGTAAAACNTANGNAGTGNAGGTANNGGAGTAACTGGAATGTGTGGTGTAGCGGTGAAATGCATAGATATCACACAGAACACCGATAGCGAAAGCAGGTTACTAGATCTNCAACTGACACTGAGNNGCACGAAGGCGTGGGTAGCGAACAGGATTAGATACCCTGNGTANGTCCACGCAGTAAACTATGATCACTAACTGTTGGATATAAAATAGAAAGCAAATNNNNATTCAGTGGTTAAGCTAAAGTGATAAGTGATCCACCTNGAGAAGTACGATCGCAAGATTGAAACTCAAAGGAATTGACGGGGGCCCGCACAATCGGTGGAGCATGTGGTTTAATTCGAAAATACGCGAAGAACCTTACCAAGGCTTAAANTGTACTACGNNNAATAAACTAGAAATAGTTTAGTCTTAGGANNNNNNNNNNNNCGGAGTACAAGGTGCTGCATGGTTGTNCGTCAGCTCGTGCCGTGAGGTGTAAGGTTAAGTCCTTTAACGAGCGTAACCCCCATTATTAGTNTACCATCGGATAAGCNNNNNNNNNNNNCGNGGAACTCTAATAAAACTGCCAGCNNNNNNGNNNNNNNNNNNNNNNNNNNCNAANNNNNNGCTGTGAGGAAGGTGGGGATGANCGTCAAATCATCACGGCCCTAATGTCTTGGGCCACACACGTGCTACAATGGTTGNGANACAAAGAGTANNNNNGCAAATGNGGTAANNNNNNNNNNNNNNNNNNCCATAANGCAAATNNNNNNNNNNNNNNCTCANAAACCCAACCTCAGTTCGGATTAGAGTCTGCAACTCGACTCTATGAANGCTGGAATCGCTAGTAATCGCATATCAGCCACGGTGCGGTGAATACGTTCCCGGGCCTTGTACACACCGCCCGTCAAGCCATGGGAGTTGGAAGTACCTGAANNNNNNGTCAGTGACGNNNNNNNNNNNNNNNNNNNNNNTAANNNNNNNNNNNNNNNNNNNNNNNNNNNNNNNNNNNNNNNNNNNNNNNNNNNNNNNNNNNNNNNNNNN
EFUL009S NNNNNNNNNNNNNNNNNNNNNNNNNNNNNNNNNNNNNNNNNNNNNNNNNNNNNNNNNNTGCANGTCGAGGGGCAGCAAGAAATAAGGGAACTTATTTTGTTGGCGNNNNNNNNNNNNNNNNNNNNNNNNNNNACCGGCAAACGGGTGAGTAAAACATATGTNAACCTACATTATGCAGAGGAANNNNTAGTTCAAGGAAACTTGAAGTAATACCTCATAATACAAGTTNTTTANAGAANNNNGAAAACTTGTNNNTAAANGTATTANNNNNNNNNNNNNNNNNNNNNNNNNNNNNNACGGCATTNAAATGGGCATATGTCTGATTANGCTAGTTGGNNNNTNGNAGGTANAAGGCTNCNACNCAAGGCAATGATCAGTAGGGGACCTNGAGANGGGTGTACCTCCACATTGGTACTGAGACACGGACCAAACTTCTACGGAAGGCAGCAGTGAGGAATATTGGTCAATGGAGGCAACTCTGAACCAGTTACGTCGCGTGCAGGAAGAAGGNCCNNNANGAAAGGNTTGTAAACTGCTTTTGTNATATGAATAAAAAATT--CTACTT-GTAGAAATAATNNNNNNNNTGAAGGTAATATNNACNGAATAAGTATCGGCAAANCTCTGTGCCAGAAGCCTCGGTAAGACAGAGGATACGAGCGTTATCCGGAATTATTGGGTTTAAAGGGTGCGTAGGTTGTNTTTTTAAGTCAGNTAGTGNNAAATCTGACAGCTTAACTNNGNTCAAACNNTGCTACTGATACTGTAAAACNTANGNAGTGNAGGTANNGGAGTAACTGGAATGTGTGGTGTAGCGGTGAAATGCATAGATATCACACAGAACACCGATAGCGAAAGCAGGTTACTAGATCTNCAACTGACACTGAGNNGCACGAAGGCGTGGGTAGCGAACAGGATTAGATACCCTGNGTANGTCCACGCAGTAAACTATGATCACTAACTGTTGGATATAAAATAGAAAGCAAATNNNNATTCAGTGGTTAAGCTAAAGTGATAAGTGATCCACCTNGAGAAGTACGATCGCAAGATTGAAACTCAAAGGAATTGACGGGGGCCCGCACAATCGGTGGAGCATGTGGTTTAATTCGATAATACGCGAAGAACCTTACCAAGACTTAAANTGTACTACGNNNAATAAACTAGAAATAGTTTAGTCTTAGGANNNNNNNNNNNNCGGAGTACAAGGTGCTGCATGGTTGTNCGTCAGCTCGTGCCGTGAGGTGTAAGGTTAAGTCCTTTAACGAGCGTAACCCCCATTATTAGTNTACCATCGGATAAGCNNNNNNNNNNNNCGNGGAACTCTAATAAAACTGCCAGCNNNNNNGNNNNNNNNNNNNNNNNNNNCNAANNNNNNGCTGTGAGGAAGGTGGGGATGANCGTCAAATCATCACGGCCCTAATGTCTTGGGCCACACACGTGCTACAATGGTTGNGANACAAAGAGTANNNNNGCAAATGNGGTAANNNNNNNNNNNNNNNNNNCCATAANGCAAATNNNNNNNNNNNNNNCTCANAAACCCAACCTCAGTTCGGATTAGAGTCTGCAACTCGACTCTATGAANGCTGGAATCGCTAGTAATCGCATATCAGCCACGGTGCGGTGAATACGTTCCCGGGCCTTGTACACACCGCCCGTCAAGCCATGGAAGTTGGAAGTACCTGAAGTCAGTGACGTAAAAGANNNNNNNNNNNNNNATNNNNNNNNNNNNNNNNNNNNNNNNNNNNNNNNNNNNNNNNNNNNNNNNNNNNNNNNNNNNNNNNNNNNNNNNNNN
EFUL011S NNNNNNNNNNNNNNNNNNNNNNNNNNNNNNNNNNNNNNNNNNNNNNNNNNNNNNNNCATGCTAGTCGAGGGGCAGCAAGAAATAAGGGAACTTATTTTGTTGGCGNNNNNNNNNNNNNNNNNNNNNNNNNNNACCGGCAAACGGGTGAGTAAAACATATGTNAACCTACATTATGCAGAGGAANNNNTAGTTCAAGGAAACTTGAAGTAATACCTCATAATACAAGTTNTTNNNNNNNNNNNTAATACTTGTNNNTAAANGTATTANNNNNNNNNNNNNNNNNNNNNNNNNNNNNNACGGCATGNAAATGGGCATATGTCTGATTANGCTAGTTGGNNNNTNGNAGGTANAATGCTNCNACNCAAGGCAATGATCAGTAGGGGACCTNGAGANGGGTGTACCTCCACATTGGTACTGAGACACGGACCAAACTTCTACGGAAGGCAGCAGTGAGGAATATTGGTCAATGGAGGAAACTCTGAACCAGTTACGTCGCGTGCAGGAAGAAGGNCCNNNANGAAAGGNTTGTAAACTGCTTTTGTNATATGAATAAAAAATT--CTACTT-GTAGAAAGAATNNNNNNNNTGAAGGTAATATNNACNGAATAAGTATCGGCAAANCTCTGTGCCAGAAGCCTCGGTAAGACAGAGGATACGAGCGTTATCCGGAATTATTGGGTTTAAAGGGTGCGTAGGTTGTNTTTTTAAGTCAGNTAGTGNNAAATCTGACAGCTTAACTNNGNTCAAACNNTGCTACTGATACTGTAAAACNTANGNAGTGNAGGTANNGGAGTAACTGGAATGTGTGGTGTAGCGGTGAAATGCATAGATATCACACAGAACACCGATAGCGAAGGCAGGTTACTAGATCTNCAACTGACACTGAGNNGCACGAAGGCGTGGGTAGCGAACAGGATTAGATACCCTGNGTANGTCCACGCAGTAAACTATGATCACTAACTGTTGGATATAAAATAGAAAGCAAATNNNNATTCAGTGGTTAAGCTAAAGTGATAAGTGATCCACCTNGAGAAGTACGATCGCAAGATTGAAACTCAAAGGAATTGACGGGGGCCCGCACAATCGGTGGAGCATGTGGTTTAATTCGATAATACGCGAAGAACCTTACCAAGACTTAAANTGTACTACGNNNAATAAACTAGAAATAGTTTAGTCTTAGGANNNNNNNNNNNNCGGAGTACAAGGTGCTGCATGGTTGTNCGTCAGCTCGTGCCGTGAGGTGTAAGGTTAAGTCCTTTAACGAGCGTAACCCCCATTATTAGTNTACCAGCGGTTCGGCNNNNNNNNNNNNCGNGGAACTCTAATAAAACTGCCAGCNNNNNNGNNNNNNNNNNNNNNNNNNNCNAANNNNNNGCTGTGAGGAAGGTGGGGATGANCGTCAAATCATCACGGCCTTAATGTCTTGGGCCACACACGTGCTACAATGGTTGNGANACAAAGAGTANNNNNGCAAATGNGGTAANNNNNNNNNNNNNNNNNNCCATAANGCAAATNNNNNNNNNNNNNNCTCANAAACCCAACCTCAGTTCGGATTAGAGTCTGCAACTCGACTCTATGAANGCTGGAATCGCTAGTAATCGCATATCAGCCATGGTGCGGTGAATACGTTCCCGGGCCTTGTACACACCGCCCGTCAAGCCATGGAAGTTGGAAGTACCTGAAGTCAGTGACGTAAAAGAANNNNNNNNNNNNNTCTGCCNNAAGGNNNNNNNNNNNNNNNNNNNNNNNNNNNNNNNNNNNNNNNNNNNNNNNNNNNNNNNNNNNNNNNNN
EFUL021S NNNNNNNNNNNNNNNNNNNTGGCTCAGGATGAACGCTAGCGNNNGCGAACTTAACACATGCAAGTCGAGGGGCAGCAAGAAATAAGGGGACTTATTTTGTTGGCGNNNNNNNNNNNNNNNNNNNNNNNNNNNACCGGCAAACGGGTGAGTAAAACATATGTNAACCTACATTATGCAGAGGAANNNNTAGTTCAAGGAAACTTGAAGTAATACCTCATAATACAAGTTNTTTANAGAANNNNGAAAACTTGTNNNTAAANGTATTANNNNNNNNNNNNNNNNNNNNNNNNNNNNNNACGGCATGNAAATGGGCATATGTCTGATTANGCTAGTTGGNNNNTNGNAGGTANAAGGCTNCNACNCAAGGCAATGATCAGTAGGGGACCTNGAGANGGGTGTACCTCCACATTGGTACTGAGACACGGACCAAACTTCTACGGAAGGCAGCAGTGAGGAATATTGGTCAATGGAGGCAACTCTGAACCAGTTACGTCGCGTGCAGGAAGAAGGNCCNNNANGAAAGGNTTGTAAACTGCTTTTGTNATATGAATAAAAAATT--CTACTT-GTAGAAAGAATNNNNNNNNTGAAGGTAATATNNACNGAATAAGTATCGGCAAANCTCTGTGCCAGAAGCCTCGGTAAGACAGAGGATACGAGCGTTATCCGGAATTATTGGGTTTAAAGGGTGCGTAGGTTGTNTTTTTAAGTCAGNTAGTGNNAAATCTGACAGCTTAACTNNGNTCAAACNNTGCTACTGATACTGTAAAACNTANGNAGTGNAGGTANNGGAGTAACTGGAATGTGTGGTGTAGCGGTGAAATGCATAGATATCACACAGAACACCGATAGCGAAAGCAGGTTACTAGATCTNCAACTGACACTGAGNNGCACGAAGGCGTGGGTAGCGAACAGGATTAGATACCCTGNGTANGTCCACGCAGTAAACTATGATCACTAACTGTTGGATATAAAATAGAAAGCAAATNNNNATTCAGTGGTTAAGCTAAAGTGATAAGTGATCCACCTNGAGAAGTACGATCGCAAGATTGAAACTCAAAGGAATTGACGGGGGCCCGCACAATCGGTGGAGCATGTGGTTTAATTCGATAATACGCGAAGAACCTTACCAAGACTTAAANTGTACTACGNNNAATAAACTAGAAATAGTTTAGTCTTAGGANNNNNNNNNNNNCGGAGTACAAGGTGCTGCATGGTTGTNCGTCAGCTCGTGCCGTGAGGTGTAAGGTTAAGTCCTTTAACGAGCGTAACCCCCATTATTAGTNTACCAGCGGGTAAGCNNNNNNNNNNNNCGNGGAACTCTAATAAAACTGCCAGCNNNNNNGNNNNNNNNNNNNNNNNNNNCNAANNNNNNGCTGAGAGGAAGGTGGGGATGANCGTCAAATCATCACGGCCCTAATGTCTTGGGCCACACACGTGCTACAATGGTTGNGANACAAAGAGTANNNNNGCAAATGNGGTAANNNNNNNNNNNNNNNNNNCCATAANGCAAATNNNNNNNNNNNNNNCTCANAAACCCGACCTCAGTTCGGATTAGAGTCTGCAACTCGACTCTATGAANGCTGGAATCGCTAGTAATCGCATATCAGCCATGGTGCGGTGAATACGTTCCCGGGCCTTGTACACACCGCCCGTCAAGCCATGGAAGTTGGAAGTACCTGAAGTCAGTGACGTAAAAGAANNNNNNNNNNNNNTCTGCCNAAGGGTNAANNNNNNNNNNNNNNNNNNNNNNNNNNNNNNNNNNNNNNNNNNNNNNNNNNNNNNNNNNNNN
EFUL031S NNNNNNNNNNNNNNNNNNNNNNNNNNNNNNNNNNNNNNNNNNNNNNNNNNNNNNNNCATGCGAGTCGAGGGGCAGCAAGAAATAAGGGGACTTATTTTGTTGGCGNNNNNNNNNNNNNNNNNNNNNNNNNNNACCGGCAAACGGGTGAGTAAAACATATGTNAACCTACATTATGCAGAGGAANNNNTAGTTCAAGGAAACTTGAAGTAATACCTCATAATACAAGTTNTTTANAGAANNNNGAAAACTTGTNNNTAAANGTATTANNNNNNNNNNNNNNNNNNNNNNNNNNNNNNACGGCATGNAAATGGGCATATGTCTGATTANGCTAGTTGGNNNNTNGNAGGTANAAGGCTNCNACNCAAGGCAATGATCAGTAGGGGACCTNGAGANGGGTGTACCTCCACATTGGTACTGAGACACGGACCAAACTTCTACGGAAGGCAGCAGTGAGGAATATTGGTCAATGGAGGCAACTCTGAACCAGTTACGTCGCGTGCAGGAAGAAGGNCCNNNANGAAAGGNTTGTAAACTGCTTTTGTNATATGAATAAAAAATT--CTACTT-GTAGAAAGAATNNNNNNNNTGAAGGTAATATNNACNGAATAAGTATCGGCAAANCTCTGTGCCAGAAGCCTCGGTAAGACAGAGGATACGAGCGTTATCCGGAATTATTGGGTTTAAAGGGTGCGTAGGTTGTNTTTTTAAGTCAGNTAGTGNNAAATCTGACAGCTTAACTNNGNTCAAACNNTGCTACTGATACTGTAAAACNTANGNAGTGNAGGTANNGGAGTAACTGGAATGTGTGGTGTAGCGGTGAAATGCATAGATATCACACAGAACACCGATAGCGAAAGCAGGTTACTAGATCTNCAACTGACACTGAGNNGCACGAAGGCGTGGGTAGCGAACAGGATTAGATACCCTGNGTANGTCCACGCAGTAAACTATGATCACTAACTGTTGGATATAAAATAGAAAGCAAATNNNNATTCAGTGGTTAAGCTAAAGTGATAAGTGATCCACCTNGAGAAGTACGATCGCAAGATTGAAACTCAAAGGAATTGACGGGGGCCCGCACAATCGGTGGAGCATGTGGTTTAATTCGATAATACGCGAAGAACCTTACCAAGACTTAAANTGTGCTACGNNNAATAAACTAGAAATAGTTTAGTCTTAGGANNNNNNNNNNNNCGGAGTACAAGGTGCTGCATGGTTGTNCGTCAGCTCGTGCCGTGAGGTGTAAGGTTAAGTCCTTTAACGAGCGTAACCCCCATTATTAGTNTACCAGCGGTTAGGCNNNNNNNNNNNNCGNGGAACTCTAATAAAACTGCCAGCNNNNNNGNNNNNNNNNNNNNNNNNNNCNAANNNNNNGCTGAGAGGAAGGTGGGGATGANCGTCAAATCATCACGGCCCTAATGTCTTGGGCCACACACGTGCTACAATGGTTGNGANACAAAGAGTANNNNNGCAAATGNGGTAANNNNNNNNNNNNNNNNNNCCAGAANGCAAATNNNNNNNNNNNNNNCTCANAAACCCGACCTCAGTTCGGATTAGAGTCTGCAACTCGACTCTATGAANGCTGGAATCGCTAGTAATCGCATATCAGCCATGGTGCGGTGAATACGTTCCCGGGCCTTGTACACACCGCCCGTCAAGCCATGGAAGTTGGAAGTACCTGAAGTCAGTGACGTAAAAGANNNNNNNNNNNNNNATNNNNNNNNNNNNNNNNNNNNNNNNNNNNNNNNNNNNNNNNNNNNNNNNNNNNNNNNNNNNNNNNNNNNNNNNNNN
EFUL048S NNNNNNNNNNNNNNNATCATGGCTCAGGATGAACGCTAGCANNNACGAACTTAACACATGCAAGTCGAGGGGCAGCAAGAAATAAGGGGACTTATTTTGTTGGCGNNNNNNNNNNNNNNNNNNNNNNNNNNNACCGGCAAACGGGTGAGTAAAACATATGTNAACCTACATTATGCAGAGGAANNNNTAGTTCAAGGAAACTTGAAGTAATACCTCATAATACAAGTTNTTTANAGAANNNNGAAAACTTGTNNNTAAANGTATTANNNNNNNNNNNNNNNNNNNNNNNNNNNNNNACGGCATGNAAATGGGCATATGTCTGATTANGCTAGTTGGNNNNTNGNTGGTANAAGGCTNCNACNCAAGGCAATGATCAGTAGGGGACCTNGAGANGGGTGTACCTCCACATTGGTACTGAGACACGGACCAAACTTCTACGGAAGGCAGCAGTGAGGAATATTGGTCAATGGAGGCAACTCTGAACCAGTTACGTCGCGTGCAGGAAGAAGGNCCNNNANGAAAGGNTTGTAAACTGCTTTTGTNATATGAATAAAAAATT--CTACTT-GTAGAAATAATNNNNNNNNTGAAGGTAATATNNACNGAATAAGTATCGGCAAANCTCTGTGCCAGAAGCCTCGGTAAGACAGAGGATACGAGCGTTATCCGGAATTATTGGGTTTAAAGGGTGCGTAGGTTGTNTTTTTAAGTCAGNTAGTGNNAAATCTGACAGCTTAACTNNGNTCAAACNNTGCTACTGATACTGTAAAACNTANGNAGTGNAGGTANNGGAGTAACTGGAATGTGTGGTGTAGCGGTGAAATGCATAGATATCACACAGAACACCGATAGCGAAAGCAGGTTACTAGATCTNCAACTGACACTGAGNNGCACGAAGGCGTGGGTAGCGAACAGGATTAGATACCCTGNGTANGTCCACGCAGTAAACTATGATCACTAACTGTTGGATAGAAATAGAAAAAGNNNNNNNNATTCAGTGGTTAAGCTAAAGTGATAAGTGATCCACCTNGAGAAGTACGATCGCAAGATTGAAACTCAAAGGAATTGACGGGGGCCCGCACAATCGGTGGAGCATGTGGTTTAATTCGAAAATACGCGAAGAACCTTACCAAGACTTAAANTGTACTACGNNNAATAAACTAGAAATAGTTTAGTCTTAGGANNNNNNNNNNNNCGGAGTACAAGGTGCTGCATGGTTGTNCGTCAGCTCGTGCCGTGAGGTGTAAGGTTAAGTCCTTCAACGAGCGTAACCCCCATTATTAGTNTACCATCGGTTTAGCNNNNNNNNNNNNCGNGGAACTCTAATAAAACTGCCAGCNNNNNNGNNNNNNNNNNNNNNNNNNNCNAANNNNNNGCTGAGAGGAAGGTGGGGATGANCGTCAAATCATCACGGCCCTAATGTCTTGGGCCACACACGTGCTACAATGGTCANGGNACAAAGAGTANNNNNGCAAATGNGGTAANNNNNNNNNNNNNNNNNNCCATAANGCAAATNNNNNNNNNNNNNNCTCCNAAACCTGATCTCAGTTCGGATTAGAGTCTGCAACTCGACTCTATGAANGCTGGAATCGCTAGTAATCGCATATCAGCCATGGTGCGGTGAATACGTTCCCGGGCCTTGTACACACCGCCCGTCAAGCCATGGAAGTTGGAAGTACCTGAAGTCAGTGACGTAAAAGAANNNNNNNNNNNNNTCTGCCNAAGGGTNAAAGTCAATGACTGGGNNNNNNNNNNNNNNNNNNNNNNNNNNNNNNNNNNNNNNNNNNNNNNN
EFUL053S NNNNNNNNNNNNNNNNNNNNNNNNNNNNNNNNNNNNNNNNNNNNNNNNNNNNNNNNNATGCTAGTCGAGGGGCAGCAAGAAATAAGGGGACTTATTTTGTTGGCGNNNNNNNNNNNNNNNNNNNNNNNNNNNACCGGCAAACGGGTGAGTAAAACATATGTNAACCTACATTATGCAGAGGAANNNNTAGTTCAAGGAAACTTGAAGTAATACCTCATAATACAAGTTNTTTANAGAANNNNGAAAACTTGTNNNTAAANGTATTANNNNNNNNNNNNNNNNNNNNNNNNNNNNNNACGGCATGNAAATGGGCATATGTCTGATTANGCTAGTTGGNNNNTNGNAGGTANAAGGCTNCNACNCAAGGCAATGATCAGTAGGGGACCTNGAGANGGGTGTACCTCCACATTGGTACTGAGACACGGACCAAACTTCTACGGGAGGCAGCAGTGAGGAATATTGGTCAATGGAGGCAACTCTGAACCAGTTACGTCGCGTGCAGGAAGAAGGNCCNNNANGAAAGGNTTGTAAACTGCTTTTGTNATATGAATAAAAAATT--CTACTT-GTAGAAAGAATNNNNNNNNTGAAGGTAATATNNACNGAATAAGTATCGGCAAANCTCTGTGCCAGAAGCCTCGGTAAGACAGAGGATACGAGCGTTATCCGGAATTATTGGGTTTAAAGGGTGCGTAGGTTGTNTTTTTAAGTCAGNTAGTGNNAAATCTGACAGCTTAACTNNGNTCAAACNNTGCTACTGATACTGTAAAACNTANGNAGTGNAGGTANNGGAGTAACTGGAATGTGGGGTGTAGCGGTGAAATGCATAGATATCACACAGAACACCGATAGCGAAAGCAGGTTACTAGATCTNCAACTGACACTGAGNNGCACGAAGGCGTGGGTAGCGAACAGGATTAGATACCCTGNGTANGTCCACGCAGTAAACTATGATCACTAACTGTTGGATATAAAATAGAAAGCAAATNNNNATTCAGTGGTTAAGCTAAAGTGATAAGTGATCCACCTNGAGAAGTACGATCGCAAGATTGAAACTCAAAGGAATTGACGGGGGCCCGCACAATCGGTGGAGCATGTGGTTTAATTCGATAATAAGCGAAGAACCTTACCAAGGCTTAAANTGTATTACGNNNAATAAACTAGAAATAGTTTAGTCTTAGGANNNNNNNNNNNNCGGAGTACAAGGTGCTGCATGGTTGTNCGTCAGTTCGTGCTGTGAGGTGTAAGGTTAAGTCCTTTAACGAACGTAACCCCCATTATTAGTNTACCAGCGGTTCAGCNNNNNNNNNNNNCGNGGAACTCTAATAAAACTGCCAGCNNNNNNGNNNNNNNNNNNNNNNNNNNCNAANNNNNNGCTGAGAGGAAGGTGGGGATGANCGTCAAATCATCACGGCCCTAATGTCTTGGGCCACACACGTGCTACAATGGTTGNGANACAAAGAGTANNNNNGCAAATGNGGTAANNNNNNNNNNNNNNNNNNCCATAANGCAAATNNNNNNNNNNNNNNCTCANAAACCCGACCTCAGTTCGGATTAGAGTCTGCAACTCGACTCTATGAANGTTGGAATCGGTAGTAATCGCATATCAGCCATGGTGCGGTGAATACGTTCCCGGGCCTTGTACACACCGCCCGTCAAGCCATGGGAGTTGAAAGTACCTGAANNNGTCAGTNNNNNNNNNNNNNNNNNNNNNNGACGTANAAAGNNNNNNNNNNNNNNNNNNNNNNNNNNNNNNNNNNNNNNNNNNNNNNNNNNNNNNNNNNNNNNNNNN
EFUL065S NNNNNNNNNNNNNNNNNNNNNNNNNNNNNNNNNNNNNNNNNNNNNNNNNNNNNNNNNNNNNNAGTCGAGGGGCAGCAAGAAATAAGGGGACTTATTTTGTTGGCGNNNNNNNNNNNNNNNNNNNNNNNNNNNACCGGCAAACGGGTGAGTAAAACATATGTNAACCTACATTATGCAGAGGAANNNNTAGTTCAAGGAAACTTGAAGTAATACCTCATAATACAAGTTNTTTANAGAANNNNGAAAACTTGTNNNTAAANGTATTANNNNNNNNNNNNNNNNNNNNNNNNNNNNNNACGGCATGNAAATGGGCATATGCCTGATTANGCTTGTTGGNNNNTNGNAGGTANAAGGCTNCNACNCAAGGCAATGATCAGTAGGGGGCCTNGAGANGGGTGTACCTCCACATTGGTACTGAGACACGGACCAAACTCCTAAAGGGGGCAGCAGTGAGGAATATTGGTCAATGGAGGAAACTCTGAACCAGTTACGTCGTGTGCAGTAAGAAGGNCCNAAANAANNGGNTTGTAAACTGCTTTTGTNATATGAATAAAAAATT--CTACTT-GTAGAAAGAATNNNNNNNNTGAATGTAATATNNACNGAATAAGTATCAGCTAANCTCTGTGCCAGAAGCTTCGGTAAGACAGAGGATACGAGCGTTATCCGGAATTATTGGGTTTAAAGGGTGCGTAGGTGGTNTTTTTAAGTCAANTAGTGNNAAATCTGACAGCTTAACTNNGNTCAAACNNTGCTACTGATACTGTCAAACNTANGNAGTGNAGATANNGGAGTAACTGGAATGTGGGGTGTAGCGGTGAAATGCATAGATATCACACAGAACACCGATAGCGAAGGCAGGTTACTAGATCTNAAACTGACACTGAGNNGCACGAAGGCATGGGGAGCGAATAGGATTAGATACCCTANGTANGTCCACGCAGTAAACTATGATCACTAACTGTTGGATATAAAATAGAAAGAAAATNNNNATTCAGTGGTTAAGCTAAAGTGATAAGTGATCCACCTNGGGGAGTACGATCGCAAGATTGAAACTCAAAGGAATTGACGGGGGCCCGCACAATTGGTGGAGCATGTGGTTTAATTCGATAATAAGCGAAGAACCTTACCAAGACTTAAANTGTACTACGNNNAATAAACTAGAAATAGTTTAGTCTTTGANNNNNNNNNNNNNCGGAGTACAAGGTGCTGCATGGTTGTNTGTCAGCTCGTGCCGTGAGGTGTAAGGTTAAGTCCTTTAACGAGCGTAACCCCCATTATTAGTNTACCAGCGGGTAAGCNNNNNNNNNNNNCGNGGCACTCTAATAAAACTGCCAGCNNNNNNGNNNNNNNNNNNNNNNNNNNCNAANNNNNNGCTGTGAGGAAGGTGGGGATGANCGTCAAATCATCACGGCCCTAACGTCTTGGGCCACACACGTGCTACAATGATTGNGGNACAAAGAGTANNNNNGCAAATGNGGTAANNNNNNNNNNNNNNNNNNCCATAANGCAAATNNNNNNNNNNNNNNCTCANAAACCCAATCTCAGTTCGGATTGGAGTCTGCAACTCGACTCTATGAANGCTGGAATCAATAGTAATCGTGTATCAGCCATGTCACGGTGAATACGTTCCCGGGCCTTGTACACACCGCCCGTCAAGCCATGGAAGTTGGAAGTACCTGAANNNGTCAGTNNNNNNNNNNNNNNNNNNNNNNGACGTANAAAGANNNNNNNNNNNNNNNNNNNNNNNNNNNNNNNNNNNNNNNNNNNNNNNNNNNNNNNNNNNNNNNNN
EISS013S NNNNNNNNNNNNNNNNNNNNNNNNNNNNNNNNNNNNNNNNNNNNNNNNNNNNNNNNCATGCANGTCGAGGGGCAACAAGAAATAAGGTGACTTATTTTGTTGGCGNNNNNNNNNNNNNNNNNNNNNNNNNNNACCGGCAAACGGGTGAGTAAAACATATGTNAACCTACATCATGCAGAGGAANNNNTAGTTCAAGGAAACTTGAAGTAATACCTCATAATNNNNNNNNACAANGAAAAGNNTGTTNNNNNNNNNAAAANGTGTTAACCAAATATTAACGACTTGTTAAAGTATTAACGGCATGNAAATGGGCATATGTCTGATTANGCTAGTTGGNNNNTNGNAGGTANAAGGCTNCNACNCAAGGCAATGATCAGTAGGGGGCCTNGAGANGGGTGAACCCCCACATTGGTACTGAGACACGGACCAAACTTCTACGGGAGGCAGCAGTGAGGAATATTGGTCAATGGAGGAAACTCTGAACCAGTTACGTCGCGTGCAGGAAGAAGGNCCNNNANGAAAGGNTTGTAAACTGCTTTTGTNATATGAATAAAAAATT--CTACTT-GTAGAAAGAATNNNNNNNNTGAAGGTAATATNNACNGAATAAGTATCGGCAAANCTCTGTGCCAGCAGCCGCGGTAAGACAGGGGATACAAGCGTTATCCGGATTTATTGGGTTTAAAGGGTGCGTAGGTTGTNTTTTTAAGTCAGNTAGTGNNAAATATGACAGCTTAACTNNGNTCAAACNNTGCTACTGATACTGTCAAACNTANGNAGTGNAGGTANNGGAGTAACTGGAACGTGTGGTGTAGCGGTGAAATGCATAGATATCACACAGAACACCGATAGCGAAAGCAGGTTACTAGATCTNCAACTGACACTGAGNNGCACGAAGGCATGGGGAGCAAACAGGATTAGATACCCTGNGTANGTCCACGCAGTAAACTATGATCACTAACTGTTGGATAGAAAATAGAAAGAAATNNNNNATTCAGTGGTTAAGCTAAAGTGATAAGTGATCCACCTNGAGAAGTACGATCGCAAGATTGAAACTCAAAGGAATTGACGGGGGCCCGCACAATCGGTGGAGCATGTGGTTTAATTCGATGATACGCGAAGAACCTTACCAAGACTTAAANTGTATTACGNNNAATAAACTAGAAATAGTTTAGTCTTCGGANNNNNNNNNNNNCGGAGTACAAGGTGCTGCATGGTTGTNCGTCAGCTCGTGCCGTGAGGTGTAAGGTTAAGTCCTTTAACGAGCGTAACCCCCATTATTAGTNTACCAGCGGATCAGCNNNNNNNNNNNNCGNGGCACTCTAATAAAACTGCCAGCNNNNNNGNNNNNNNNNNNNNNNNNNNCNAANNNNNNGCTGAGAGGAAGGTGGGGATGANCGTCAAATCATCACGGCCCTAACGTCTTGGGCCACACACGTGCTACAATGATCGNGTNACAAAGAGTANNNNNGCAAATGNGGTAANNNNNNNNNNNNNNNNNNTCATAANGCAAATNNNNNNNNNNNNNNCTCANAAACCCGATCTCAGTTCGGATTGGAGTCTGCAACTCGACTCTATGAANGCTGGAATCGCTAGTAATCGCACATCAGCCACGGTGCGGTGAATACGTTCTCGGGCCTTGTACACACCGCCCGTCAAGCCATGGAAGTTGGAAGTACCTGAANNNGTCAGTNNNNNNNNNNNNNNNNNNNNNNGACGTANAAAGANNNNNNNNNNNNNNNNNNNNNNNNNNNNNNNNNNNNNNNNNNNNNNNNNNNNNNNNNNNNNNNNN
EISS014S NNNNNNNNNNNNNNNNNNNNNNNNNNNNNNNNNNNNNNNNNNNNNNNNNNNNNNNNNATGCANGTCGAGGGGCAGCAAGAAATAAGGTGACTTATTTTGTTGGCGNNNNNNNNNNNNNNNNNNNNNNNNNNNACCGGCAAACGGGTGAGTAAAACATATGTNAACCTACATCATGCAGAGGAANNNNTAGTTCAAGGAAACTTGAAGTAATACCTCATAATACAAGTTNTAANNCACGNNNNNNNACTTGTNNNNTAAANGTATTANNNNNNNNNNNNNNNNNNNNNNNNNNNNNNACGGCATGNAAATGGGCATATGTCTGATTANGCTAGTTGGNNNNTNGNAGGTANAAGGCTNCNACNCAAGGCAATGATCAGTAGGGGGCCTNGAGANGGGTGTACCCCCACATTGGTACTGAGACACGGACCAAACTTCTACGGAAGGCAGCAGTGAGGAATATTGGTCAATGGAGGGAACTCTGAACCAGTTACGTCGCGTGCAGGAAGAAGGNCCNNNANGAAAGGNTTGTAAACTGCTTTTGTNATATGAATAAAAAATT--CTACTT-GTAGAAAGAATNNNNNNNNTGAAGGTAATATNNACNGAATAAGTATCGGCAAANCTCTGTGCCAGCAGCCGCGGTAAGACAGGGGATACAAGCGTTATCCGGATTTATTGGGTTTAAAGGGTGCGTAGGTTGTNTTTTTAAGTCAGNTAGTGNNAAATATGACAGCTTAACTNNGNTCAAACNNTGCTACTGATACTGTCAAACNTANGNAGTGNAGGTANNGAAGTAACTGGAACGTGTGGTGTAGCGGTGAAATGCATAGATATCACACAGAACACCGATAGCGAAAGCAGGTTACTAGATCTNCAACTGACACTGAGNNGCACGAAGGCATGGGGAGCAAACAGGATTAGATACCCTGNGTANGTCCACGCAGTAAACTATGATCACTAACTGTTGGATATAAAATAGAACGAAATNNNNNATTCAGTGGTTAAGCTAAAGTGATAAGTGATCCACCTNGAGAAGTACGATCGCAAGATTGAAACTCAAAGGAATTGACGGGGGCCCGCACAATCGGTGGAGCATGTGGTTTAATTCGATGATACGCGAAGAACCTTACCAAGACTTAAANTGTACTACGNNNAATAAACTAGAAATAGTTTAGTCTTATGANNNNNNNNNNNNCGGAGTACAAGGTGCTGCATGGTTGTNCGTCAGCTCGTGCCGTGAGGTGTAAGGTTAAGTCCTTTAACGAGCGTAACCCCCATTATTAGTNTACCAGCGGATTAGCNNNNNNNNNNNNCGNGGGACTCTAATAAAACTGCCAGCNNNNNNGNNNNNNNNNNNNNNNNNNNCNAANNNNNNGCTGAGAGGAAGGTGGGGATGANCGTCAAATCATCACGGCCCTAACGTCTTGGGCCACACACGTGCTACAATGATCGNTANACAAAGAGTANNNNNGCAAATGNGGTAANNNNNNNNNNNNNNNNNNCCATAANGCAAATNNNNNNNNNNNNNNCTCANAAACCCGATCTCAGTTCGGATTGGAGTCTGCAACTCGACTCTATGAANGCTGGAATCGCTAGTAATCGCGCATCAGCCACGGCGCGGTGAATACGTTCTCGGGCCTTGTACACACCGCCCGTCAAGCCATGGAAGTTGGAAGTACCTGAAGTTAGNNNNNNNNNNNNNNNNNNNNNNNNNNNNNNNNNNNNNNNNNNNNNNNNNNNNNNNNNNNNNNNNNNNNNNNNNNNNNNNNNNNNNNNNNNNNNNNNNNNNNNN
EKIN002S NNNNNNNNNNNNNNNNNNNNNNNNNNNNNNNNNNNNNNNNNNNNNNNNNNNNNNNNNATGCANGTCGAGGGGCAGCAAGAAATAAGGACACTTATTTTGTTGGCGNNNNNNNNNNNNNNNNNNNNNNNNNNNACCGGCGGACGGGTGAGTAAAACATATGTNAACCTACATCATGCTGCGGAANNNNTAGTTCAAGGAAACTTGAAGTAATACCTCATAATACAAGTCTTTANNTGATTAANGAAAGACTTGTNNTAAANGTCTTANNNNNNNNNNNNNNNNNNNNNNNNNNNNNNACGGCATGNAAATGGGCATATGTCTGATTANGCTAGTTGGNNNNTAGNAGGTANATGGCTNCNACNCAAGGCAATGATCAGTAGGGGGCCTNGAGANGGGTGTACCTCCACATTGGTACTGAGACACGGACCAAACTTCTACGGAAGGCAGCAGTGAGGAATATTGGTCAATGGAGGCAACTCTGAACCAGTTACGTCGCGTGCAGGAAGAAGGNCCNAAANAANNGGNTTGTAAACTGCTTTTGTNATATGAATAAAACATT--CTACTT-GTAGAAATAATNNNNNNNNTGAAGGTAATATNNACNGAATAAGTATCGGCAAANCTCTGTGCCAGCAGCAGCGGTAAAACGGGGGATACGAGCGTTATCCGGAATCATTGGGTTTAAAGGGTGCGTAGGTGGTNTTTTTAAGTCAGNTAGTGNNAAATATGACAGCTTAACTNNGNTCAAACNNGGCTACTGATACTGTCAAACNTANGNAGTGNAGGTANNGGAGTAACTGGAATGTGTGGTGTAGCGGTGAAATGCATAGATATCACACAGAACACCGATAGCGAAAGCAGGTTACTAGATCTNATACTGACACTGAGNNGCACGAAGGCGTGGGGAGCAAACAGGATTAGATACCCTGNGTANGTCCACGCAGTAAACTATGATCACTAACTGTTGGATCTAAATNNNNNNNNNNNNNNNNATTCAGTGGTTAAGCTAAAGTGATAAGTGATCCACCTNGAGAAGTACGATCGCAAGATTGAAACTCAAAGGAATTGACGGGGGCCCGCACAATCGGTGGAGTACGTGGTTTAATTCGATGATAAGCGAAGAACCTTACCAAGACTTAAANTGTATTACGNNNAATAAACTAGAAATAGTTTAGTCTTAGGANNNNNNNNNNNNCGTAGTACAAGGTGCTGCATGGTTGTNCGTCAGCTCGTGCCGTGAGGTGTAAGGTTAAGTCCTTTAACGAGCGCAACCCTCATTATTAGTNTACCAGCGGATCATGCNNNNNNNNNNNCGNGGAACTCTAATAAAACTGCCAGCNNNNNNGNNNNNNNNNNNNNNNNNNNTNAANNNNNNGCTGAGAGGAAGGTGGGGATGANCGTCAAATCATCACGGCCCTGACGTCTTGGGCCACACACGTACTACAATGGTCGNGANACAAAGAGCANNNNNGCAAATGNGGTAANNNNNNNNNNNNNNNNNNCCATAANGCAAATNNNNNNNNNNNNNNCTCANAAAACCGATCTCAGTTCGGATTGGAGTCTGCAACTCGACTCTATGAANGCTGGAATCGCTAGTAATCGCGTATCAGCCATGACGCGGTGAATACGTTCTCGGGCCTTGTACACACCGCCCGTCAAGCCATGGAAGTTGGAAGTACCTGAAGTCAGTGACGTAAAAGANNNNNNNNNNNNNNATCNNNNNNNNNNNNNNNNNNNNNNNNNNNNNNNNNNNNNNNNNNNNNNNNNNNNNNNNNNNNNNNNNNNNNNNNNN
EKIN004S NNNNNNNNNNNNNNNNNNNNNNNNNNNNNNNNNNNNNNNNNNNNNNNNNNNNNNNNNNNNNNNNNNNNNNATAAGGCAACTTATTTTGTTGGCGNNNNNNNNNNNNNNNNNNNNNNNNNNNNNNNNNNNNNNACCGGCGGACGGGTGAGTAAAACATATGTNAACCTACATCATGCTGCGGAANNNNTAGTTCAAGGAAACTTGAAGTAATACCTCATAATACAAGTTNGTTANTTAANNNNGACAACTTGTNNNTAAANGTATTANNNNNNNNNNNNNNNNNNNNNNNNNNNNNNACGGCATTNAAATGGGCATATGTCTGATTANGCTAGTTGGNNNNTAGNAGGTANATGGCTNCNACNCAAGGCAATGATCAGTAGGGGGCCTNGAGANGGGTGTACCTCCACATTGGTACTGAGACACGGACCAAACTTCTACGGAAGGCAGCAGTGAGGAATATTGGTCAATGGAGGCAACTCTGAACCAGTTACGTCGCGTGCAGGAAGAAGGNCCNAAANAANNGGNTTGTAAACTGCTTTTGTNATATGAATAAAAAAGTTTCTACTT-GTAGAAAGAATNNN--NNNTGAAGGTAATATNNACNGAATAAGTATCGGCAAANCTCTGTGCCAGCAGCAGCGGTAAAACGGGGGATACGAGCGTTATCCGGAATCATTGGGTTTAAAGGGTGCGTAGGTGGTNTTTTTAAGTCAGNTAGTGNNAAATATGACAGCTTAACTNNGNTCAAACNNTGCTACTGATACTGTCAAACNTANGNAGTGNAGGTANNGGAGTAACTGGAATGTGTGGTGTAGCGGTGAAATGCATAGATATCACACAGAACACCGATAGCGAAAGCAGGTTACTAGATCTNATACTGACACTGAGNNGCACGAAGGCGTGGGGAGCAAACAGGATTAGATACCCTGNGTANGTCCACGCAGTAAACTATGATCACTAACTGTTGGATAGAAATNNNNNNNNNNNNNNNNATTCAGTGGTTAAGCTAAAGTGATAAGTGATCCACCTNGAGAAGTACGATCGCAAGATTGAAACTCAAAGGAATTGACGGGGGCCCGCACAATCGGTGGAGTACGTGGTTTAATTCGATGATAAGCGAAGAACCTTACCAAGACTTAAANTGTATTACGNNNAATAAACTAGAAATAGTTTAGTCTTAGGANNNNNNNNNNNNCGTAGTACAAGGTGCTGCATGGTTGTNCGTCAGCTCGTGCCGTGAGGTGTAAGGTTAAGTCCTTTAACGAGCGCAACCCTCATTATTAGTNTACCAGCGGATCATGCNNNNNNNNNNNCGNGGAACTCTAATAAAACTGCCAGCNNNNNNGNNNNNNNNNNNNNNNNNNNTNAANNNNNNGCTGAGAGGAAGGTGGGGATGANCGTCAAATCATCACGGCCCTGACGTCTTGGGCCACACACGTACTACAATGGTCGNGANACAAAGAGCANNNNNGCAAATGNGGTAANNNNNNNNNNNNNNNNNNCCATAANGCAAATNNNNNNNNNNNNNNCTCANAAAACCGATCTCAGTTCGGATTGGAGTCTGCAACTCGACTCTATGAANGCTGGAATCGCTAGTAATCGCGTATCAGCCATGACGCGGTGAATACGTTCTCGGGCCTTGTACACACCGCCCGTCAAGCCATGGAAGTNNNNNNNNNNNNNNNNNNNNNNNNNNNNNNNNNNNNNNNNNNNNNNNNNNNNNNNNNNNNNNNNNNNNNNNNNNNNNNNNNNNNNNNNNNNNNNNNNNNNNNNNNNNNNNNNNNNNNNNNNN
ELOP003S NNNNNNNNNNNNNNNNNNNNNNNNNNNNNNNNNNNNNNNNNNNNNNNNNNNNNNNNNNNNNNNNNNTAAGGTGACTTATTTTGTTGGCGNNNNNNNNNNNNNNNNNNNNNNNNNNNNNNNNNNNNNNNNNNNACCGGCAAACGGGTGAGTAAAACATATGTNAACCTACCTTATGCAGGGGAANNNNTAGTTCAAGGAAACTTGAAGTAATACCTCATAATACAAGTTTTGTNNTAAATTNNATAAAACTTGTNNTAAANGTATTANNNNNNNNNNNNNNNNNNNNNNNNNNNNNNACGGCATGNAAATGGGCATATGCCTGATTANGCTAGTTGGNNNNTNGNTGGTANAAGGCTNCNACNCAAGGCAATGATCAGTAGGGGACCTNGAGANGGGTGTACCTCCACATTGGTACTGAGACACGGACCAAACTTTTACGGAAGGCAGCAGTGAGGAATATTGGTCAATGGAGGAAACTCTGAACCAGTTACGCCGCGTGCAGGACGAAGGNCCNNNANGAAAGGNTTGTAAACTGCTTTTGTNATATGAATAAAAAATT--CTACTTTGTAGAAAAAATNNNNNN-NTGAAGGTAATATNNACNGAATAAGTATCGGCAAANCTCTGTGCCAGCAGCTGCGGTAAGACAGGGGATACAAGCGTTATCCGGACTTATTGGGTTTAAAGGGTGCGTAGGTTGTNTTTTTAAGTCAGNTAGTGNNAAATATGACAGCTTAACTNNGNTCAAACNNTGCTACTGATACTGTCAAACNTANGNAGTGNAGGTANNGGAGTAACTGGAATGTGTGGTGTAGCGGTGAAATGCATAGATATCACACAGAACACCGATAGCGAAAGCAGGTTACTAGATCTNCAACTGACACTGAGNNGCACGAAGGCATGGGTAGCNAACAGGATTAGATACCCTGNGTANGTCCACGCAGTAAACTATGATCACTAACTGTTGGATATAAAATAGAAATCAAATNNNNATTCAGTGGTTAAGCTAAAGTGATAAGTGATCCACCTNGAGGAATACGATCGCAAGATTGAAACTCAAAGGAATTGACGGGGGCCTGCACAATCGGTGGAGCATGTGGTTTAATTCGATGATACGCGAAGAACCTTACCAAGACTTAAANTGTACTACGNNNCATAAACTAGAAATAGTTTAGTCTTAGGANNNNNNNNNNNNCGGAGTACAAGGTGCTGCATGGTTGTNCGTCAGCTCGTGCCGTGAGGTGTAAGGTTAAGTCCTTCAACGAGCGTAACCCCCATTATTAGTNTACCAGCGGTCATGCNNNNNNNNNNNNCGNGGCACTCTAATAAAACTGCCAGCNNNNNNGNNNNNNNNNNNNNNNNNNNCNAANNNNNNGCTGTGAGGAAGGTGGGGATGANCGTCAAATCATCACGGCCCTAATGTCTTGGGCCACACACGTGCTACAATGATTGNGTNACAAAGAGTANNNNNGCAAATGNGGTAANNNNNNNNNNNNNNNNNNCCATAANGCAAATNNNNNNNNNNNNNNCTCANAAAACCGATCTCAGTTCGGATTGGAGTCTGCAACTCGACTCTATGAANGCTGGAATTGATAGTAATCGCAAATCAGCCATGTTGCGGTGAATAAGTTCTCGGGCCTTGTACACACCGCCCGTCAAGCCATGGAAGTTGGAAGTANNNNNNNNNNNNNNNNNNNNNNNNNNNNNNNNNNNNNNNNNNNNNNNNNNNNNNNNNNNNNNNNNNNNNNNNNNNNNNNNNNNNNNNNNNNNNNNNNNNNNNNNNNNNNNNNNN
ETET003S NNNNNNNNNNNNNNNNNNNNNNNNNNNNNNNNNNNNNNNNNNNNNNNNNNNNNNNNNNNNNNNNNNNNNNGTGACTTATTTTGTTGGCGNNNNNNNNNNNNNNNNNNNNNNNNNNNNNNNNNNNNNNNNNNNACCGGCAAACGGGTGAGTAAAACATATGTNAACCTACCTCATGCAGATGAANNNNTAGTTCAAGGAAACTTGAAGTAATACCTCATAAGACAAGTTNTTTAAGTCTNNNNAAAACTTACTTGTTAAANGTATTANNNNNNNNNNNNNNNNNNNNNNNNNNNNNNACGGCATGNAAATGGGCATATGTCTGATTANGCTAGTTGGNNNNTNGNTGGTANAATGCTNCNACNCAAGGCAATGATCAGTAGGGGGCCTNGAGANGGGTGTACCTCCACATTGGTACTGAGACACGGACCAGACTTCTACGGGAGGCAGCAGTGAGGAATATTGGTCAATGGAGGCAACTCTGAACCAGTTACGTCGCGTGCAGGAAGAAGGNCCNNNANGAAAGGNTTGTAAACTGCTTTTGTNATATGAATAAAAAATT--CTAATTTGTAGAAATAATNNNNNN-NTGAAGGTAATATNNACNGAAGAAGTATCGGCCAANCTTTGTGCCAGCAGCAGCGGTAATACAAAGGATACAAGCGTTATCCGGATTCATTGGGTTTAAAGGGTGCGTAGGTGGTNTTGTTAAGTCAGNTAGTGNNAAATCTGCCAGCTTAACTNNGNTCAAACNNGGCTACTGATACTGTCAAACNTANGNAGTGNAGGTANNGGAGTAACTGGAATGTGTGGTGTAGCGGTGAAATGCATAGATATCACACAGAACACCAATAGCGAAAGCAGGTTACTAGATCTNCAACTGACACTGAGNNGCACGAAGGCATGGGTAGCAAACAGGATTAGATACCCTGNGTANGTCCACGCAGTAAACTATGATCACTAACTGTTGGATCTAAACTAGAAATCAAAGNNNNATTCAGTGGTTAAGCTAAAGTGATAAGTGATCCACCTNGAGAAGTACGATCGCAAGATTGAAACTCAAAGGAATTGACGGGGGTCCGCACAATCGGTGGAGCATGTGGTTTAATTCGATGCTACACGAAGAACCTTACCAAGGCTTAAANTGTACTACGNNNAATAAACTAGAAATAGTTTAGTCTTCTGANNNNNNNNNNNNCGGAGTACAAGGTGCTGCATGGTTGTNCGTCAGCTCGTGCCGTGAGGTGTAAGGTTAAGTCCTTTAACGAGCGAAACCCCCATTATTAGTNTACCATCGGGAGAGCNNNNNNNNNNNNCGNGGCACTCTAATAAAACTGCCAGCNNNNNNGNNNNNNNNNNNNNNNNNNNCNAANNNNNNGCTGTGAGGAAGGTGGGGATGANCGTCAAATCATCACGGCCCTGACGTCTTGGGCCACACACGTGCTACAATGATTGNGTNACAAAGAGTANNNNNGCAAATGNGGTAANNNNNNNNNNNNNNNNNNCCATAANGCAAATNNNNNNNNNNNNNNCTCANAAAACCAATCTCAGTTCGGATTGGAGTCTGCAACTCGACTCTATGAANGCTGGAATCGATAGTAATCGTGTATCAGCCATGACACGGTGAATACGTTCCCGGGCCTTGTACACACCGCCCGTCAAGCCATGGAAGTTGGAAGTACCTGAAGTCAGTGNNNNNNNNNNNNNNNNNNNNNNNNACNNNNNNNNNNNNNNNNNNNNNNNNNNNNNNNNNNNNNNNNNNNNNNNNNNNNNNNNNNNNNNNNNNNNNNNNNNN
;
endblock;

Begin paup;
Set torder=right;
Set increase=auto;

Begin assumptions;
CHARSET block1 = 1-130;
CHARSET block2 = 267-296;
CHARSET block3 = 560-587;
CHARSET block4 = 969-992;
CHARSET block5 = 1179-1195;
CHARSET block6 = 1293-1316;
CHARSET block7 = 1694-1792;
CHARSET badblox = block1 block2 block3 block4 block5 block6 block7;
End;
