# Supplementary material for: Two ancient bacterial endosymbionts have coevolved with the planthoppers (Insecta: Hemiptera: Fulgoroidea)
Source: BMC Evol Biol. 2012 Jun 14;12:87. doi: 10.1186/1471-2148-12-87 (PMC3495885; doi:10.1186/1471-2148-12-87)
Supplement: Additional file 3 — Nucleotide alignment of planthopper host 18S, 28S, H3, Wg, COI data. [file 1471-2148-12-87-S3.nex]

#NEXUS 
[exclude "badblox" as these are hypervariable regions]

BEGIN DATA;
	DIMENSIONS  NTAX=40 NCHAR=5453;
	FORMAT DATATYPE=DNA  MISSING=? GAP=- ;
MATRIX

ACH015    CTCACCTGCCGAAGCAACTAGCCCTGAAAATGGATGGCGCTCTAGCGTCGTGCCTATACCGCGCCGTCAACGGCACAGCGGGNCCGCNGCNNCTGNNGCCGGTNNTCNNNGCCGNNNNGCCNCGGCGTGGTCGTTAAGCCTTGACGAGTAGGAGGAGCGCGGCGGTGTGCGCAGAAGGGTCTGGGCGTGAGCCTGCCTGGAGCCGCCGTCGGTGCAGATCTTGGTGGTAGTAGCAAATACTCTAGCGAGGGCCTGGAGGGCTGATGTGGAGAAGGGTTTCTTGTGAACAGCCGTTGCACAAGAGTCAGTCGAACCTAANGCCCTAGGAGAAATCCGATGTTGATGGGAAGCNNNNNNNNNNNNNNNNNNNNNNNNNNNNNNNNNNNNNNNNNNNNNNNNNNNNNNNNNNNNNNNNNNNNNNNNNNNNNNNNNNNNNNNNNNNNNNNNNNNNNNNNNNNNNNNNNNNNNNNNNNNNNNNNNNNNNNNNNNNNNNNNNNNNNNNNNNNNNNNNNNNNNNNNNNNNNNNNNNNNNNNNNNNNNNNNNNNNNNNNNNNNNNNNNNNNNNNNNNNNNNNNNNNNNNNNNNNNNNNNNNNNNNNNNNNNNNNNNNNNNNNNNNNNNNNNNNNNNNNNNNNNNNNNNNNNNNNNGAAAGCTCCTGTCGGGCGAAAGGGAATCCGGTTCCTATTCCGGAACCCGGTGNGCGTNGACCGTNNNNTCNNNNNNTCGGGCGCTCNNNNNGCCCGNCGAGGNGCCCGTCGGGGTGACCCAAGGTGGCCCGGAGACGCCGGCGGGAGGTCCAGGAAGAGTTGTCTTTTCTTAATAAGCGTTCGAGTTCCCTGGAATCCTACAGAAGGGAGATAGGGTTTGNGAGCGCGAAGAGCACCGCAGTTGNCGGCGGTGTCTGGACTANTCCCCCCGGACCTTGAAAATCCGGGCAAGGGCTANNNNCGCGGAANNATCGCNGCCGGATCGTACCCATATCCGCAGCAGGTCTCCAAGGTTAAGAGCCTCTAGTCGATAGAATAATGTAGGTAAGGGAAGTCGGCAAATTGGATCCGTAACTTCGGAACAAGGATTGGCTCTGAGGATCGGGGCGCGTCGGGCTTGGTCGGGAAGCNGGTCGTCGCTAACGTGCNCGGGCCTGGGCCAGGGGANNCGTTCNNNNNNNTCGTNNNCGGGCNTTNNNNNNNNNNNNNNNCGGTNCCGTTCGGGTNNCCAGAACCGGAGCTCGGTCCCGTGCCTTNGGCTTCCCGCGGATCTTCCTTGCNTGCGGGGTGCCNNNGGCTGCTNNNNNNNNNCTAGACNNNGCGGAGCNNNNNNCNGGTNNNNTCGCCGNNNGTTTCGTGGTNNNNNNNCGGNNNGCCGNGTCCNNACNNNNNNNNNNNNNCCCTTCGGCCGCCATTCAACGGTCAACTCAGAACTGGCACGGACCGGGGGAATCCGACTGTCTAATTAAAGCAAAGCATTGCGATGGCCCCAGCGGGGTGTTTACGCAATGTGATTTCTGCCCAGTGCTCTGAATGTCAACGTGAAGAAATTCAAGCAAGCGCGGGTAAACGGCGGGAGTAACTATGACTCTCTTAAGGTAGCCAAATGCCTCGTCATCCAATTAGTGACGCGCATGAATGGATTAACGAGATTCTCACTGTCCCTACCTACTATCTAGCGAAACCACAGCCAAGGGAACGGGCTTGGAAAAATTAGCGGGGAAAGAAGACCCTGTTGAGCTTGACTCTAGTCTGGCACTGTAAGGAGACATGAGAGGTGTAGCATAAGTGGGAGAACGTGTGTCNNNGGGNNNNNNCAACCNTTCCCGTTCGACGGTGAAATACCACTACTTTCATCGTTTCCTTACTTACTCGGACAGGCGGAAAGCGCGTCCGTCGGAGGCATTCCACCCCGGCGGAACGTCGTTCTCGCGCCAAGCGTCCGAGGGTTGCCGGCGGCNCGACCGGGTNNNNNTCGTNNTCGTGTCTCTTGGNACANNNGCCGTAGNNNTCCTTCNNGGGATNNGCTTNGGCNNNNNNNTGCGNNTNTCCCTGAGNNNNGCCGNNNNNNNNNNNNNNNNNNNNNNNGGCGTNNTTCCCCGGGCGTGTCCGTCNNCGGCAAACACTCCCTCGCGNTGATCCNGATTCGAGGACACCGCCAGGCGGGGAGTTTGACTGGGGCGGTACATCTGTCAAATGATAACGCAGGTGTCCTAAGGCCAGCTCAGCGAGGACAGAAACCTCGCGTAGAGCAAAAGGGCAAATGCTGGTTTGATCCCGATGTCCAGTACGCATAGGGGCTGCGAAAGCACGGCCTGTCGATCCTCTTGGCTTGAAGAGATTTCATCAAGAGGTGTCAGAAAAGTTACCACAGGGATAACTGGCTTGTGGCGGCCAAGCGTTCATAGCGACGTCGCNNNNNNNNNNNNNNNNNNNNNNNNNNNNNNNNNNNNNNNNNNNNNNNNTTTTATTAGACCAAAACCAATCGGNCGTCCGTTCNACCNNNTTCGGGTCGTTGGGCGTCGTAGCATTTGGTGACTCTGAATAACTTTTGGCTGATCGCACGGTCTCCGTACCGGCGACGCATCCTTCAAATGTCTGCCTTATCANACTGTCGATGGTAGGTTCTGCGCCTACCATGGTCATAACGGGTAACGGGGAATCAGGGTTCGATTCCGGAGAGGGAGCCTGAGAAACGGCTACCACATCCAAGGAAGGCAGCAGGCGCGCAAATTACCCACTCCCGGCACGGGGAGGTAGTGACGAAAAATAACGATACGGGACTCATCCGAGGCCCCGTAATCGGAATGAGTATACTCTAAATCCTTATACGAGTATCAATTGGAGGGCAAGTCTGGTGCCAGCAGCCGCGGTAATTCCAGCTCCAATAGCGTATTTAAAAGTTGTTGCGGTTAAANAAGCTNCGTNNNAGTTGGANTCTGTGTATCGCACCGTCGGTTCACCGCCTGTCGGTGTTCAACTGGCGTGTANGCGGTACGTCCTGNCCGGTGGCGNGTCNNGGTTCCCCGCTCNNNGNTACGTNNNANGAGNNTNNNNCGTCNNNNNNNNNNNNNNNNNNNTCAGTGCGGCNTCGAAGTCAAGCCGNGGTGCATCCGGNCCGCTTATNNNATCCCGTCGCGGTGCTCTTCATCGAGTGTCGAGGCGGGCCGGCAATTTTACTTTGAACAAATTAAAGTGCTTAAAGCAGGCCCTANCACGCCTGTATGTTGTGTGCATGGAATAATGGAATAGGACCTCGGTTCTATTTTNNGTTGGTTTTCGGAACCTGAGGTAATGATCAATGGGGACGGACGGGGGCATTCGTATTGCGACGTTAGAGGTGAAATTCTTGGATCGTCGCAAGACGGACGGAAGCGAAAGCATTTGCCAAGCACGTTCTCGTCGATCAAGAACGAAAGTTAGAGGTTCGAAGGCGATCAGATACCGCCCTAGTTCTAACCATAAACTATGCCTGCCAGCGATCCGCCGATGTTCCTCCGATGACACGGCGGGCAGCTTCNTGGGAAACCACAAGCTTTTGGGTTCCGGGGGAAGTATGGTTGCAAAGCTGAAACTTAAAGGAATTGACGGAAGGGCACCACCAGGAGTGGAGCCTGCGGCTTAATTTGACTCAACACTGGAAAACTCACCAGGCCCGGACACCGGAAGGATTGACAGATTGANCAGCTCTTTCTTGATTCGGTGGGTGGTGGTGCATGGCCGTTCTTAGTTGGTGGAGCGATTTGTCTGGTTAATTCCGATAANCGAACGAGACTCTAGCCTGCTAACTAGGCGTACCCGGTATCCGCAATCGCGCTACCGGCGATCATGTTTCTTCTTAGAGGGACAGGCGGCTCCTAGCCGCACGAGACTGAGCAATAACAGGTCTGTGATGCCCTTAGATGTCCTGGGCCGCACGCGCGCTACACTGAAGGAATCAGCGTGTCCTCCCTGTCCGAAAGGACCGGGTAACCCGCTGAACCTCCTTCGTGCTAGGGATTGGGGCTTGCAATTGTTCCCCATGAACGAGGAATTCCCAGTAAGCGCGAGTCATAAGCTCGCGTTGATTACGTCCCTGCCCTTTGTACACACCGCCCGTCGCTACTACCGATTGAATGATTTAGTGAGGTCTTCGGACTGGTGCGCGGAGGCCGCNNNTCCGCGGTCGCCGATGTTGCCGGAAAGATGACCAAACTTGATCATTTAGAGGANNNNNNNNNNNNNNNNGCAGACGGCTAGAAAGTCTACCGGCGGTAAAGCGCCCAGGAAGCAGCTGGCGACTAAGGCCGCCCGAAAGAGCGCGCCGGCCACCGGCGGAGTCAAGAAGCCCCATCGTTACAGGCCCGGCACCGTCGCTCTCCGA-GAGATCCGTCGCTACCAGAAGAGCACCGAACTGTTGATACGCAAGCTGCCGTTCCAG-CGGTTGGTCCGTGAAATCGCGCAGGACTTCAAGACCGACCTCCGGTTCCAGAGCTCGGCCGTTATGGCCCTTCAGGAAGCCAGCGAAGCGTACTTGGTCGGCCTGTTCGAAGACACCAACTTGTGCGCCATCCACGCCAAGCGAGTCACCATCAT--------------------------------------------------------------------------------------------------------------------------------------------------------------------------------------------------------------------------------------------------------------------------------------------------------------------------------------------------------------GAAGTATACATTTTAATCTTACCAGGATTTGGACTAATCTCACACATCATTATAAACGAAACAGGAAAATCAATAACATTTGGACACATAGGAATAATTTATGCAATAATCTCAATTGGAATATTAGGATTTATTGTTTGAGCCCACCACATATTTACTGTAGGTATAGATATTGATACCCGAGCATACTTTACCTCAGCTACAATAATTATCGCTGTTCCAACAGGAATCAAAATCTTTAGATGAATTGCTACAATACAAGGATCTACACAAATTAAATCACCTCAAATAATTTGAGCTATAGGATTCGTTTTCTTATTTACAATCGGAGGATTAACAGGAGTAATCTTAGCTAACTCATCAATTGATATTATTTTACATGATACATATTATGTAGTTGCCCATTTCCACTATGTTCTCTCAATAGGAGCAGTTTTTGCAATTTTAGCTAGAATTATTCACTGATTTCCCCTAATAACAGGGACATCAATAAACAAAAAATGACTTAAAATTCAATTTTCAATTATATTTACAGGAGT   [5101]
ACH016    CTCACCTGCCGAAGCAACTAGCCCTGAAAATGGATGGCGCTCTAGCGTCGTGCCTATACCGGGCCGTCAACGGCAAAGTGGGNTCGCNGCNNCCGNNTCCGGCNNTTNNCGCCGNNNNGGCNCGGCTCGGCCGTTAAGCCTTGACGAGTAGGAGGCGCGCGGCGGTGTGCGCAGAAGGGTCTGGGCGTGAGCCTGCCTGGAGCCGCCGTTGGTGCAGATCTTGGTGGTAGTAGCAAATACTCTAGCGAGGGCCTGGAGGGCTGATGTGGAGAAGGGTTTCTTGTGAACAGCCGTTGCACAAGAGTCAGTCGAGCCTAANGCCCTAGGAGAAATCCGATGTTGATGGGCAGCAATATNNNNNNNNNNNNNNNNNTACGGCNGCAGACCTTAGNNNNNNNNNNNNNNNNNNNNNNNNNNNNNNNNNNNNNNNNNNNNNNNNNNNNNNNNNNNNNNNNNNNNGCTCGCTGGNNNNNNNNNNNNNNNNGCNNGTCNNNNNNNNNNGAAANNNNNNNNNNNNNNNNNNNNNNNNNNGACGGNNNNNNNNNNNNNNNNNNNNNNNNNNNNNNNNNNNNNNNNNCCNNGGTTNNNNNNNNNNNNNNNNNNNNNNNCGCNNNNNNNNNNNNNNNNNNNNNNCNGACGNGCGCGTCGACTGCTCCCGTCGGGCGAAAGGGAATCCGGTTCCTATTCCGGAACCCGGCTNGCGGNAACCGTAACTTCNNNNNNGCGGGCACTCNNNNNGCCTGNCGAGCNGCTCGTCGGGGTAACCCAAAGTGGCCCGGAGACGCCGGCGGGAGGTCTAGGAAGAGTTGTCTTTTCTTTATAAGCGTTCGAGTTCCCTGGAATCCTATAGCAGGGAGATAGGGTTTGNGAACGCGAAGAGCACCGCAGTTGNCGGCGGTGTCTGGACCTNTCCCCCCGGACCTTGAAAATCCGGGTGAGGGCTANNNNCGCGGAAATGTCGCNGCCGGATCGTACCCATATCCGCAGCAGGTCTCCAAGGTTAAGAGCCTCTAGTCGATAGAATAATGTAGGTAAGGGAAGTCGGCAAATTGGATCCGTAACTTCGGAACAAGGATTGGCTCTGAGGATCGGGGCGTGTCGGGCTTGGTCGGGAAGCGGGCCGGTGCTAACGTGCNCGGGCCTGGGCGAGGGGGAACGGNNNNNNNNNGGTCGNNGGCGGNAGNNNNNNNNNNNNNNNCAATNCCGTNCCCGGCTTCGGGATCCGAGCTCGGTCCCGTGCCTTNGGCCTCCCGCGGATCTTCCTTGCNTGCGGGGTTTCNNNGGCTGNTNNNNNNNNNCTGGACNNNGCGGTAANNNNNNGNGTCNTNNATCGNCNNNCTGCCGTGGTNNNNNNNCGGNNNGCCGAANTTNNGTNNNNNNNNNNNNNCCCTTCGGCCGCCATTCAACGATCAACTCAGAACTGGCACGGACTGGGGGAATCCGACTGTCTAATTAAAGCAAAGCATTGCGATGGCCCCAGCTGGGTGTTTACGCAATGTGATTTCTGCCCAGTGCTCTGAATGTCAACGTGAAGAAATTCAAGCAAGCGCGGGTAAACGGCGGGAGTAACTATGACTCTCTTAAGGTAGCCAAATGCCTCGTCATCCAATTAGTGACGCGCATGAATGGATTAACGAGATTCTCTCTGTCCCTATCTACTATCTAGCGAAACCACTGCCAAGGGAACGGGCTTGGAAAAATTAGCGGGGAAAGAAGACCCTGTTGAGCTTGACTCTAGTCTGGCACTGTAAGGAGACATGAGAGGTGTAGCATAAGTGGGAGANCGTGTGTTNNNGGNCTCNNNAAACCNTTCCCGTTCGACGGTGAAATACCACTACTTTCATCGTTTCCTTACTTACTCGGACAGGCGGAAAGCGCGTCCGTCGAGGGCATTCCACCCCGGCGGAACGGTGTTTTCGCTACAAGCGTCCGAGGGTTGTTGGTGGCNCGACCGGGTNNNNNTGGCNGTTGTGCCGCNNGGNGGAAAAACGGCTCNNNTCCTTCNNCAAGGNNNNTCNTGTNNNNNNNCGTANNTNACCCCAGGNNNNCCTGNNNNNNNNNNNNNNNNNNNNNNNCGTCANNTTTACCGGGCGTGTCCGACNNCGGCAAATACTCCCTCGCGNTGATCCNGATTCGAGGACACAGCCAGGCAGGGAGTTTGACTGGGGCGGTACATCTGTCAAATGATAACGCAGGTGTCCTAAGGCCAGCTCAGCGAGGACAGAAACCTCGCGTAGAGCAAAAGGGCAAATGCTGGTTTGATCCCGATGTCCAGTACGCATAGGGGCTGCGAAAGCACGGCCTGTCGATCCTCTTGGCTTGAAGAGATTTCATCAAGAGGTGTCAGAAAAGTTACCACAGGGATAACTGGCTTGTGGCGGCCAAGCNNNNNNNNNNNNNNNNNNNNNNNNNNNNNNNNNNNNNNNNNNNNNNNNNNNNNNNNNNNNNNNNNNNNNNNNNNATCAAAACCAATCGANCGTCCGTTTNCCCNNNTTCGGGTCGNACGGCGCCGTACTCTTTGGTGACTCTGAATAACTTTTGGCAGATCGCACGGTCTCTGAACCGGCGACGCATCCTTCAAATGTCTGCCTTATCANACTGTCGATGGTAGGTTCTGCGCCTACCATGGTTGTAACGGGTAACGGGGAATCAGGGTTCGATTCCGGAGAGGGAGCCTGAGAAACGGCTACCACATCCAAGGAAGGCAGCAGGCGCGCAAATTACCCACTCCCGGCACGGGGAGGTAGTGACGAAAAATAACGATACGGGACTCATCCGAGGCCCCGTAATCGGAATGAGTATACTCTAAATCCTTATACGAGTATCAATTGGAGGGCAAGTCTGGTGCCAGCAGCCGCGGTAATTCCAGCTCCAATAGCGTATATTAAAGTTGTTGCGGTTAAANAAGCTNCGTNNNANNNNNNNNNNNNNNNNNNNNNNNNNNNNNNNNNNNNNNNNNNNNNNNNNNNNNNNNNNNNNNNNNNNNNNNTGNCCGGTGGCGNGTCCNGGTTCCCCGCGGNNNGNTACGTNNNANGGGNNGNTNNCGTCNNNNGCAGCTCANNTGCNTCGCGGCTTCANCCGAAGTCCCGTGCNGGTGTATCCGGNCCGCCTTTTCAATCCCGTCGCGGTGCTCTTTACCGAGTGTCGAGGCGGGCCGGCACGTTTACTTTGAACAAATTAGAGTGCTTTAAGCAGGCCCTGTCCCGCCTGTATGTTGTGTGCATGGAATAATGGAATAGGACCTCGGTTCTATTTTNNGTTGGTTTTCGGAATCTGAGGTAATGATCAATGGGGACAGGCGGGGGCATTCGTATTGCGACGTTAGAGGTGAAATTCTTGGATCGTCGCAAGACGGACCGAAGCGAAAGCATTTGCCAAGTATGTTCTCGTCGATCAAGAACGAAAGTTAGAGGTTCGAAGGCGATCAGATACCGCCCTAGTTCTAACCATAAACTATGCCTGCCAGCGATCCGCCGAAGTTCCTCCGATGACTCGGCGGGCAGCTTCNCGGGAAACCANGAGCTTTTGGGTTCCGGGGGAAGTATGGTTGCAAAGCTGAAACTTAAAGGAATTGACGGAAGGGCACCACCAGGAGTGGAGCCTGCGGCTTAATTTGACTCAACACGGGAAAACTCACCAGGCCCGGACACCGGAAGGATTGACAGATTGANGAGCTCTTTCTTGATTCGGTGGGTGGTGGTGCATGGCCGTTCTTAGTTGGTGGAGCGATTTGTCTGGTTAATTCCGATAANCGAACGAGACTCTAGCCTACTAACTAGGCGTACCCGGTATCCACAATCGTGCTACCGGCGATCAAATTTCTTCTTAGAGGGACAGGCGGCTTCTAGCCGCACGAGACTGAGCAATAACAGGTCTGTGATGCCCTTAGATGTCCTGGGCCGCACGCGCGCTACACTGAAGGAATCAGCGTGTCTTCCCTGTCCGAAAGGACCGGGTAACCCGCTGAACCTCCTTTGTGCTAGGGATTGGGGCTTGCAATTGTTCCCCATGAACGAGGAATTCCCAGTAAGCGCGAGTCATAAGCTCGCGTTGATTACGTCCCTGCCCTTTGTACACACCGCCCGTCGCTACTACCGATTGAATGATTTAGTGAGGTCTTCGGACCGGTGCGCGGAGGCCGCNNNTTCGCGGTATCCGATGTTGCTGGAAAGATGACCAAACTTGATCATTTAGAGGAAGTAAAAGTCGTAACA----------------------------------------------------------------------------------------------------------------------------------------------------------------------------------------------------------------------------------------------------------------------------------------------------------------------------------------------------------------------------------------------------------------------------------------------------------------------------------------------------------------------------------------------------------------------------------------------------------------------------------------------------------------------------------------------------------------------------GAAGTATACATCTTAATCTTACCAGGATTTGGACTAATTTCCCACATCATTATAAACGAAAGAGGAAAAAATATAACATTTGGGCACTTAGGTATAATTTATGCAATAATTTCAATTGGTCTATTAGGATTTATTGTTTGAGCTCATCATATATTTACTGTAGGTATAGATATTGATACACGAGCATACTTTACATCAGCCACAATAATTATTGCTGTACCAACAGGAATCAAAATCTTTAGATGAATTGCTACAATACAAGGATCATCAATAAAAAAATCACCCCAAATAATCTGAGCAATAGGATTTGTATTCTTATTTACTATTGGAGGACTAACAGGAGTAATTCTAGCCAATTCATCAATTGACATTATCTTACATGATACTTATTATGTAGTAGCACACTTCCATTATGTTTTATCAATAGGAGCAGTTTTTGCTATTATAGCAAGAATTATTCATTGATTCCCTTTAATTACAGGTATAACCATAAACAAAAAATGATTAAAAATTCAATTTACAGTAATATTTACAGGAGT   [4753]
ACH017    NNNNNNNNNNNNNNNNNNNNNNNNNNNNNNNNNNNNNNNNNNAAGCGTCGTGCCTATACCGGGCCGTCAACGGTACAGCGGGNCCCCNGCNNCCANNGCCGNNNNNNNNTACCGTCTGGACNNGGCGGGGTCGTTAAGCCTTGACGAGTAGGAGGNGCGCGGCGGTGTGCGCAGAAGGGTNTGGGCGTGAGCCTGCCTGGAGCCTCCGTCGGTGCAGATCTTGGTGGTAGTAGCAAATACTCTAGCGAGGACCTGGAGGACTGATGTGGAGAAGGGTTTCTTGTGAACAGCCGTTGCACAAGAGTCAGCCGAGCCTAACGTCCTAGGTTATATCCGAAGCCGATANNNNNNNNNNNNNNNNNNNNNNNNNNNNNNNNNNNNNNNNNNNNNNNNNNNNNNNNNNNNNNNNNNNNNNNNNNNNNNNNNNNNNNNNNNNNNNNNNNNNNNNNNNNNNNNNNNNNNNNNNNNNNNNNNNNNNNNNNNNNNNNNNNNNNNNNNNNNNNNNNNNNNNNNNNNNNNNNNNNNNNNNNNNNCGGNNNNNNNNNNNNNNNNNNNNNNNNNNNNNNNNNNNNNNNNNCGNNNNNNNNNNNNNNNNNNNNNNNNNNNNNNNNNNNNNNNNNNNNNNNNNNNNNNNNNNNNNNNNTTAGGATAGCGCCCGNNGGGCGAAAGGGAATCCGGTTCCTATTCCGGAGCCCGGTTNGCGGTGACCGCNNGTTCNNNNNNGCGGGCTTTTCACAAGCCTTNCGAGCNGCTCGCCTGGGTAACCTGAGACNACCCGGAGACGCCGTCGGGGGGTCCGGGAAGAGTTATCTTTTCTCTGTAAGCGTTCATGTTCCCTGGAATCCTCCAGCAGGGAGATAGGGTTTANGAACGCGAAGAGCACCGCACTTGNCGGCGGTGTCTGGACCTACCCCCTCGGACCTTGAAAATCCGGGTTAGAGCTGAAATAGCGGNNCTACCGCNGCCGGATCGTACCCATATCCGCAGCAGGTCTCCTAGGTTAAGAGCCTCTAGTCGATAGAATAATGTAGGTAAGGGAAGTCGGCAAATTGGATCCGTAACTTCGGAACAAGGATTGGCTCTGAGGATCGGGGCGTGTCGGGCTCGGTAGGGAAGTGANNCAGAGCTGANGTGCNCGGGCCTGGGTTTGGGGAACTGTNNNNNNNNNCCGCTGCGCCGGNTACTCTAGTATGTACTCCGGTNCGCCTTGGGCNNAAAGGAACCAAGCTCGGTCCCGCGCCTCNGGCCTAGAACGGATCCTGCCAGCNTAGCGGGNNNNNNNNGCTGTCNNNNNGTTCACGACCNNNGCGGCGCNNNNNNCNGGCNTNNCACGCCNNNTCGCCGTGCGNNNNNNNATTNNNGTTCGACGNNNGGNNNNNNNNNNNNNCCCCTCGGCCGCCATTCAACGATCAACTCAGAACTGGCACGGACCGGGGGAATCCGACTGTCTAATTAAAGCAAAGCATTGCGCTGGCCTTAACGAGGTGCACACGCAATGTGATTTCTGCCCAGTGCTCTGAATGTCAAAGTGAAGAAATTCAAGCAAGCGCGGGTAAACGGCGGGAGTAACTATGACTCTCTTAAGGTAGCCAAATGCCTCGTCATCCAATTAGTGACGCGCATGAATGGATTAACGAGATTCTCACTGTCCCTACCTACTATCTAGCGAAACCACAGCCAAGGGAACGGGCTTGGAAAAATTAGCGGGGAAAGAAGACCCTGTTGAGCTTGACTCTAGTCTGGCACTGTAAGGAGACATGAGAGGTGTAGCATAAGTGGGAGANCGTGTTTCNNNGGNGTCNNNAAACCNGTGCGCGTCGCCAGTGAAATACCACTACTTTCATCGTTTCCTTACTTACTCGGACAGGCGGAAAGCGCGTCCGTCGGAGGCATTCCACCCCGGCGGAACGAGTTTCTCGCTTCAATCGTCCGAGGGTTGTCGGTGGCNCGAACGGTCNNNNNGTGCCGGCACGTGTTCATGNTTGCGTGCGGTCCNNNTCAACGTGTGGGGNNNNACNCGGGANNNNTCGCGNNCNACGGTTCGCGCTTCCGNNNNNNNNNNNNNNNNNNNNNNNAGCACNNCAAGCCGGGCGTGTCCTACNNCGGCAAGCACTCCCTCGCGNTGATCCNGATCCGAGGACACTGCCAGGCGGGGAGTTTGACTGGGGCGGTACATCTGTCAAATGATAACGCAGGTGTCCTAAGGCCAGCTCAGCGAGGACAGAAACCTCGCGTAGAGCAAAAGGGCAAATGCTGGCTTGATCCCGATGTTCAGTACGCATAGGGACCGCGAAAGCGGGGCCTCTCGATCCTCTTGATTTTAAGAGATTTAATCAAGAGGTGTCAGAAAAGTTACCACAGGGATAACTGGCTTGTGGCGGCCAAGCGTTCATAGCGACGTCGCCTAATACATGCAAACAGAGTCCAGACCACGATGAGTGANGACGGACGCTTTTATTAGACTAAAACCAATCGGTCGTCCGAGTNTCCNNNTTCGGGTCCNGCGGCGCCGTTTAGTTTGGTGACTCTGGATAACNNNAGGCTGATCGCACGGTCTACGAACCGGCGACGTATCCTTCAAATGTCTGCCTTATCANACTGACGATGGTTGGTTCTGCGCCTACCATGGTTTTGACGGGTGACGGGGAATCAGGGTTCGATTCCGGAGAGGGAGCCTGAGAAACGGCTACCACATCCAAGGAAGGCAGCAGGCGCGCAAATTACCCACTCTCAGTACGAGGAGGTAGTGACGAAAAATAACGATACGGGACTCATCCGAGGCCCCGTAATCGGAATGAGCATACTCTAAACCCTTATACGAGTATCAATTGGAGGGCAAGTCTGGTGCCAGCAGCCGCGGTAATTCCAGCTCCAATAGCGTATANTAAAGTTGTTGCGGTTAAANAAGCTNCGTNNNAGTTGGANTCTGTGTCCAGCGCCGCCGGTTCACCGCCTGTCGGTGTTCAACTGGCGTGCANGCGGGACGTCCTGTCCGGTGGCGNGTTCNGGTTACCTGCGGNNNGNCACGTNNNANGGGNNGNTNNCGTCNNNNCGAGCATNNNCGCNTCGCGCCGGCTNTCGAAGTCCCGCCGNGGTATATCCGGGCCGCTTGGTTANNCCCGTCGCGGTGCTCTTAAACGAGTGTCGAGGCGGGCCGGCACTTTTACTTTGAACAAATTAGAGTGCTTAAAGCAGGCCATGCCACGCCTGAATAACNTTTGCATGGAATAATGGAATAGGACCCCGGTTCTATTTTAGGTTGGTTTATAGAATCCGNGGTAATGATCAATGGGGACTGCCGGGGGCATTCGTATTGCGACGTTAGAGGTGAAATTCTTGGATCGTCGCAAGACGGACTAGAGCGAAAGCATTTGCCAAGTATGTCTTCATCGATCAAGAACGAAAGTTAGAGTTTCGAAGGCGATCAGATACCGCCCTAGTTCTAACCATAAACTATGCCAGCCAGCGATCCGCCGATGTTCCTCCGATGACACGGCGGGCAGCTCCTCGGGAAACCANAAGCTTTTGGGTTCCGGGGGAAGTATGGTTGCAAAGCTGAAACTTAAAGGAATTGACGGAAGGGCACCACCAGGAGTGGAGCCTGCGGCTTAATTTGACTCAACACTGGAAAACTCACCAGGCCCGGACACCGGAAGGATTGACAGATTGANGAGCTCTTTCTTGATTCGGTGGGTGGTGGTGCATGGCCGTTCTTAGTTGGTGGAGCGATTTGTCTGGTTAATTCCGATAANCGAACGAGACTCTAGCCTACTAACTAGGCGTACCCGGTATCCACAATCGTGCTACCGGCGAGCAAATTTCTTCTTAGAGGGACAAGCGGCTCTTAGCCGCACTAAACTGAGCAATAACAGGTCTGTGATGCCCTTAGATGTCCTGGGCCGCACGCGCGCTACACTAAAGGAATCAGCGTGTCCTCCCTGTCCGAAAGGACCGGGTAACCCGCTGAACCTCCTTTGTGCTAGGGATTGGGGCTTGCAATTGTTCCCCATGAACGAGGAATTCCCAGTAAGCGCAAGTCATAAGCTGGCGTTGATTACGTCCCTGCCCTTTGTACACACCGCCCGTCGCTACTACCGATTGAATGATTTAGTGAGGTCTTCGGACTGGTGCGCGGAGGCCGCTNNCGCGCGGTCTCCGATGTTGCCGGAAAGATGACCAAACTTGATCATTTAGAGGAAGTAAAAGTCGTAACAGCAGACGGCCAGGAAGTCGACCGGCGGCAAGGCGCCTCGCAAGCAGCTGGCGACGAAGGCGGCCCGCAAGAGCGCCCCGGCCACCGGCGGAGTGAAGAAGCCGCATCGTTACAGGCCCGGCACGGTCGCCCTGCGA-GAGATCCGCCGGTACCAGAAGAGCACCGAGCTGCTTATACGCAAGCTGCCGTTCCAG-CGGCTGGTGCGCGAGATCGCGCAGGACTTCAAGACCGACCTGCGGTTCCAGAGCTCGGCCGTGATGGCTTTACAGGAGGCGAGCGAGGCTTACTTGGTCGGGCTTTTCGAAGACACGAACCTGTGCGCGATCCACGCCAAGCGCGTCACCATCAT--------------------------------------------------------------------------------------------------------------------------------------------------------------------------------------------------------------------------------------------------------------------------------------------------------------------------------------------------------------GAAGTATACATTTTAATCTTACCAGGATTTGGATTAATTTCACATATTATCATAAATGAAAGAGGAAAGCCAATAACCTTTGGACACCTAGGAATAATCTACGCAATAATCTCAATTGGACTATTAGGATTTATCGTATGAGCCCATCACATATTCACTGTAGGAATAGATATTGATACACGAGCTTACTTTACATCAGCAACAATAATTATCGCTGTACCAACCGGAATCAAAATTTTTAGATGAATTGCAACTATACAAGGATCAACAAATAAAAAATCACCTCAAATGATCTGATCCATAGGCTTTGTTTTTCTATTCACTATAGGAGGATTAACAGGAGTAATCCTTGCCAACTCTTCAATTGATATTATTCTTCACGATACATATTACGTAGTAGCACACTTCCACTACGTCTTATCAATAGGAGCAGTATTTGCAATTATAGCAAGAATCATCCACTGATTCCCTTTAATGACAGGAACATCCATAAATAAAAAGTGATTAAAAATTCAGTTTTCAACTATATTTATCGGAGT   [5101]
ACH018    CTCACCTGCCGAAGCAACTAGCCCTGAAAATGGATGGCGCTCTAGCGTCGTGCCTATACCGGGCCGTCAACGGTACAGCGGGNCCGCNGCNNCCGNNTCCGGCNNTTCGCGCCGNNNNGGCNCGGCGGGGTCGTTAAGCCTTGACGAGTAGGAGGAGCGCGGCGGTGTGCGCAGAAGGGTCTGGGCGTGAGCCTGCCTGGAGCCGCCGTCGGTGCAGATCTTGGTGGTAGTAGCAAATACTCTAGCGAGGGCCTGGAGGGCTGATGTGGAGAAGGGTTTCTTGTGAACAGCCGTTGCACAAGAGTCAGTCGAACCTAANGCCCTAGGAGAAATCCGATGTTGATGGGCAGCNNNNNNNNNNNNNNNNNNNNNNNNNNNNNNNNNNNNNNNNNNNNNNNNNNNNNNNNNNNNNNNNNNNNNNNNNNNNNNNNNNNNNNNNNNNNNNNNNNNNNNNNNNNNNNNNNNCAANNNNNNNNNNNNNNNNNNNNNNNNNNNNNNNNNNNNNNNNNNNNNNNNNNNNNNNNNNNNNNNNNNNNNNNNNNNNNNNNNNNNNNNNNNNNNNNNNNNNNNNNNNNNNNNNNNNNNNNNNNNNNNNNNNNNNNNNNNNNNNNNNNNNNNNNNNNNNNNNNNNNNNNNNNNNACTTTTTATTGGCTCCCGTCGGGCGAAAGGGAATCCGGTTCCTATTCCGGAACCCGGCCNGCGGNAACCGTAACTTCNNNNNNGCGGGCACTCNNNNNGCCTGNCGAGCNGCTCGTCGGGGTAACCCAAAGTGGCCCGGAGACGCCGGCGGGAGGTCTGGGAAGAGTTGTCTTTTCTGTATAAGCGTTCGAGTTCCCTGGAATCCTATAGCAGGGAGATAGGGTTTGNGAACGCGAAGAGCACCGCAGTTGNCGGCGGTGTCCGGACCTNTCCCCTCGGACCTTGAAAATCCGGGTGAGGGCTANNNNCGCGGAANTGTCGCNGCCGGATCGTACCCATATCCGCAGCAGGTCTCCAAGGTTAAGAGCCTCTAGTCGATAGAATAATGTAGGTAAGGGAAGTCGGCAAATTGGATCCGTAACTTCGGAACAAGGATTGGCTCTGAGGATCGGGGCGTGTCGGGCTTGGTCGGGAAGCGGGTCGGTGCTAACGTGCNCGGGCCTGGGCGAGGGGGAACGGTTCCGTTCCGGTTAACGCCGGNTNNNNNNNNNNNNNNNNNNNNNNNNNNCGGCTNNCCGGGAACCAAGCTCGGTCCCGTGCCTTNGGCCTCCCGCGGGTCTTCCTTGCNTGCGGGGCGTCNNNGGCTGTTNNNNNNNNNCTGGACNNNGCGGCGCNNNNNNTNGGCNTNNCCGGCCNNNTCGCCGTGGTNNNNNNNCGGNNNGCCGAATCTNNGTNNNNNNNNNNNNNCCCTTCGGCCGCCATTCAACGATCAACTCAGAACTGGCACGGACCGGGGGAATCCGACTGTCTAATTAAAGCAAAGCATTGCGATGGCCCCAGCGGGGTGTTTACGCAATGTGATTTCTGCCCAGTGCTCTGAATGTCAACGTGAAGAAATTCAAGCAAGCGCGGGTAAACGGCGGGAGTAACTATGACTCTCTTAAGGTAGCCAAATGCCTCGTCATCCAATTAGTGACGCGCATGAATGGATTAACGAGATTCTCACTGTCCCTATCTACTATCTAGCGAAACCACTGCCAAGGGAACGGGCTTGGAAAAATTAGCGGGGAAAGAAGACCCTGTTGAGCTTGACTCTAGTCTGGCACTGTAAGGAGACATGAGAGGTGTAGCATAAGTGGGAGANCGNNCGTCNNNGGCCTTNNNAAACCNTTCGCGTTCGCCGGTGAAATACCACTACTTTCATCGTTTCCTTACTTACTCGGACAGGCGGAAAGCGCGTCCGTCGAGGGCATTCCACCCCGGCGGAACGGTGTTCTCGCGCCAAGCGTCCGAGGGTTGCCGGTGGCNCGAACGGTCNNNNNGCGCNNCGGCGCGCCNNGGNGCGNAAGCGGCGGGGTACCTTTNNCGGGGNNNNTCNTCCGTNNNNCCGCGGTTTCCCGAGCGNNNNCCCGNNNNNNNNNNNNNNNNNNNNNNNTGCGCNNTCAACCGGGCGTGTCCGACNNCGGCAAACACTCCCTCGCGNTGATCCNGATTCGAGGACACAGCCAGGCGGGGAGTTTGACTGGGGCGGTACATCTGTCAAATGATAACGCAGGTGTCCTAAGGCCAGCTCAGCGAGGACAGAAACCTCGCGTAGAGCAAAAGGGCAAATGCTGGTTTGATCCCGATGTCCAGTACGCATAGGGGCTGCGAAAGCACGGCCTGTCGATCCTCTTGGCTTGAAGAGATTTCATCAAGAGGTGTCAGAAAAGTTACCACAGGGATAACTGGCTTGTGGCGGCCAAGCGTTCATAGCGACGTCGCCTAATACATGCAAACAGAGTCCCGCCCANNNGAAATGGNAAGGGACGCTTTTATTAGATCAAAACCAATCGANCGTCCGTCTNTCCNNNTTCGGGTCGNCCGGCGCCGTACTCCTTGGTGACTCTGAATAACTTTTGGCAGATCGCACGGTCTCCGAACCGGCGACGCATCCTTCAAATGTCTGCCTTATCANACTGTCGATGGTAGGTTCTGCGCCTACCATGGTTGTAACGGGTAACGGGGAATCAGGGTTCGATTCCGGAGAGGGAGCCTGAGAAACGGCTACCACATCCAAGGAAGGCAGCAGGCGCGCAAATTACCCACTCCCGGCACGGGGAGGTAGTGACGAAAAATAACGATACGGGACTCATCCGAGGCCCCGTAATCGGAATGAGTATACTCTAAATCCTTATACGAGTATCAATTGGAGGGCAAGTCTGGTGCCAGCAGCCGCGGTAATTCCAGCTCCAATAGCGTATATTAAAGTTGTTGCGGTTAAANAAGCTNCGTNNNAGTTGGAATCTGTGTNNNNNNNNNNNNNNNNNNCGCCTGTCGGTGTTCAACTGGCGTGTATGCGGTACGTCCTGNCCGGTGGTGNGTCCNGGTTCCCCGCGGNNNGNCACGTNNNANGGANNANCNNCGTCNNNNCGAGCTCNNNCGCNTCGCGTCGGTCNCCGAAGTCCCGTGCNGGTGCATCCGGNCCGCCTTTTCAATCCCGTCGCGGTGCTCTTAAACGAGTGTCGAGGCGGGCCGGCACGTTTACTTTGAACAAATTAGAGTGCTTTAAGCAGGCCCTGTCCCGCCTGTATGTTGTGTGCATGGAATAATGGAATAGGACCTCGGTTCTATTTTNNGTTGGTTTTCGGAATCTGAGGTAATGATCAATGGGGACAGGCGGGGGCATTCGTATTGCGACGTTAGAGGTGAAATTCTTGGATCGTCGCAAGACGGACCGAAGCGAAAGCATTTGCCAAGTATGTTCTCGTCGATCAAGAACGAAAGTTAGAGGTTCGAAGGCGATCAGATACCGCCCTAGTTCTAACCATAAACTATGCCTGCCAGCGATCCGCCGAAGTTCCTCCGATGACTCGGCGGGCAGCTTCNCGGGAAACCANGAGCTTTTGGGTTCCGGGGGAAGTATGGTTGCAAAGCTGAAACTTAAAGGAATTGACGGAAGGGCACCACCAGGAGTGGAGCCTGCGGCTTAATTTGACTCAACACTGGAAAACTCACCAGGCCCGGACACCGGAAGGATTGACAGATTGANGAGCTCTTTCTTGATTCGGTGGGTGGTGGTGCATGGCCGTTCTTAGTTGGTGGAGCGATTTGTCTGGTTAATTCCNNNNNNNNNNNNNNNNNNNNNNNNNNNNNNNNNNNNNNNNNNNNNNNNNNNNNNNNNNNNNNNNNNNNNNNNNNNNNNNNNNNNNNNNNNNNNNNNNNNNNNNNNNNNNNNNNNNNNNNNNNNNNNNNNNNNNNNNNNNNNNNNNNNNNNNNNNNNNNNNNNNNNNNNNNNNNNNNNNNNNNNNNNNNNNNNNNNNNNNNNNNNNNNNNNNNNNNNNNNNNNNNNNNNNNNNNNNNNNNNNNNNNNNNNNNNNNNNNNNNNNNNNNNNNNNNNNNNNNNNNNNNNNNNNNNNNNNNNNNNNNNNNNNNNNNNNNNNNNNNNNNNNNNNNNNNNNNNNNNNNNNNNNNNNNNNNNNNNNNNNNNNNNNNNNNNNNNNNNNNNNNNNNNNNNNNNNNNNNNNNNNNNNNNNNNNNNNNNNNNNNNNNNNNNNNNNNNNNNNNNNNNNNNNNNNNNNNNNNNNNNNNNNNNGCAGACGGCCAGGAAATCGACCGGCGGCAAGGCGCCGCGTAAGCAGCTGGCCACTAAAGCGGCCCGAAAGAGCGCCCCGGCCACCGGCGGAGTGAAGAAGCCGCATCGTTACAGGCCCGGCACGGTCGCCCTCCGC-GAGATCCGCCGTTACCAGAAGAGCACCGAGCTGCTTATACGCAAGCTGCCGTTCCAG-CGGCTGGTGCGCGAGATCGCCCAGGATTTCAAGACCGACCTGCGGTTCCAGAGCTCGGCGGTGATGGCTTTGCAGGAGGCGAGCGAGGCGTACTTGGTCGGCCTTTTCGAAGACACCAACCTGTGCGCGATCCACGCCAAGCGCGTCACCATCAT--------------------------------------------------------------------------------------------------------------------------------------------------------------------------------------------------------------------------------------------------------------------------------------------------------------------------------------------------------------GAAGTGTATATTCTAATTCTACCAGGATTTGGTTTAATTTCACACATTATTATAAATGAAAGAGGAAAAACACTTACATTTGGTCACCTGGGAATAATTTATGCTATACTATCAATCGGGTTGTTAGGATTTATCGTATGAGCACATCACATATTCACAGTAGGAATAGATATTGATACACGAGCTTATTTTACATCAGCAACTATAATTATTGCAGTACCTACTGGTATCAAAATTTTTAGATGAATTGCTACAATACAAGGATCAAACATCAAAAAATCACCACAAATAATTTGATCTATAGGATTTGTATTCTTATTTACAATAGGGGGTTTGACAGGAGTTATTCTTGCAAATTCATCAATTGATATTATTCTACATGACACATACTATGTAGTAGCACATTTTCATTATGTACTTTCAATAGGTGCAGTATTCGCTATTATAGCAAGAATTATTCACTGGTTTCCCTTAATAACAGGAACATCAATAAACAAAAAATGACTAAAAATTCAATTCTCAACTATATTCATTGGAGT   [5101]
ACH019    CTCACCTGCCGAAGCAACTAGCCCTGAAAATGGATGGCGCTCAAGCGTCGTGCCTATACCGGGCCGTCAACGGCAAAGCGGGNTCGACCCTGGGCGAGCGCATGAGAATCTGCGTGNNGCCCCGGTTCGACCGTTAAGCCTTGACGAGTAGGAGGAGCGCGACGGTGTGCGCAGAAGGGTCTGGGCGTGAGCCTGCCTGGAGCCGCCGTCTGTGCAGATCTTGGTGGTAGTAGCAAATACTCGAGTGAGGGCCTGGAGGACTCNTGTGGAGAAGGGTTTCTTGTCAACAGCCGTTGAACGAGAGTCAGTCGATCCTGANGGCCTAGGAGAAATCCTATGTTGATGGGCGNNNNNNNNNNNNNNNNNNNNNNNNNNNNNNNNNNNNNNNNNNNNNNNNNNNNNNNNNNNNNNNNNNNNNNNNNNNNNNNNNNNNNNNNNNNNNNNNNNNNNNNNNNNNNNNNNNACAACNNNNNNNNNNNNNNNNNNNNNNNNNNNNNNNNNNNNNNNNNNNNNNNNNNNNNNNNNNNNNNNNNNNNNNNNNNNNNNNNNNNNNNNNNNNNNNNNNNNNNNNNNNNNNNNNNNNNNNNNNNNNNNNNNNNNNNNNNNNNNNNNNNNNNNNNNNNNNNNNNNNNNNNNNNNNNNNNTACTGTTGTCCCCGTCGGGCGAAAGGGAATCCGGTTCCTCTTCCGGAACCAGGTGNGCGCAGACCGCAACCTGNNNNNNGAGGCCGCGANNNNNGGCCGATGGGTGGCTCGCTGGGGCAACCCAAACACGTCCGGAGACGCCGGCGGGAGGTCCAGAAAGAGTTGTCTTTTCTCTGTAAGCGTTCGAGTTCCCTGGAATCCTTCAGCAGGAAGATAGGGTTTGNGAACGCGAAGAGCACCGCACCTGNCGGCGGTGTCTGGATCGNTCCCCCCGGACCTTGAAAATCCGGGCCAGAGTTANNNNCGCGGCANNGTCGCNACCTGATCGTACCTATTTCCGCAGCAGGTCTCCATGGTCAAGAGCCTCTAGTCGATAGAATAATGTAGGTAAGGGAAGTCGGCAAATTAGATCCGTAACTTCGGGAGAAGGATTGGCTCTGAGGACCGGGGCGTGTCGGGCTTGGTCGGGAAGCGGGNCGGCACCGANGCGCNTGGGCCTGAGCTTGGGGATGAGCNNNNNNNNNGGCCGNNGGCGGNAGNNNNNNNNNNNNNNNCGATNCCGNNTGCCGAGCTCTGAACCTCGGCAGGTCCCGTGCCCTNTGCCAACCGCGGATCTTCCTTGCNTGCGGGGCGCCNNNGGCTGACNNNNNNNNNCGGGCTCGGCTGACGCNNNNNNGCGCATTGACTTGCCNNNGCGTCGGTGCAGTGTTACGGNNNGCCGGTCNNNNGCNNNNNNNNNNNNNCCCTTCGGCCGCCGTTCAACGGTCACCTCAGAACTGGCACGGACCAGGGGAATCCGACTGTCTAATTAAAGCAAAGCTTTGCGAGGGCCCCAACGGGGTGTTTACGCAATGTGATTTCTGCCCAGTGCTCTGAATGTCAAAGTGAAGAAATTCAAGCAAGCGCGGGTAAACGGCGGGAGTAACTATGACTCTCTTAAGGTAGCCAAATGCCTCGTCATCTAATTAGTGACGCGCATGAATGGATTAACGAGATTCTCACTGTCCCTACCTACTATCTAGCGAAACCACAGCCAAGGGAACGGGCTTGGAAAAATCAGCGGGGAAAGAAGACCCTGTTGAGCTTGACTCTAGTCTGACTTTGTGAAATGACTTGAGAGGTGTAGGATAAGTGGGAGCNNNNNNNNNNNNNNNNNNNNNNNNNNNNNNTTCGGCGAAGGTGAAATACCACTACTTTTAACGTTATTTTACTTATTCCGTGAATCGGAGGCGGGGCGCNNNNNNNNNNNNNTGCCCCNNNNNNNNNNTCTTTTTGGACCNNNNNNNCAAGNNNNGCCGCTTNNNNNNNNNNNNNNNNNNNNNNNNNNNNNNNNNNNNNNNNNNNNNNNNNNNNNNNNNNNNNCGGCGNNNNNNNNNNNNNNNNNNNNNNNNNNNNNNNNNNNNNGCCNNNNNNNNNNNNNNNNNNNNNNNNNNNNNNNNNNNNNNNNNNNNNNNNNNNNNNNNNNNNNNNNNNNNNNNNNGATCCNGGGCGGAAGACATTGTCAGGTGGGGAGTTTGGCTGGGGCGGCACATCTGTTAAAAGATAACGCAGGTGTCCTAAGATGAGCTCAACGAGAACAGAAATCTCGTGTGGAACAAAAGGGTAAAAGCTCGTTTGATTCTGATTTCCAGTACGAATACGAACCGTGAAAGCGTGGCCTATCGATCCTTTAGACCTTCGGAATTTGAAGCTAGAGGTGTCAGAAAAGTTACCACAGGGATAACTGGCTTGTGGCAGCCAAGCGTTCATANNNNNNNNNNCTAATACATGCAAACAGAGTCCCGCCCANNNGAAATGGNAAGGGACGCTTTTATTAGATCAAAACCAATCGANCGTCCGTCTNTCCNNNTTCGGGTCGNCCGGCGCCGTACTCCTTGGTGACTCTGAATAACTTTTGGCAGATCGCACGGTCTCCGAACCGGCGACGCATCCTTCAAATGTCTGCCTTATCANACTGTCGATGGTAGGTTCTGCGCCTACCATGGTTGTAACGGGTAACGGGGAATCAGGGTTCGATTCCGGAGAGGGAGCCTGAGAAACGGCTACCACATCCAAGGAAGGCAGCAGGCGCGCAAATTACCCACTCCCGGCACGGGGAGGTAGTGACGAAAAATAACGATACGGGACTCATCCGAGGCCCCGTAATCGGAATGAGTATACTCTAAATCCTTATACGAGTATCAATTGGAGGGCAAGTCTGGTGCCAGCAGCCGCGGTAATTCCAGCTCCAATAGCGTATATTAAAGTTGTTGCGGTTAAANAAGCTNCGTNNNAGTTGGAATCTGTGTNNNNNNNNNNNNNNNNNNCGCCTGTCGGTGTTCAACTGGCGTGTATGCGGTACGTCCTGNCCGGTGGTGNGTCCNGGTTCCCCGCGGNNNGNCACGTNNNANGGANNANCNNCGTCNNNNCGAGCTCNNNCGCNTCGCGTCGGTCNCCGAAGTCCCGTGCNGGTGCATCCGGNCCGCCTTTTCAATCCCGTCGCGGTGCTCTTAAACGAGTGTCGAGGCGGGCCGGCACGTTTACTTTGAACAAATTAGAGTGCTTTAAGCAGGCCCTGTCCCGCCTGTATGTTGTGTGCATGGAATAATGGAATAGGACCTCGGTTCTATTTTNNGTTGGTTTTCGGAATCTGAGGTAATGATCAATGGGGACAGGCGGGGGCATTCGTATTGCGACGTTAGAGGTGAAATTCTTGGATCGTCGCAAGACGGACCGAAGCGAAAGCATTTGCCAAGTATGTTCTCGTCGATCAAGAACGAAAGTTAGAGGTTCGAAGGCGATCAGATACCGCCCTAGTTCTAACCATAAACTATGCCTGCCAGCGATCCGCCGAAGTTCCTCCGATGACTCGGCGGGCAGCTTCNCGGGAAACCANGAGCTTTTGGGTTCCGGGGGAAGTATGGTTGCAAAGCTGAAACTTAAAGGAATTGACGGAAGGGCACCACCAGGAGTGGAGCCTGCGGCTTAATTTGACTCAACACTGGAAAACTCACCAGGCCCGGACACCGGAAGGATTGACAGATTGANGAGCTCTTTCTTGATTCGGTGGGTGGTGGTGCATGGCCGTTCTTAGTTGGTGGAGCGATTTGTCTGGTTAATTCCNNNNNNNNNNNNNNNNNNNNNNNNNNNNNNNNNNNNNNNNNNNNNNNNNNNNNNNNNNNNNNNNNNNNNNNNNNNNNNNNNNNNNNNNNNNNNNNNNNNNNNNNNNNNNNNNNNNNNNNNNNNNNNNNNNNNNNNNNNNNNNNNNNNNNNNNNNNNNNNNNNNNNNNNNNNNNNNNNNNNNNNNNNNNNNNNNNNNNNNNNNNNNNNNNNNNNNNNNNNNNNNNNNNNNNNNNNNNNNNNNNNNNNNNNNNNNNNNNNNNNNNNNNNNNNNNNNNNNNNNNNNNNNNNNNNNNNNNNNNNNNNNNNNNNNNNNNNNNNNNNNNNNNNNNNNNNNNNNNNNNNNNNNNNNNNNNNNNNNNNNNNNNNNNNNNNNNNNNNNNNNNNNNNNNNNNNNNNNNNNNNNNNNNNNNNNNNNNNNNNNNNNNNNNNNNNNNNNNNNNNNNNNNNNNNNNNNNNNNNNNNNNNNNNGCAGACGGCCCGCAAGTCTACCGGCGGCAAGGCGCCGAGGAAGCAGCTGGCCACTAAGGCAGCGCGCAAAAGCGCCCCTGCAACCGGCGGAGTGAAGAAGCCGCATCGCTACAGGCCCGGCACGGTAGCTCTCCGA-GAGATCCGTCGCTACCAGAAGAGCACCGAGCTGTTGATACGCAAGTTGCCCTTCCAG-CGGCTGGTCCGTGAGATCGCGCAGGACTTCAAGACCGACCTGCGGTTCCAGAGCTCCGCCGTGATGGCGCTGCAGGAAGCCAGCGAGGCGTACCTGGTCGGTCTGTTCGAAGACACGAATCTTTGCGCCATCCACGCCAAGCGGGTCACCATCAT--------------------------------------------------------------------------------------------------------------------------------------------------------------------------------------------------------------------------------------------------------------------------------------------------------------------------------------------------------------NNNNNNNNNNNNNNNNNNNNNCCAGGATTTGGATTAATTTCTCACATTATTATAAATGAAAGAGGTAAAACAATAACATTTGGACATCTAGGAATAATCTACGCAATAATTTCAATCGGGCTACTAGGATTCATTGTATGAGCTCACCATATATTCACTGTAGGTATAGACATTGACACACGAGCATATTTCACTTCAGCAACTATAATTATTGCAGTACCAACAGGAATTAAAATTTTTAGATGAATTGCAACCATACAAGGATCAACAAAAAAAAAATCACCTCAAATAATCTGATCAATAGGGTTTGTATTTTTATTTACAATTGGAGGATTAACAGGAGTAATCCTAGCAAATTCGTCAATTGACATTATTCTACATGATACCTACTATGTAGTAGCACACTTCCACTATGTTTTATCTATAGGAGCAGTGTTCGCCATTATAGCAAGAATCATTCACTGATTTCCACTAATAACAGGGACAGTAATAAACAAAAAATGACTAAAAATCCAATTTTCAACTATATTCNNNNNNNN   [5101]
CIX024    NNNNNNNNNNNNNNNNNNNNNNNNNNNNNNNNNNNNNNNNNNNNNNNNNNNNNNNNNNNCGGGCCGTCAACGGCGAAGTGGGNCAANNNNNNCTGNNNNCTGCNNNNNNNNNNNNNNNAAANNGCAAGTGCCGTTATGCCTTGACGAGTAGGAGGGTCGCGGCGGTGTGCGCAGAAGGGTCAGGGCGTGAGCCCGCCTGGAGCCGCCGTCGGCGCAGATCTTGGTGGTAGTAGCAAATACTCTAGCGAGGGCCTGGAGGACTGACGTGGAGAAGGGTTTCTTGTGAACAGCCGTTGCACAAGAGTCAGTCGACCCTAANGCCCTAGGAGAAATCCGATGTTGATGGGTGGCTATACNAAAATACCACGTTCTGTTTGTTGCGAAAGCCACAAGTACTGCAAGTTCAGCCTGTCTACGGCGAGTACAAACCAGTCTTGGCGGCACTGCGTTTCAACCCGAGGAAGGCTANNNNNNNNNNNNNNNNNCGGTCCAGTTTGGCCCGGTGCTTCATCAGTGCCTNNNNNNNNNNNNGTGGCNNNNNNNNNNNNNNNNNNNNNNNNNNNNNNNNNNNNNNNNNCTNNTTCTACGTCCGTGTGCTGACCAGGGTGTTGNNNNNNNNNNNNNNNNNNNNNNGACGAAGTCGTGACAACTGCTCCTGTCGGGCAAAAGGGAATCCGGTTCCTATTCCGGAACCCGGCTNGCGGNAACCGTCACTCTNNNNNNGCGGGCACTCNNNNNGCCTGNCGAGCNGCTCGTCGGGGTAACCCAAACTGGCCCGGAGACGCCGGCGGGGGGTCTGGAAAGAGTTTTCTTTTCTTTATAAGCGTTCGAGTACCCTGGAATCCTATAGCAGGGAGATAGGGTTTGNGAACGCGAAGAGCACCGCAGTTGNCGGCGGTGTCCGGACCTNTCCCCCCGGACCTTGAAAATCCGGGTGAGGGCTANNNNCGCGGAANNGTCGCNGCCGGATCGTACCCATATCCGCAGCAGGTCTCCAAGGTTAAGAGCCTCTAGTCGATAGAATAATGTAGGTAAGGGAAGTCGGCAAATTGGATCCGTAACTTCGGGACAAGGATTGGCTCTGAGGATCGGGGCGTGTCGGGCTTGGTAGGGAAGCGGGTCAGTGCCAACGTACNCGGGCCTGGGCGAGGTGACGAGTTNNNNNNNNGANNNNNCTGGANTTNNNNNNNNNNNNNNNCTATNCCNNNGGTCTTCCCTTGATCCGAGCTCGGTCCCGTGTCTTNGGCCTCCCGCGGATCTTCCTTGCNTGCGGGGTGTCNNNGGCTGTTNNNNNNNNNCTAGTCNNNGCGGCTGNNNNNNGNGCTNNNNTCTGCCNNNNCGCCGTGGANNNNNNNCGGNNNGCCGAATTTNNGTNNNNNNNNNNNNNCCCTTCGGCCGCCATTCAACGATCAACTCAGAACTGGCACGGACCGGGAGAATCCGACTGTCTAATTAAAGCAAAGCATTGCGATGGCTCTAGCTGAGTGTTTACGCAATGTGATTTCTGCCCAGTGCTCTGAATGTCAACGTGAAGAAATTCAAGCAAGCGCGGGTAAACGGCGGGAGTAACTATGACTCTCTTAAGGTAGCCAAATGCCTCGTCATCTAATTAGTGACGCGCATGAATGGATTAACGAGATTCTCACTGTCCCTATCTACTATCTAGCGAAACCACTGCCAAGGGAACGGGCTTGGAAAAATTAGCGGGGAAAGAAGACCCTGTTGAGCTTGACTCTAGTCTGGCACTGTAAGGAGACATGAGAGGTGTAGCATAAGTGGGAGANCGNGCGNNNNNGGCCTCNNNAAAGCNTTGTCCGTCGACGGTGAAATACCACTACTTTCATCGTTTCCTTACTTACTCGGAGAGGCGGAGAGCGTGCCCGTCGAGGGTATTNTACCCAGGCGGACCGGTATTCTCGCGCCAAGCGTCCGAGGGTTGCCGGCACGNCGTCTGGCANNNNNGGGCNCTGAGTCCGCNNGTNGGGAAAGTGGCATNNGTCATCGTAAGGTGNNNNGCTTGTNNNNNNNCGCNNNCGACCCCCGGNNNNCTCTNNNNNNNNNNNNNNNNNNNNNNNTGTCTNNNGGACCGGGCGCTGCTGACNNCGGCAAACACTCCCTCGCGNTGATCCNGATTCGAGGACACAGCCAGGCGGGGAGTTTGACTGGGGCGGTACATCTGTCAAATGATAACGCAGGTGTCCTAAGGCCAGCTCAGCGAGGACAGAAACCTCGCGTAGAGCAAAAGGGCAAATGCTGGTTTGATCCCGATGTCCAGTACGCATAGGGACTGCGAAAGCACGGCCTGTCGATCCTTTTGGCTTGAAGAGATTTCAGCAAGAGGTGTCAGAAAAGTTACCACAGGGATAACTGGCTTGTGGCGGCCAAGCGTTCATAGCGACGTCGCCTAATACATGCAAACAGAGTCCCGACCANNNGAAATGGNAAGGGACGCTTTTATTAGATCAAAACCAATCGANCGTCCGTCCNGACNNNTCNNNGTCGNGCGGCGCCGTACTCCTTGGTGACTCTGAATAACTTTTAGCAGATCGCACGGTCTCTGAACCGGCGACGCATCCTTCAAATGTCTGCCTTATCANACTGTCGATGGTAGGTTCTGCGCCTACCATGGTTGTAACGGGTAACGGGGAATCAGGGTTCGATTCCGGAGAGGGAGCCTGAGAAACGGCTACCACATCCAAGGAAGGCAGCAGGCGCGCAAATTACCCACTCCCGGCACGGGGAGGTAGTGACGAAAAATAACGATACGGGACTCATCCGAGGCCCCGTAATCGGAATGAGTATACTCTAAATCCTTATACAAGTATCTATTGGAGGGTAAGTCTGGTGCCAGCAGCCGCGGTAATTCCAGCTCCAATAGCGTATATTAAAGTTGTTGCGGTTAANNAANNNNNGTNNNAGTTGGANTCTGTGTCCCGCGCCGCCGGTTCACCGCCTGTCGGTGTTAAACTGGCGTGTATGCGGGACGTCCTGNTCGGTGGCGNGTCCNGGGGCTTCGGCGNNNANNCCGTNNNANGGGNNGNTNNCGGCNNNNCAGGTTCNNNGTCNCTGCGTCGGTCNTCGAAGGCTGTCGTNNATGCTTCCGGNCCGCCTTGTCAATCCCGCCGCGGTGCTCTTCACCGAGTGTCGAGGCGGGCCGGCACGTTTACTTTGAACAAATTAGAGTGCTTTAAGCAGGCTCTTTTCCGCCTGTATACTGTGTGCATGGAATAATGGAATAGGACCTCGGTTCTATTTTNNGTTGGTTTTCGGAATCTGAGGTAATGATCAATGGGGACAGGCGGGGGCATTCGTATTGCGACGTTAGAGGTGAAATTCTTGGATCGTCGCAAGACGGACCGAAGCGAAAGCATTTGCCAAGTATGTTCTCGTCGATCAAGAACGAAAGTTAGAGGTTCGAAGGCGATCAGATACCGCCCTAGTTCTAACCATAAACTATGCCTGCCAGCGATCCGCCGGCGTTCCTCCGATGACCCGGCGGGCAGCTTCNCGGGAAACCANGAGCTTTTGGGTTCCGGGGGAAGTATGGTTGCAAAGCTGAAACTTAAAGGAATTGACGGAAGGGCACCACCAGGAGTGGAGCCTGCGGCTTAATTTGACTCAACACGGGAAAACTCACCAGGCCCGGACACCGGAAGGATTGACAGATTGANGAGCTCTTTCTTGATTCGGTGGGTGGTGGTGCATGGCCGTTCTTAGTTGGTGGAGCGATTTGTCTGGTTAATTCCGATAANCGAACGAGACTCTAGCCTACTAACTAGACGTATCCGGTATCCACAATCGTGCTACCGGCGAGCAAATTTCTTCTTAGAGGGACAGGCGGCTTCTAGCCGCACGAGACTGAGCAATAACAGGTCTGTGATGCCCTTAGATGTCCTGGGCCGCACGCGCGCTACACTGAAGGAATCAGCGTGTCTTCCCTGTCCGAAAGGACCGGGTAACCCGCTGAACCTCCTTCGTGCTAGGGATTGGGGCTTGCAATTGTTCCCCATGAACGAGGAATTCCCAGTAAGCGCGAGTCATAAGCTCGCGTTGATTACGTCCCTGCCCTTTGTACACACCGCCCGTCGCTACTACCGATTGAATGATTTAGTGAGGTCTTCGGACTGGTGCGCGGAGGTGGCTNNTCTGCTGCTTCCGATGTTGTCGGNAAGATGANNNNNNNNNNNNNNNNNNNNNNNNNNNNNNNNNNNNNNGCAGACGGCAAGGAAATCGACCGGCGGCAAGGCCCCGAGGAAGCAGCTCGCCACCAAGGCGGCCAGGAAGAGCGCCCCGGCCACGGGAGGCGTCAAGAAGCCGCATCGCTACAGGCCCGGAACGGTGGCCCTGCGA-GAGATCCGCCGCTACCAGAAGAGCACCGAGCTCCTCATCAGGAAGCTGCCCTTCCAG-CGGCTGGTCCGCGAGATCGCCCAGGACTTCAAGACCGACCTGCGCTTCCAGAGCTCGGCCGTCATGGCCCTGCAGGAGGCAAGCGAGGCTTACCTGGTCGGCCTGTTCGAAGACACGAACCTTTGCGCCATCCACGCCAAGCGGGTCACCATCAT-------------------------------------------------------------------------------------------------------------------------------------------------------------------------------------------------------------------------------------------------------------------------------------------------------------------------------------------------------------------------------------------------------------------------------------------------------------------------------------------------------------------------------------------------------------------------------------------------------------------------------------------------------------------------------------------------------------------------------------------------------------------------------------------------------------------------------------------------------------------------------------------------------------------------   [4562]
CIX028    CTCACCTGCCGAAGCAACTAGCCCTGAAAATGGATGGCGCTCNAGCGTCGTGCCTATACCGGGCCGTCAANGGCACAGTGGGNCTGNNNNNNCCGNNGCATGNNNNNNNNNNNNNNNNNNNNNTCAGGAGCCGTTACGCCTTGACGAGTAGGTGGGTCGCGGCGGTGTGCGCAGAAGGGTCTGGGCGTGAGCCTGCCCGGAGCCGCCGTCGGCGCAGATCTTGGTGGTAGTAGCAAATACTCTAGCGAGGGCCTGGAGGACTGACGTGGAGAAGGGTTTCTTGTGAACAGCCGTTGCACAAGAGTCAGTCGACCCTAANGCCCTAGGAGAAATCCGATGTTGATGGGTGGCTAAACAAAGAATCCATGATCTGCTTGTTNNNNNNNNNNNNNNNNNNNNNNNNNNNNNNNNNNNNNNNNNNNNNNNNNNNNNNNNNNNNNNNNNNNNNNNNNNNNNCACGTACCATGACGACTNNNNNNNNNNNTTCGGCGNNNNNNNNNNCGGCTGCCTGAGCGGCCANNNNNNNNNNNNGCCGGNNNNNNNNNNNNNNNNNNNNNNNNNNNNNNNNNNNNNNNNNCGACTGTTNNNNNNNNNNNNNNNNNNNNNNGTGGNNNNNNNNNNNNNNNNNNNNNNTGAAACGCTGAGACAACAGCTCCCGTCGGGCAAAAGGGAATCCGGTTCCTATTCCGGAACCCGGCTNGCGTNAACCGCCATTCANNNNNNGCGGGCACTCNNNNNGTCCGNCGAGCNGCTCGTCGGGGTAACCCAAACTGACCTGGAGACGCTGGCGGGGGGTCTGGAAAGAGTTTTCTTTTCTTTATAAGCGTTCGAGTACCCTGGAATCCTATAGCAGGGAGATAGGGTTTGNGAACGCGAAGAGCACCGCAGTTGNCGGCGGTGTCCGGACCTNTCCCCCCGGACCTTGAAAATCCAGGTGAGGGCTANNNNCGCGGAANNGTCGCNGCCGGATCGTACCCATATCCGCAGCAGGTCTCCAAGGTTAAGAGCCTCTAGTCGATAGAATAATGTAGGTAAGGGAAGTCGGCAAATTGGATCCGTAACTTCGGGACAAGGATTGGCTCTGAGGATCGGGGCGTGTCGGGCTTGGTCGGGAAGCGGGTCAGTGCCAACGTGCNCGGGCCTGGGCGAGGAGACGGCTNNNNNNNNNGCTTNNNTGGGGNGTNNNNNNNNNNNNNNNTCGCNCTCCNAGGCTNNTCAAGATCCGAGCTCGGTCCCGAGCCTTNGGCCTCCCGCGGATCTTCCTTGCNTGCGGGGTGTCNNNGGCTNNNNNNNNNNNNNTGGTCNNNGCGGGACNNNNNNGNGGCCTTCTCAGGANNNCCACCGTGGANNNNNNNCGGNNNGTCGAGTTTNNGTNNNNNNNNNNNNNCCCTTCGGCCGCCATTCAACGATCAACTCAGAACTGGCACGGACCGGGAGAATCCGACTGTCTAATTAAAGCAAAGCATTGCGATGGCTCTTGCTGAGTGTTTACGCAATGTGATTTCTGCCCAGTGCTCTGAATGTCAACGTGAAGAAATTCAAGCAAGCTCGGGTAAACGGCGGGAGTAACTATGACTCTCTTAAGGTAGCCAAATGCCTCGTCATCCAATTAGTGACGCGCATGAATGGATTAACGAGATTCTCACTGTCCCTATCTACTATCTAGCGAAACCACTGCCAAGGGAACGGGCTTGGAAAAATTAGCGGGGAAAGAAGACCCTGTTGAGCTTGACTCTAGTCTGGCACTGTAAGGAGACATGAGAGGTGTAGCATAAGTGGGAGANCTGGTGNNNNNGCCCCANNNAAGCTNTCTCTGTTCGACGGTGAAATACCACTACTTTCATCGTTTCCTTACTTACTCGGATAGGCGGAGAGCGTGTACGACCGGGGACTTNNACCCTGGCGTACCGGTATTCTCGCGCCAAGCGTCCGAGGGTTGTCGGCACGNCGTTCAGCGNNNNNGGGGNGCGAGTCCGTNNGCNGGGAANNNGGTGCNNNNNNNNNNNNNNNNNNNNNTNCGTNNNNNNNCGCNNNCGGCCCCCGGNNNNCTTGNNNNNNNNNNNNNNNNNNNNNNNTTCCTNNNTAAATGTTCGCTGTTGACNNCGGCAAACGCTCCCTCGCGNTGATCCNGATTCGAGGACACAGCCAGGCGGGGAGTTTGACTGGGGCGGTACATCTGTCAAATGATAACGCAGGTGTCCTAAGGCCAGCTCAGCGAGGACAGAAACCTCGCGTAGAGCAAAAGGGCAAATGCTGGTTTGATCCCGATGTTCAGTACGCATGGGGACTGCGAAAGCACGGCCTGTCGATCCTCTTGGCTTGAGGAGATTTCAGCAAGAGGTGTCAGAAAAGTTACCACAGGGATAACTGGCTTGTGGCGGCCAAGCGTTCATAGCGACGTCGCCTAATACATGCAAACAGAGTCCCGACCANNNGAAGTGGNAAGGGACGCTTTTATTAGATCAAGACCAATCGANCGTCGCTCNNNNNNNNNNNNNNNCGNGCGGCGCCGTACTCCTTGGTGACTCTGAATAACTTTTGGCAGATCGCACGGTCCTCGTACCGGCGACGCATCCTTCAAATGTCTGCCTTATCANACTGTCGATGGTAGGTTCTGCGCCTACCATGGTTGTAACGGGTAACGGGGAATCAGGGTTCGATTCCGGAGAGGGAGCCTGAGAAACGGCTACCACATCCAAGGAAGGCAGCAGGCGCGCAAATTACCCACTCCCGGCACGGGGAGGTAGTGACGAAAAATAACGATGCGGGACTCATCCGAGGCCCCGTAATCGGAATGAGTATACTCTAAATCCTTATACGAGTATCCATTGGAGGGCAAGTCTGGTGCCAGCAGCCGCGGTAATTCCAGCTCCAATAGCGTATATTAAAGTTGTTGCGGTTAAANAAGCTNAGCTCGTAGTGGANTCTGTGTCCCGCACCGCCGGTTCACCGCCTGTCGGTGTCAAACTGGCGTGTTTGCGGGACGTCCTGNTCGGTGGTGNGTTCNGGGGCTTCGTCGNNNANNCCCTNNNANAGGNNGNCNNAGTCNNNNCNNNNNNNNNNNNNCCGCGGCTNCCNCTGAAGGCTGGCGTNNATGCTTCCGGNCCGCCTTTTCAATCCCGTCGCGGTGCTCTTCACCGAGTGTCGAGGCGGGCCGGCACGTTTACTTTGAACAAATTAGAGTGCTTTAAGCAGGCTCATTCCCGCCTGTATACTGTGTGCATGGAATAATGGAATAGGACCTCGGTTCTATTTTNNGTTGGTTTTCGGAATCTGAGGTAATGATCAATGGGGACAGGCGGGGGCATTCGTATTGCGACGTTAGAGGTGAAATTCTTGGATCGTCGCAAGACGGACCGAAGCGAAAGCATTTGCCAAGTATGTTCTCGTCGATCAAGAACGAAAGTTAGAGGTTCGAAGGCGATCAGATACCGCCCTAGTTCTAACCATAAACTATGCCTGCCAGCGATCCGCCGGCGTTCCTCCGATGACCCGGCGGGCAGCTTCNCGGGAAACCANAAGCCTTTGGGTTCCGGGGGAAGTATGGTTGCAAAGCTGAAACTTAAAGGAATTGACGGAAGGGCACCACCAGGAGTGGAGCCTGCGGCTTAATTTGACTCAACACGGGAAAACTCACCAGGCCCGGACACCGGAAGGATTGACAGATTGANGAGCTCTTTCTTGATTCGGTGGGTGGTGGTGCATGGCCGTTCTTAGTTGGTGGAGCGATTTGTCTGGTTAATTCCGATAANCGAACGAGACTCTAGCCTACTAAATAGACGTTTCCGGTATCCACAATCGTGCTACCGGCGACTAAATTTCTTCTTAGAGGGACAGGCGGCNTGTAGCCGCACGAGACTGAGCAATAACAGGTCTGTGATGCCCTTAGATGTCCTGGGCCGCACGCGCGCTACACTGAAGGAGTCAGCGTGTCTTCCCTGTCCGAAAGGACCGGGTAACCCGCTGAACCTCCTTCGTGCTTGGGATTGGGGCTTGCAATTGTTCCCCATGAACGAGGAATTCCCAGTAAGCGCGAGTCATAAGCTCGCGTTGATTACGTCCCTGCCCTTTGTACACACCGCCCGTCGCTACTACCGATTGAATGATTTAGTGAGGTCTTCGGACTGGTGCGCGGAGGCGGCGNNTCTGTTGCTTCCGATGTTGTCGGNAAGATGACCAAACTTGATCATTTAGAGGAAGTAAAAGTCGTAACANNNNNNNNNNNNNNNNNNNNNNNNNNNNNNNNNNNNNNNNNNNNNNNNNNNNNNNNNNNNNNNNCGGAAGAGCGCCCCCGCGACCGGCGGCGTCAAGAAGCCCCATCGCTACAGGCCGGGCACCGTGGCCCTGCGA-GAGATCCGCCGTTACCAGAAGAGCACCGAGCTGCTCATAAGGAAGCTGCCCTTCCAG-CGTTTGGTCCGCGAGATCGCCCAGGACTTCAAGACCGATCTCCGCTTCCAGAGCTCGGCCGTCATGGCCCTGCAGGAGGCGAGCGAAGCCTATCTGGTCGGCCTGTTCGAAGACACCAACCTGTGCGCCATCCACGCCAAGAGGGTCACCATCAN-------------------------------------------------------------------------------------------------------------------------------------------------------------------------------------------------------------------------------------------------------------------------------------------------------------------------------------------------------------------------------------------------------------------------------------------------------------------------------------------------------------------------------------------------------------------------------------------------------------------------------------------------------------------------------------------------------------------------------------------------------------------------------------------------------------------------------------------------------------------------------------------------------------------------   [4562]
CIX029    CTCACCTGCCGAAGCAACTAGCCCTGAAAATGGATGGCGCTCTAGCGTCGTGCCTATACCGGGCCGTCAANGGCACAGTGGGNCTGNNNNNNCCGNNGCTCGNNNNNNNNNNNNNNNNNNNNNTCCGGAGCCGTTACGCCTTGACGAGTAGGAGGGTCGCGGCGGTGTGCGCAGAAGGGTCTGGGCGTGAGCCTGCCTGGAGCCGCCGTCGGCGCAGATCTTGGTGGTAGTAGCAAATACTCTAGCGAGGGCCTGGAGGACTGACGTGGAGAAGGGTTTCTTGTGAACAGCCGTTGCACAAGAGTCAGTCGACCCTAANGCCCTAGGAGAAATCCGATGTTGATGGGTGGCTAAACNAAGAATCCATGATCTGCTTGTTNNNNNNNNNNNNNNNNNNNNNNNNNNNNNNNNNNNNNNNNNNNNNNNNNNNNNNNNNNNNNNNNNNNNNNNNNNNNNCACGTACCGCGGCGAATNNNNNNNNNNNGGCGGCGNNNNNNNNNNCGGCCGCTCGTCCGGCCANNNNNNNNNNNNGCCGGNNNNNNNNNNNNNNNNNNNNNNNNNNNNNNNNNNNNNNNNNCGACTGTCNNNNNNNNNNNNNNNNNNNNNNGCGGNNNNNNNNNNNNNNNNNNNNNNTGAAACGTTGAGACAACAGCTCCCGTCGGGCAAAAGGGAATCCGGTTCCTATTCCGGAACCCGGCTNGCGTNAACCGCCATTCANNNNNNGCGGGCACTCNNNNNGCCTGNCGAGCNGCTCGACGGGGTAACCCAAACTGACCCGGAGACGCTGGCGGGGGGTCTGGAAAGAGTTTTCTTTTCTTTATAAGCGTTCGAGTACCCTGGAATCCTATAGCAGGGAGATAGGGTTTGNGAACGCGAAGAGCACCGCAGTTGNCGGCGGTGTCCGGACCTNTCCCCCCGGACCTTGAAAATCCGGGTGAGGGCTANNNNCGCGAAANNTTCGCNGCCGGATCGTACCCATATCCGCAGCAGGTCTCCAAGGTTAAGAGCCTCTAGTCGATAGAATAATGTAGGTAAGGGAAGTCGGCAAATTGGATCCGTAACTTCGGGACAAGGATTGGCTCTGAGGATCGGGGCGTGTCGGGCTTGGTCGGGAAGCGGGTCAGTGCCAACGTGCNCGGGCCTGGGCGAGGAGACGGTTNNNNNNNNNGCTTNNNTGGGGNGTNNNNNNNNNNNNNNNTCGCNCTCCNGGGCTNNTCAAGATCCGAGCTCGGTCCCGAGCCTTNGGCCTCCCGCGGATCTTCCTTGCNTGCGGGGTGTCNNNGGCTNNNNNNNNNNNNNTGGTCNNNGCGGGTCNNNNNNGNGGCCTTCTCAGGANNNCCACCGTGGANNNNNNNCGGNNNGTCGAGTTTNNGTNNNNNNNNNNNNNCCCTTCGGCCGCCATTCAACGATCAACTCAGAACTGGCACGGACCGGGAGAATCCGACTGTCTAATTAAAGCAAAGCATTGCGATGGCTCTTGCTGAGTGTTTACGCAATGTGATTTCTGCCCAGTGCTCTGAATGTCAACGTGAAGAAATTCAAGCAAGCTCGGGTAAACGGCGGGAGTAACTATGACTCTCTTAAGGTAGCCAAATGCCTCGTCATCCAATTAGTGACGCGCATGAATGGATTAACGAGATTCTCACTGTCCCTATCTACTATCTAGCGAAACCACTGCCAAGGGAACGGGCTTGGAAAAATTAGCGGGGAAAGAAGACCCTGTTGAGCTTGACTCTAGTCTGGCACTGTAAGGAGACATGAGAGGTGTAGCATAAGTGGGAGANCTGGTGNNNNNGCCTCANNNAAGCTNTCTCTGTTCGACGGTGAAATACCACTACTTTCATCGTTTCCTTACTTACTCGGATAGGCGGAGAGCGTGTACGACCGGGGACTTNNACCCTAGCGTACCGGTATTCTCGCGCCAAGCGTCCGAGGGTTGTCGGCACGNCGTTCAGCGNNNNNGGGGNACGGGTCCGTNNGCNGGGAANNNGGTGCNNNNNNNNNNNNNNNNNNNNNTNCGTNNNNNNNCGCNNNCGGCCCCCGGNNNNCTCGNNNNNNNNNNNNNNNNNNNNNNNTTCCTNNNTAAATGTTCGCTGTTGACNNCGGCAAACGCTCCCTCGCGNTGATCCNGATTCGAGGACACAGCCAGGCGGGGAGTTTGACTGGGGCGGTACATCTGTCAAATGATAACGCAGGTGTCCTAAGGCCAGCTCAGCGAGGACAGAAACCTCGCGTAGAGCAAAAGGGCAAATGCTGGTTTGATCCCGATGTTCAGTACGCATGGGGACTGCGAAAGCACGGCCTGTCGATCCTCTTGGCTTGAAGAGATTTCAGCAAGAGGTGTCAGAAAAGTTACCACAGGGATAACTGGCTTGTGGCGGCCAAGCGTTCATAGCGACGTCGCCTAATACATGCAAACAGAGTCCCGACCANNNGAAGTGGNAAGGGACGCTTTTATTAGATCAAGACCAATCGANCGTCGCTCNNNNNNNNNNNNNNNCGNGCGGCGCCGTACTCCTTGGTGACTCTGAATAACTTTTGGCAGATCGCACGGTCCTCGTACCGGCGACGCATCCTTCAAATGTCTGCCTTATCANACTGTCGATGGTAGGTTCTGCGCCTACCATGGTTGTAACGGGTAACGGGGAATCAGGGTTCGATTCCGGAGAGGGAGCCTGAGAAACGGCTACCACATCCAAGGAAGGCAGCAGGCGCGCAAATTACCCACTCCCGGCACGGGGAGGTAGTGACGAAAAATAACGATGCGGGACTCATCCGAGGCCCCGTAATCGGAATGAGTATACTCTAAATCCTTATACGAGTATCCATTGGAGGGCAAGTCTGGTGCCAGCAGCCGCGGTAATTCCAGCTCCAATAGCGTATATTAAAGTTGTTGCGGTTAAANAAGCTNCGTNNNAGTTGGANTCTGNNNNNNNNNNNGCCGGTTCACCGCCTGTCGGTGTCAAACTGGCGTGTTTGCGGGACGTCCTGNTCGGTGGTGNGTTCNGGGGCTTCGTCGNNNANNCCCTNNNANAGGNNGNCNNTGTCNNNNCNNNNNNNNNNNNNCCGCGGCTNCCNCTGAAGGCCGGCGTNNATGCTTCCGGNCCGCCTTTTCAATCCCGTCGCGGTGCTCTTCACCGAGTGTCGAGGCGGGCCGGCACGTTTACTTTGAACAAATTAGAGTGCTTTAAGCAGGCTCATTCCCGCCTGTATACTGTGTGCATGGAATAATGGAATAGGACCTCGGTTCTATTTTNNGTTGGTTTTCGGAATCTGAGGTAATGATCAATGGGGACAGGCGGGGGCATTCGTATTGCGACGTTAGAGGTGAAATTCTTGGATCGTCGCAAGACGGACCGAAGCGAAAGCATTTGCCAAGTATGTTCTCGTCGATCAAGAACGAAAGTTAGAGGTTCGAAGGCGATCAGATACCGCCCTAGTTCTAACCATAAACTATGCCTGCCAGCGATCCGCCGGCGTTCCTCCGATGACCCGGCGGGCAGCTTCNCGGGAAACCANAAGCCTTTGGGTTCCGGGGGAAGTATGGTTGCAAAGCTGAAACTTAAAGGAATTGACGGAAGGGCACCACCAGGAGTGGAGCCTGCGGCTTAATTTGACTCAACACGGGAAAACTCACCAGGCCCGGACACCGGAAGGATTGACAGATTGANGAGCTCTTTCTTGATTCGGTGGGTGGTGGTGCATGGCCGTTCTTAGTTGGTGGAGCGATTTGTCTGGTTAATTCCGATAANCGAACGAGACTCTAGCCTACTAAATAGACGTTTCCGGTATCCACAATCGTGCTACCGGCGACTAAATTTCTTCTTAGAGGGACAGGCGGCNTGTAGCCGCACGAGACTGAGCAATAACAGGTCTGTGATGCCCTTAGATGTCCTGGGCCGCACGCGCGCTACACTGAAGGAGTCAGCGTGTCTTCCCTGTCCGAAAGGACCGGGTAACCCGCTGAACCTCCTTCGTGCTTGGGATTGGGGCTTGCAATTGTTCCCCATGAACGAGGAATTCCCAGTAAGCGCGAGTCATAAGCTCGCGTTGATTACGTCCCTGCCCTTTGTACACACCGCCCGTCGCTACTACCGATTGAATGATTTAGTGAGGTCTTCGGACTGGTGCGCGGAGGCGGCGNNTCTGTTGCTTCCGATGTTGTCGGAAAGATGACCAAACTTGATCATTTAGAGGAAGTAAAAGTCGTAACAGCAGACGGCCAGGAAATCGACCGGCGGAAAGGCCCCGAGGAAGCAGCTAGCCACCAAGGCGGCGAGGAAGAGCGCTCCCGCGACCGGAGGCGTCAAGAAGCCTCATCGCTACAGGCCGGGCACCGTGGCCCTGCGA-GAGATCCGCCGTTACCAGAAGAGCACCGAGCTGCTCATAAGGAAGCTGCCGTTCCAG-CGTCTGGTCCGCGAGATCGCCCAGGACTTCAAGACCGATCTACGCTTCCAGAGCTCGGCCGTCATGGCCCTGCAGGAGGCGAGCGAAGCCTATCTGGTCGGCCTGTTCGAAGACACCAACCTGTGCGCCATCCACGCCAAGAGGGTCACCATCAN-------------------------------------------------------------------------------------------------------------------------------------------------------------------------------------------------------------------------------------------------------------------------------------------------------------------------------------------------------------------------------------------------------------------------------------------------------------------------------------------------------------------------------------------------------------------------------------------------------------------------------------------------------------------------------------------------------------------------------------------------------------------------------------------------------------------------------------------------------------------------------------------------------------------------   [4562]
DEL081    NNNNNNNNNNNNNNNNNNNNNNNNNNNNNNNNNNNNNNNNNNNNNNNNNNNNNNNNNNNNNNNNNNNNAACGGCACAGTGGGNCGAGTCCGTCTCTGGGCGGCNNNNNNNNNNNNNNNNNNNNNNNNTAGCCGTTAAGCCTTGACGAGTAAGAGGNGCGCGGCGGTGNGCTTAAAAGGGTCTGGGCGTGAGCCCGCCTGGAGCCTCCGTCGGTGCAGATCTTGGTGGAAGTAGCAAATACTCTAGCGAGGACCTGGAGGACTGTCGGGGAGAAGGGTTTCTTGTGAACAGCCGTTGCACAAGAGTCAGTCGATCCTAANGCACTAGGAGAAGTCCGATGTTGATTGGCGTTTGAAANNNNNNNNTTTAAACTGTACAATNNNNNNNNNNNNNNNNNNNNNNNNNNNNNNNNNNNNNNNNNNNNNNNNNNNNNNNNNNNNNNNNNNNNNNNNNNNNNNNNTTCTCTCTCTACGAATGGTTGGCAACGGGACTNNNNNNNNNNAGCGCGAAAATGGCACTCGTCCTGGATANNGAGGGAAAATATCTCTAAATGTTTTCACGTAATTTTCTCTACACGATGATGGCACAGGGCAGGCCGGAGCAGGGCTCCGCGTGTTCTGGAGAGATGGTTAGTGATATTGTGAGTAAAGATGCGCCAGTCGTGCGAAAGGGAATCCGGTTCTTATTCCGGAACCCGGCTNGCGTNAACCGCTACTCANNNNNNGCGGGCTCTCNNNNNGCCTGNCGAGCNGCTCGTCGGGGTAACCCAAACTGGCCCGGAGACGCCGGCGGGGGGTCCGGGAAGAGTTGTCTTTTCTCTATAAGCGTTCGAGCACCCYGGAATCCTATAGCAGGGAGATAGGGTTGGNGAACGCGAATAGCACCGCAGGTGCCAGTGGTGTCCGGATTTCCCCCCCCGGACCATGAAAATCCGGGCTAGGGCTANNNNCGCGGAANNGTCGCNGCCGGTTCGTACCCATATCCGCAGCAGGTCTCCAAGGTTAAGAGCCTCTAGTCGATAGAATAATGTAGGTAAGGGAAGTCGGCAAACTCGATCCGTAACTTCGGAAGAAGGATTGGCTCTGAGGATCGGGGCGAGTCGGGCTAGGTCGGGAAGCGGGTCGGCGCCAGNTTGCNCGGGCCTGGGCGAGGTGATGACCNNNNNNNNNGAGCNNNGGCGANNNNNNNNNNNNNNNNNNNAAGNNNNNNCTGCCCTGTCGGAACCGAGTTCGGTCCCGCNCCCTNGGCCTCCCGCGGATCTTCCATGCTTGCGGGTCGCANNNGGCCGNNNNNNNNNNNACAGTTNNNGCGTCTCNNNNNNCNGAGCCCTACCGGAACNGGGGCGTGGANNNNNNNCGGNNNGCCGGCGCGNNNNNNNNNNNNNNNNNCCCCACGGCCGCCGTACAACGATCGGCTCAGAACTGGCACGGACCGGGAGAATCCGACTGTCTAATTAAAGCATAGCATTGCGATGGCNCCGACAGAGTGTTTACGCAATGTGATTTCTGCCCAGTGCTCTGAATGTCAATGTGAAGAAATTCAAGTAAGCGCGGGTAAACGGCGGGAGTAACTATGACTCTCTTAAGGTAGCCAAATGCCTCGTCATCCGATTAATGACGTGCATGAATGGATTAACGAGATTCTCGCTGTCCCTACCTACTATCTAGCGAAACCACAGCCAAGGGAACGGGCTTGGTAAAATCAGCGGGGAAAGAAGACCCTGTTGAGCTTGACTCTAGTCTGACACTGTAAGGAGACATGAGAGGTGTAGCATAAGTGGGAGANCGGGAGCAACGGGCTCCTTGCGGGCNCCGCCCGCCGCCGGTGAAATACCACTACTTTCATCGTTTCCTTACTTACTCGGTTCGGCGGGAAACGAGCCCGTCGGGGNNNTTCCCACTCGGCGGGCCGAGGTTCTAGCGCTAACCTNGCGAGGGTTGCCGGACGCTCGTCTGTACNNNNNGGGTNNNNNNNNNNNNNNNNNNNNNNNNNNNNNNNNNNNNNNNNTCTCGNNNNNCNGGGGAGCTACCGCTNNCGGCGACCGGCTTGCCGGGGACCGTTTGGATCAGCCCTCTGTGCGGCCTCACGCGGTCGATGCTGTANNCGGCAAACGATCCCTCCAGNAGACCCNGATCCGAGGACACAGTCAGGCGGGGAGTTTGACTGGGGCGGTACATCTGTCAAACGATAACGCAGGTGTCCTAAGGCCAGCTCAGCGAGGACAGAAACCTCGCGTAGAGCAAAAGGGCAAATGCTGGCTTGATCCCGATGTACAGTACGCATAGGGACCGCGAAAGCGAGGCCTGTCGATCCTTTTGGCGTGAAGAGTATTCAGCAAGAGGTGTCAGAAAAGTNNNNNNNNNNNNNNNNNNNNNNNNNNNNNNNNNNNNNNNNNNNNNNNNNNNCTAATACATGCNAACACAGTCCCGACCANNNGAAATGGNAAGGGGCGCTTTTATTAGATCAAAACCAATCGGNNNTCTGCCCNGTCNNNNNNNAAACGNGCGGCNNCGCGGTTCTTGGTGACTCTGAATAAATTCTGGCGGATCGCACGGTCTTCGCACCGGCGACGCATCCTTCAAATGTCTGCTCTATCANACTGTCGATGGTAGGTTACGCGCCTACCATGGTTGTAACGGGTGACGGGGAATCAGGGTTCGATTCCGGAGAGGGAGCCTGAGAAACGGCTACCACATCCAAGGAAGGCAGCAGGCACGCAAATTACCCACTCCCAGCACGGGGAGGTAGTGACGGAAAATAACGATCCGGGACTCATCCGAGGCCCCGTAATCGGAATGAGTATACTCTAAATCCTTATACGAGTATCAATTGGAGGGCAAGTCTGGTGCCAGCAGCCGCGGTAATTCCTGCTCCAATAGCGTATATTATAGTTGTTGCGGTTAAANAAGCTNCGTNNNAGTCGGANTCTGTGTCCCGCGCGGCCGGTTCACCGCATGCCGGTGTTAAACTGGCGCGTTAGCGGGACNTCCTGNTCGGTGGCGNGTTCCGGGGCGGTGCTGNNNGNNTCGTNNNANGGTNNGNNNNCGTCNNNNCNNNNNNNNNNNNNTAGCGATGTTNNCCGAAAGCCGGCCGNCCGTTTTCGGGATCGCCTACTNNATCCTGTCGCGGTGCTCTTGAACGAGCGTCGAGGCGGGCCGGCACGTTTACTTTGAGCAAAATAGAGTGCTTCTTTCAGGCATGNNTTCGCCTGTATATNNTGTGCATGGAATAATGGAATAGGACCTCGGTTCTATTTTNNGTTGGTTTTCGGAGCCAGAGGAAATGATCAATGGAGACGGACGGGGGCATCCGTATTGCGACGTTAGAGGTGAAATTCTTGGATCGTCGCAAGACGGACTTAAGCGAAAGCATTTGCCAAGTACGCTCTCGTCGATCAAGAACGAAAGTTAGAGGTTCGAAGGCGATCAGATACCGCCCTAGTTCTAACCATAAACTATGCCTGCCAGCGATCCGCCGGTGTTCCTCCGATGAGCCGGCGGGCAGCTTCNCGGGAAACCANGAGCCTTCAGGTTCCGGGGGAAGTATGGTCGCAAGTCTGAAACTTAAAGGAATTGACGGAAGGGCACCACCAGGAGTGGAGCCTGCGGCTTAATTTGACTCAACACGGGAAAACTCACCAGGCCCGGACATCGTAAGGATTGACAGATTGACTAGCTCTTTCTTGATTCGGTGGGTGGTGGTGCATGGCCGTTCTTAGTTGGTGGAACGATTTGTCTGGTTAATTCCGATAANCGAACGAGACTCTAGCCTGCTAAATAGGCGATTCCGGTATCCACAATCGTGCTACCGGCGATCAATAATCTTCTTAGAGGGACCAGCGGCTCCCAGCCGCACTAAACGGAGCAATAACAGGTCTGTGATGCCCTTAGATGTCCTGGGCCGCACGCGCGCTACACTGAAGCAATCAACGTGTCCGCCCTGTCCGAGAGGACCGGGTAACCCGYGGAAACTTCTTTGTGATTGGGATTGGGGTTTGTAACTATTCCCCATGAACGAGGAATTCCCAGTAAGCGCGAGTCATAAGCTCGAGTTGATTGCGTCCCTGCCCTTTGTACACACCGCCCGTCGCTACTACCGATTGAATGATTTAGTGAGGTCTTCGGACCGGCGCGCGGAGTCGGTCACCCGGCCGCTTCCGACGTCTCCGGAAAGATGACCGAACTTGATCATTTAGAGGAAGTAAAAGTCGTAACA---------------------------------------------------------------------------------------------------------------------------------------------------------------------------------------------------------------------------------------------------------------------------------------------------------------------------------------------------------------------------------------------------------------------------------------------------------------------------------------------------------------------------------------------------------------------------------------------------------------------------------------------------------------------------------------------------------------------------------------------------------------------------------------------------------------------------------------------------------------------------------------------------------------------------------------------------------------------------------------------------------------------------------------------------------------------------------------------------------------------------------------------------------------------------------------------------------------------------------------------------------------------------------------   [4214]
DEL131    CTCACCTGCCGAAGCAACTAGCCCTGAAAATGGATGGCGCTCTAGCGTCGTGCCTATACCGGGCCGTCAACGGCAAAGCGGGNCGCNNNNNNCCGNNTCCCNNNNNNNNNNTCGNNNNGNNNNGGCGGCGCCGTTACGCCTTGACGAGTAGGAGGGTCGCGGCGGTGCGCGCAGAAGGGTCGGGGCGCGAGCCCGCCTGGAGCCGCCGTCGGCGCAGATCTTGGTGGTAGTAGCAAATACTCTAGCGAGGGCCTGGAGGACTGACGTGGAGAAGGGTTTCTTGTGAACAGCCGTTGCACAAGAGTCAGTCGACCCTAANGCCCTAGGAGAAATCCGATGCTGATGGGTGGCTAGACNNNNNNAATCTAATCCACACACTGTTTCGTGTCGTCGGTTCNNNNNNNNNNNNNNNNNNNNNNNNNNNNNNNNNNNNNNNNNNNNNNNNNNNNNNNNNNNNACGCCTGTCGANNNNNNNNNNNNNNNNNACGCCTNNNNNNNNNNCNNNNNNNNNNNGCTTCCNNNNNNNNNNNNGCGGGNNNNNNNNNNNNNNNNNNNNNNNNNNNNNNNNNNNNNNNNNCGNNTACCNNNNNNNNNNNNNNNNNNNNNNNNGGNNNNNNNNNNNNNNNNNNNNNNGCCGAAGCGCGCACAACAGCTCCTGTCCGGCAAAAGGGAATCCGGTTCCTATTCCGGAACCCGGCTNGCGTNAACCGCCACTCANNNNNNGCGGGCACTCNNNNNGCCTGNCGAGCNGCTCGTCGGGGTAACCCAAACTGGCCCGGAGACGCCGGCGGGGGGTCTGGAAAGAGTTTTCTTTTCTTTATAAGCGTTCGAGTACCCTGGAATCCTATAGCAGGGAGATAGGGTTTGNGAACGCGAAGAGCACCGCAGTTGNCGGCGGTGTCCGGACCTNTCCCCCCGGACCTTGAAAATCCGGGTGAGGGCTANNNNCGCGGAANNGTCGCNGCCGGATCGTACCCATATCCGCAGCAGGTCTCCAAGGTTAAGAGCCTCTAGTCGATAGAATAATGTAGGTAAGGGAAGTCGGCAAATTGGATCCGTAACTTCGGGACAAGGATTGGCTCTGAGGATCGGGGCGTGTCGGGCTTGGTCGGGAAGCGGGTCAGTGCCAACGTGCNCGGGCCTGGGCGAGGGGAAAGGGNNNNNNNNNNNNNNNNGAGGCNNNNNNNNNNNNNNNNNNNNNNNNNNTTCTGCCTTCAACGATCCGAGCTCGGTCCCGTGCCTTNGGCCTCCCGCGGATCTTCCTTGCNTGCGGGGTGTCNNNGGCTGTANNNNNNNNNCTGGTCNNNGCGGCTGNNNNNNGNGCTNNNNCCGCCCNNNTGCCCGTGGANNNNNNNCGGNNNGCCGAATCTNNGTNNNNNNNNNNNNNCCCTTCGGCCGCCATTCAACGATCAACTCAGAACTGGCACGGACCGGGAGAATCCGACTGTCTAATTAAAGCAAAGCATTGCGATGGCTCTAGCTGAGTGTTTACGCAATGTGATTTCTGCCCAGTGCTCTGAATGTCAACGTGAAGAAATTCAAGCAAGCGCGGGTAAACGGCGGGAGTAACTATGACTCTCTTAAGGTAGCCAAATGCCTCGTCATCTAATTAGTGACGCGCATGAATGGATTAACGAGATTCTCACTGTCCCTATCTACTATCTAGCGAAACCACTGCCAAGGGAACGGGCTTGGAAAAATTAGCGGGGAAAGAAGACCCTGTTGAGCTTGACTCTAGTCTGGCACTGTAAGGAGACATGAGAGGTGTAGCATAAGTGGGAGGNCGGGCGGNNNNGCCTCCNNNAAGCCNTGTCCGTTCGACGGTGAAATACCACTACTTTCATTGTTTCCTTACTTACTCGGATAGGCGGAAAGCGTGCGCGTCGAGGGNNTTCTTCCCCGGCGTGCCGGTATTCTTGCGCCAAGCGNNCGAGGGTTGCCGGCACGNCGTCCGGCGNNNNNCGGCNTCGGGTACNNNNGGCGGGGAAGCGGCTCNNNGTCTNNNNCGGCGNNNNNNNGGCNNNNNNNCGCCGNCNACCCACGGNNNNCCCGNNNNNNNNNNNNNNNNNNNNNNNGGCCANNNAGTCCGGGCGCTGCTGTCNNCGGCAAACGCTCCCTCGCGATGATCCNGATTCGAGGACACAGCCAGGCGGGGAGTTTGACTGGGGCGGTACATCTGTCAAATGATAACGCAGGTGTCCTAAGGCCAGCTCAGCGAGGACAGAAACCTCGCGTAGAGCAAAAGGGCAAATGCTGGTTTGATCCCGATGTCCAGTACGCATAGGGACTGCGAAAGCACGGCCTGTCGATCCTTTTGGCTTGAAGAGATTTCAGCAAGAGGTGTCAGAAAAGTTACCACAGGGATAACTGGCTTGTGGCGGCCAAGCGTTCATAGCGACGTCGCCTAATACATGCAAACAGAGCCCCGACCANNNGAAATGGNAAGGGACGCTTTTATTAGATCAAAACCAATCGANCGTCCGTCCNGACNNNTTNNNGTCGNGCGGCGCCGTACTCCTTGGTGACTCTGAATAACTTTTGGCAGATCGCACGGTCCTCGTACCGGCGACGCATCCTTCAAATGTCTGCCTTATCANACTGTCGATGGTAGGTTCTGCGCCTACCATGGTTGTAACGGGTAACGGGGAATCAGGGTTCGATTCCGGAGAGGGAGCCTGAGAAACGGCTACCACATCCAAGGAAGGCAGCAGGCGCGCAAATTACCCACTCCCGGCACGGGGAGGTAGTGACGAAAAATAACGATACGGGACTCATCCGAGGCCCCGTAATCGGAATGAGTATACTCTAAATCCTTATACGAGTATCCATTGGAGGGCAAGTCTGGTGCCAGCAGCCGCGGTAATTCCAGCTCCAATAGCGTATATTAAAGTTGTTGCGGTTAAANAAGCTNCGTNNNAGTTGGANTCTGTGTCCCGCACCGCCGGTTCACCGCCTGTCGGTGTTAAACTGGCGTGTATGCGGGACGTCCTGNTCGGTGGCGNGTCCNGGGGCTTTGTCGNNNGNNCCGTCGTANGGGNNGNNNNCGTCNNNNCTGTCTCNNNTGANCTGCGATGNCTNCCGAAGGTCGGCTTNNNCGCTTCCGGNCCGCCTTTTGAATCCCGCCGCGGTGCTCTTCACCGAGTGTCGAGGCGGGCCGGCACGTTTACTTTGAACAAATTAGAGTGCTTTAAGCAGGCTCTTTCCCGCCTGTATACTGTGTGCATGGAATAATGGAATAGGACCTCGGTTCTATTTTNNGTTGGTTTCCGGAATCTGAGGTAATGATCAATGGGGACAGGCGGGGGCATTCGTATTGCGACGTTAGAGGTGAAATTCTTGGATCGTCGCAAGACGGACCGAAGCGAAAGCATTTGCCAAGTATGTTCTCGTCGATCAAGAACGAAAGTTAGAGGTTCGAAGGCGATCAGATACCGCCCTAGTTCTAACCATAAACTATGCCTGCCAGCGATCCGCCGGCGTTCCTCCGATGACCCGGCGGGCAGCTTCNCGGGAAACCANGAGCTTTTGGGTTCCGGGGGAAGTATGGTTGCAAAGCTGAAACTTAAAGGAATTGACGGAAGGGCACCACCAGGAGTGGAGCCTGCGGCTTAATTTGACTCAACACGGGAAAACTCACCAGGCCCGGACACCGGAAGGATTGACAGATTGANGAGCTCTTTCTTGATTCGGTGGGTGGTGGTGCATGGCCGTTCTTAGTTGGTGGAGCGATTTGTCTGGTTAATTCCGATAANCGAACGAGACTCTAGCCTACTAACTAGACGTATCCGGTATCCACAATCGTGCTACCGGCGATCAAATTTCTTCTTAGAGGGACAGGCGGCTTCTAGCCGCACGAGACTGAGCAATAACAGGTCTGTGATGCCCTTAGATGTCCTGGGCCGCACGCGCGCTACACTGAAGGAATCAGCGTGTCTTCCCTGTCCGAAAGGACCGGGTAACCCGCTGAACCTCCTTCGTGCTAGGGATTGGGGCTTGCAATTGTTCCCCATGAACGAGGAATTCCCAGTAAGCGCGAGTCATAAGCTCGCGTTGATTACGTCCCTGCCCTTTGTACACACCGCCCGTCGCTACTACCGATTGAATGATTTAGTGAGGTCTTCGGACTGGTGCGCGTAGGTGGCTNNCCGGCTGCCTCCGATGTTGTCGGAAAGATGACCAAACTTGATCATTTAGAGGAAGTAAAAGTCGTAACA----------------------------------------------------------------------------------------------------------------------------------------------------------------------------------------------------------------------------------------------------------------------------------------------------------------------------------------------------------------------------------------------------------------------------------------------------------------------------------------------------------------------------------------------------------------------------------------------------------------------------------------------------------------------------------------------------------------------------GAAGTTTATGTTTTAATCCTCCCAGGATTCGGACTAATTTCACATATTATTTCACAAGAAAGAGGAAAAAAAGAAACATTTGGATCAATCGGTATAATTTATGCTATAATCGCTATCGGAATTTTAGGATTAATTGTATGGGCCCACCATATATTTACAGTAGGTATAGATATTGATACACGAGCTTATTTTACATCTGCAACAATAATTATTGCAGTACCAACAGGAATTAAAATCTTTAGATGACTAGCTACAATTTATGGATCAAAAATAAATTTTTCCCCACAAATAATATGAGCAACAGGGTTTATTACTCTATTTACAATAGGAGGTTTAACAGGTGTAATCTTAGCAAATTCCTCAATTGATATTTCTTTACATGATACATATTATGTAGTAGCCCATTTTCATTACGTATTATCAATAGGAGCAGTATTCACTATTATAGGGAGATTTATTATATGATATCCATTAATTACAGGTGTATTAATAAATAAAAAATGACTAAAAATTCAATTTATTACCACATTTACAGGAGT   [4753]
DER006    NNNNNNNNNNNNNNNNNNNNNNNNNNNNNNNNNNNNNNNNNNNNNNNNNNNNNNNNNNNNNNNNNNNNNNNNNNNNNNNNNNNNNNNNNNNNNNNNNNNNNNNNNNNNNNNNNNNNNNNNNNNNNNNNNNNNNNNNNNNNNNNNNNNNNNNNNNNNNNNNNNNNNNNNNNNNNNNNNNNNNNNNNNNNNNNNNNNNNNNNNNNNNNNNNNNNNNNNNNNNNNNNNNNNNNNNNNNNNNNNNNNNNNNNNNNNNNNNNNNNNNNNNNNNNNNNNNNNNNNNNNNNNNNNNNNNNNNNNNNNNNNNNNNNNNNNNNNNNNNNNNNNNNNNNNNNNNNNNNNNNNNNNNNNNNNNNNNNNNNNNNNNNNNNNNNNNNNNNNNNNNNNNNNNNNNNNNNNNNNNNNNNNNNNNNNNNNNNNNNNNNNNNNNNNNNNNNNNNNNNNNNNNNNNNNNNNNNNNNNNNNNNNNNNNNNNNNNNNNNNNNNNNNNNNNNNNNNNNNNNNNNNNNNNNNNNNNNNNNNNNNNNNNNNNNNNNNNNNNNNNNNNNNNNNNNNNNNNNNNNNNNNNNNNNNNNNNNNNNNNNNNNNNNNNNNNNNNNNNNNNNNNNNNNNNNNNNNNNNNNNNNNNNNNNNNNNNNNNNNNNNNNNNNNNNNNNNNNNNNNNNNNNNNNNNNNNNNNNNNNNNNNNNNNNNNNNNNNNNNNNNNNNNNNNNNNNNNNNNNNNNNNNNNNNNNNNNNNNNNNNNNNNNNNNNNNNNNNNNNNNNNNNNNNNNNNNNNNNNNNNNNNNNNNNNNNNNNNNNNNNNNNNNNNNNNNNNNNNNNNNNNNNNNNNNNNNNNNNNNNNNNNNNNNNNNNNNNNNNNNNNNNNNNNNNNNNNNNNNNNNNNNNNNNNNNNNNNNNNNNNNNNNNNNNNNNNNNNNNNNNNNNNNNNNNNNNNNNNNNNGGTANNNNAGCGACANNATCGCAGCCGGCTCGTACCCATATCCGCAGCCGGTCTCCAAGGTGAAGAGCCTCTAGTCGATAGACTAATGTAGGTAAGGGAAGTCGGCAAACCCGATCCGTACCTTCGGAACAAGGATTGGCTCTGAGGACCGGGGCGCGTCGGGCTATTCAGGGAAGCGGACTCGGGCTGGCGGCCACGGGCCTGTGCGAGGTGTAACGGTNNNNNNNNGACCNNNGACGGGCGCGTTTNNNNNNNNNNCGCGGCCGTTCGGCTCGCCGGGATCCGAGCTCGGTCTCGTGCCTCNGGTCTACCGTGGATCTTTATAGCNTTCGGGGTCCGTCGCGCCGGCACNNNNNNNGCCGCCNNNGCGTCTCATACACGGGGCTCCGGCCCCGGCGGGGACGCGGCNNNNNNNCGGCTTGCTTGCTTCGGACNNNNNNNNNNNNNTCCCTCGGCCGCCGTTAAACGGTCAACTCAGAACTGGCACGGACCAGGGGAATCCGACTGTCTAATTAAAGCAAAGCATTGCGAAAACCCCAGCCGGGTGTTGACGCAATGTGATTTCTGCCCAGTGCTCTGAATGTCAACGTGAAGAAATTCAAGCAAGCGCGGGTAAACGGCGGGAGTAACTATGACTCTCTTAAGGTAGCCAAATGCCTCGTCATCCAATTAGTGACGCGCATGAATGGATTAACGAGATTCTCGCTGTCCCTATCTACTATCTAGCGAAACCACAGCCAAGGGAACGGGCTTGGAAAAATCAGCGGGGAAAGAAGACCCTGTTGAGCTTGACTCTAGTCTGGCACTGTAAGGAGACATGAGAGGTGTAGCATAAGTGGGAGANCGTCCNNNNNNGGCCTCNNNNNGGCNCGGTGCGCCGCCGGTGAAATACCACTACTTTCATCGTTTCTTTACTTACTCGGTAAGGCGGAACGCGCGTCCGACGAGGGCANCCAGCCCCGGCGGAACGGTGTTCTGGTACCAAGCGNAAGAAGGCTGTCGTTCGCNCGCGCAGGTTAAACCGGCCGGAACGCGGCGTGGTGCAACGGGTGCCCNNNGGCGGCTCTGTCGNNNNACNCGCNNNNNNNGGCANNCNACCGGGGTCCTNCGCCNNNNNNNNNNNNNNNNNNTCACCGGTCCNNGCGACCGGTACCTGCCGGCTACGGCAAACTAACCCTCGCGNTGATCCTGATTCGAGGACACTGCCAGGCGGGGAGTTTGACTGGGGCGGTACATCTGTCAAACGATAACGCAGGTGTCCTAAGGCCAGCTCAGCGAGGACAGAAACCTCGCGTAGAGCAAAAGGGCAAATGCTGGCTTGACCCCGATGTTCAGTACGCATAGGGGCTGCGAAAGCAGGGCCTGTCGATCCTCTTGACTTGAAGAGATTTCATCAAGAGGTGTCAGAAAAGTTACCACAGGGATAACTGGCTCGTGGCGGCCAAGCGTTCATAGCGACGTCGCCTAATACATGCAACACAGTTCCGGACCANNNGCAATGGGAAGGAACGCAATTATTAGATCAAAACCAATCGGNCGTCCGCCANGCCNNNTCCGGGCGANACGGCGTCGTCTAACTTGGTGATACTGAATAATTTCTGGCCGATCGCAGCGGTCTCGTACCGGCGACGGATCCTTCAAATGTCTGCCTTATCACACTGTCGATGGTAGGTTCTGCGCCTACCATGGTTGTGACGGGTAACGGGGAATCAGGGTTCGATTCCGGAGAGGGAGCCTGAGAAACGGCTACCACATCCAAGGAGGGCAGCAGGCGCGCAAATTACCCACTCCCGGCACGGGGAGGTAGTGACGATAAATAACGATACGGGACTCATCCGAGGCCCCGTAATTGGAATGAGCATACTCTAAAGCCTTGTGCGAGTATCAATTGGAGGGTAAGTCTGGTGCCAGCAGCCGCGGTAATTCCAGCTCCAATAGCGTATATTAAAGTTGTTGCGGTTAAANAAGCCNNNNNNNNNNNNGCNATTGTGTCTCGCCCCGTCGGTACACCGCCTGCCGGTGCTTAACTGGCGCGCGAGCGAGACGTCGTGNCCGGTCGGTNGCCGNGTCGTCCGGCCANNNANCGCNNNNNNNGGCGAGNNNNCTACCCGCCGGCTCTAAANNNNGAGCCGTGGTACGCGANNGCCGCNNNNAGGTCGGTCGGNCCGCCCTTCAAATCCCGTCGCGGTGCTCTTAAACGAGTGTCGAGGCGGGCCGGCAATATTACTTTGAACAAATTAGTGTGCTTAAAGCAGGCTCGAGTTCGCCTGGATACNATGTGCATGGAATAATGGAATAGGACCTAGGTTCTATTTCNNGTTCGGTTTTAGGACCGTAGGTAATGATCAACGGGAACGGGCGGGGGCATTCGTATTGCTACGTTAGAGGTGAAATTCTTGGATCGTAGCAAGACGGACGTAAGCGATAGCATTTGCCAAGTACGTTTCCGTCGATCAAGAACGAAAGTTAGAGGTTCGAAGGCGATCAGATACCGCCCTAGTTCTAACCATAAACGATGCCTGCCAGCGATCCGCCGATGTTCCTAAGATGACACGGCGGGCAGCTTCNCGGGAAACCANGAGCTTTCGGGTTCCGGGGGAAGTATGGTTGCAAAGCTGAAACTTAAAGGAATTGACGGAAGGGCACCACCAGGAGTGGAGCCTGCGGCTTAATTTGACTCAACACGGGAAAACTCACCAGGCCCGGACACCGCAAGGATTGACAGATTGANTAGCTCTTTCTTGATTCGGTGGGTGGTGGTGCATGGCCGTTCTTAGTTCGTGGAGTGATTTGTCTGGTTAATTCCGATAACCGAGCGAGACTCTAGCCTACTAACTAGGCGGANCCGGTATCCACAATCGTGCTACCGGCGAGCCAATATCTTCTTAGAGGGACAGGCGGCTCCTAGCCGCACGAGACTGAGCAATAACAGGTCTGTGATGCCCTTAGATGTCCTGGGCAGCACGCGCGCTACACTGAAGGAATCAGCGTGTCTTCCCTGTCCGAGAGGACCGGGTAACCCGCTGAACCTCCTTCGTGCTTGGGATTGGGGCTTGCAATTGTTCCCCATGAACGAGGAATTCCCAGTAAGCGCTAGTCATAAGCTGGCGTTGATTACGTCCCTGCCCTTTGTACACACCGCCCGTCGCTACTACCGATTGAATGATTTAGTGAGGTCTTCGGACCGGTGCGCGGAGGCCGCNNNTTCGCGGTCACCGACGACGCTGGAAAGATGACCGAACTTGATCATTTAGAGGAAGTAAAAGTCGTAACANCAGACGGCTCGTAAGTCCACCGGCGGTAAGGCGCCAAGGAAACAGTTGGCCACAAAGGCAGCGCGTAAAAGCGCCCCGGCTACCGGAGGTGTAAAGAAACCACATCGTTACAGGCCCGGAACCGTAGCACTTCGT-GAGATCCGTCGTTACCAGAAGAGTACCGAATTGTTGATCCGTAAATTGCCGTTCCAG-CGTTTAGTACGTGAGATCGCGCAAGATTTCAAGACCGACTTGCGGTTCCAGAGCTCTGCCGTTATGGCTTTGCAGGAAGCTAGCGAGGCTTACCTTGTCGGCCTCTTCGAAGATACCAACTTGTGCGCTATTCACGCTAAGCGTGTCACCNNNNNATGTCTGGATCGTGTACCGTGAAGACCTGCTGGATGAGACTGCCAAATTTCCGAATAGTCGGAGATAATCTTAAGGACCGATTTGATGGGGCCTCTAGAGTTATGATAAGTAATGCGGGCAGTTTGCGAGGTGGAGGGGGA------------AAGAAGAATCGTTACAACTTTCAATTAAAACCTTACAACCCTGACCATAAGCCTCCAGGCGTGAAGGACCTAGTCTATTTGGAGCCTTCGCCTGGATTCTGTGAAAGGAATCCTAGATTAGGTATTCAGGGAACGCACGGTCGACAATGCAACGATACGTCCATCGGTGTGGACGGCTGTGATTTGATGTGTTGTGG-----------------------------------------------------------------------------------------------------------------------------------------------------------------------------------------------------------------------------------------------------------------------------------------------------------------------------------------------------------------------------------------------------------------------------------------------------------------------------------------------------------------------------------------------------------   [4900]
DIC001    NNNNNNNNNNNNNNNNNNNNNNNNNNNNNNNNNNNNNNNNNNNNNNNNNNNNNNNNNNNNNNNNNNNNNNNNNNNNNNNNGGTCCGNNNNNNCCGNNGTCGTTNNTTNCGGCCGNNNNGCGNNGTCCCGGTCGTTAGGCTTTGACGAGTAGGAGGTGCGCGGCGGTGTGCTTAGAAGGGTCTGGGCGCGAGCCTGCCTGGAGCCGCCGTCGGTGCAGATCTTGGTGGTAGTAGCAAATACTCTAGCGAGGGCCTGGAGGACTGATGTGGAGAAGGTTTTCTTGTGAACAGCCGTTGCACAAGAGTCAGTCGTTCCTAANGCCCTAGGAGAAATCCGATGTTGATGGGCNNNNNNNNNNNNNNNNNNNNNNNNNNNNNNNNNNNNNNNNNNNNNNNNNNNNNNNNNNNNNNNNNNNNNNNNNNNNNNNNNNNNNNNNNNNNNNNNNNNNNNNNNNNNNNNNNNNNNNNNNNNNNNNNNNNNNNNNNNNNNNNNNNNNNNNNNNNNNNNNNNNNNNNNNNNNNNNNNNNNNNNNNNNNNNNNNNNNNNNNNNNNNNNNNNNNNNNNNNNNNNNNNNNNNNNNNNNNNNNNNNNNNNNNNNNNNNNNNNNNNNNNNNNNNNNNNNNNNNNNNNNNNNNNNNNNNNNNNNNNTTAATGCCTGTCGGGCGAAAGGGAATCCGGTTTACATTCCGGAACCCGGTCAGCGTNAACCGTTCCTTCNNNNNNGCGGGCGTTCNNNNNGCCTGNCGAGCNGCTCGATGCGGTAACGCAAATAACCCCGGGGACGCCGGCGGGGGGTCTGGAAAGAGTTGTCTTTTCTGTTTAAGCGTTCGAGTCCCCTGGAATCCTATTGAAGGGAGATAGGGAATGNGAACGCAAAGAGCACCGCAGTTGNCAGCGGTGTCCGGACCTNTCCCCCCGGACCTTGAAAATCCGGGTTAGAGCTANNNNCGCGGTAANGTCGCNGCCGGCTCGTACCCATATCCGCAGCAGGTCTCCAAGGTTAAGAGCCTCTAGTCGATAGAATAATGTAGGTAAGGGAAGTCGGCAAATTGGATCCGTAACTTCGGAACAAGGATTGGCTCTGAGGATCGGGGCGTGTCGGGCTTGGTCGGGAAGCGGGTCGGTGCTAACGTGCNCGGGCCTGGGCGAGGGGAAACGGTANNNNNNNTGCTNNNGCCGGNAGNNNNNNNNNNNNNNNCGATNCCGTNCGGCCTGCCGGGATCCGAGCTCGGTCTCGTGCCTTNGGCCTCCCGCGGATCTTCCTTGCNTGCGGGGTGTCNNNGGCTGTTNNNNNNNNNCTGGACNNNGCGGNNNNNNNNNNNNNNNNNNNNNNNCNNNTTGCCGTGGTNNNNNNNCGGNNNGCCGAACTTNNGTNNNNNNNNNNNNNCCCTTCGGCCGCCATTCAACGATCAACTCAGAACTGGCACGGACCGGGGGAATCCGACTGTCTAATTAAAGCAAAGCATTGCGATGGCCCCAGCTGGGTGTTTACGCAATGTGATTTCTGCCCAGTGCTCTGAATGTCAAAGTGAAGAAATTCAAGCAAGCGCGGGTAAACGGCGGGAGTAACTATGACTCTCTTAAGGTAGCCAAATGCCTCGTCATCCAATTAGTGACGCGCATGAATGGATTAACGAGATTCTCACTGTCCCTATCTACTATCTAGCGAAACCACAGCCAAGGGAACGGGCTTGGAAAAATTAGCGGGGAAAGAAGACCCTGTTGAGCTTGACTCTAGTCTGGCACTGTAAGGAGACATGAGAGGTGTAGCATAAGTGGGAGGNCGNGCGTTNNNGGNGTANNNAACCTCTTCTCGTCGAAATATGAAATACCACTACTTTCATCGTTTCCTTACTTACTCGGACAGGCGGAAAGCGCGTCCGTCGTGGGCATTCCACCCAGGCGGAACGGTGTTCTCGCGCCAAGCGTCCGAGGGTTGCTGGCGGCNCGACCGGGCNNNNNTGGTNGCAGCGTTCCNNGGNGGGATAACGGCCGNNNTCTTTTNNCGGAGNNNNGCNTGTNNNNNNNCGTGNNTNACCTCGGGNNNNCGCGNNNNNNNNNNNNNNNNNNNNNNNCGCCANNTTAACCGGGCGTGTCCGACNNCGGCAAACACTCCCTCGCGNTGATCCNGATTCGAGGACACAGCCAGGCGGGGAGTTTGACTGGGGCGGTACATCTGTCAAATGATAACGCAGGTGTCCTAAGGCCAGCTCAGCGAGGACAGAAACCTCGCGTAGAGCAAAAGGGCAAATGCTGGTTTGATCCCGATGTCCAGTACGCATAGGGACTGCGAAAGCACGGCCTGTCGATCCTTTTGGCTTGAAGAGATTTCAGCAAGAGGTGTCAGAAGAGTTACCACAGGGATAACTGGCTTGTGGCGGCCNNNNNNNNNNNNNNNNNNNNNCTAATACATGCAAACAGAGTCCCGACCANNNGAAATGGNAAGGGACGCTTTTATTAGATCAAAACCAATCGGNCGTCCGTTCNTCCNNNTTCGGGTCGNGCGGCGTCGTACTCCTTGGTGACTCTGAATAACTTTTGGCAGATCGCACGGTCTTTGAACCGGCGACGCATCCTTCAAATGTCTGCCTTATCANACTGTCGATGGTAGGTTCTGCGCCTACCATGGTTGTAACGGGTAACGGGGAATCAGGGTTCGATTCCGGAGAGGGAGCCTGAGAAACGGCTACCACATCCAAGGAAGGCAGCAGGCGCGCAAATTACCCACTCCCGGCACGGGGAGGTAGTGACGAAAAATAACGATACGGGACTCATCCGAGGCCCCGTAATCGGAATGAGTATACTCTAAATCCTTATACGAGTATCAATTGGAGGGCAAGTCTGGTGCCAGCAGCCGCGGTAATTCCAGCTCCAATAGCGTATATTNAAGTTGTTGCGGTTAANNAAGCTNCGTNNNAGTTGGANTCTGTGTCCCGCGCCGTCGGTTCACCGCCTGTCGGTGTTCAACTGGCGTGTATGCGGGACGTCCTGNCCGGTGGCGNGTTCNGGTCCCGCGGTANNNGCGACGTNNNANGGGNNTNTNNCGGCNNNNCAGCGGTCCNGCCGTTGTGTTGNTCNCTGAAGTCCTTCGCNGGTGCATCCGGNCTGCCTTTTCAATCCCGTCGCGGTGCCCTTTACCGAGTGTCGAGGCGGGCCGGCACGTTTACTTTGAACAAATTAGAGTGCTTTAAGCAGGCCCTGTNCCGCCTGTATGTTGTGTGCATGGAATAATGGAATAGGACCTCGGTTCTATTTTNNGTTGGTTTTCGGAATCTGAGGTAATGATCAATGGGGACAGGCGGGGGCATTCGTATTGCGACGTTAGAGGTGAAATTCTTGGATCGTCGCAAGACGGACCGAAGCGAAAGCATTTGCCAAGTATGTTCTCGTCGATCAAGAACGAAAGTTAGAGGTTCGAAGGCGATCAGATACCGCCCTAGTTCTAACCATAAACTATGCCTGCCAGCGATCCGCCGAAGTCCATTATATGACTCGGCGGGCAGCTTCNCGGGAAACCANGAGCTTTTGGGTTCCGGGGGAAGTATGGTTGCAAAGCTGAAACTTAAAGGAATTGACGGAAGGGCACCACCAGGAGTGGAGCCTGCGGCTTAATTTGACTCAACACGGGAAAACTCACCAGGCCCGGACACCGGAAGGATTGACAGATTGANGAGCTCTTTCTTGATTCGGTGGGTGGTGGTGCATGGCCGTTCTTAGTTGGTGGAGCGATTTGTCTGGTTAATTCCGATAANCGAACGAGACTCTAGCCTACTAACTAGGCGTACCCGGTATCCACAATTGTGCTACCGGCGGTCAAATTTCTTCTTAGAGGGACAGGCGGCGTCTAGCCGCACGAGACTGAGCAATAACAGGTCTGTGATGCCCTTAGATGTCCTGGGCCGCACGCGCGCTACACTGAAGGAATCAGCGTGTCATCCTTGTCCGAAAGGACCGGGTAACCCGCTGAACCTCCTTTGTGCTAGGGATTGGGGCTTGCAATTGTTCCCCATGAACGAGGAATTCCCAGTAAGCGCGAGTCATAAGCTCGCGTTGATTACGTCCCTGCCCTTTGTACACACCGCCCGTCGCTACTACCGATTGAATGATTTAGTGAGGTCTTCGGACCGGTGCGCGGAAGCAGCTNNCCCGCTGTTTCCGATGTTGCTGGAAAGATGACCAAACTTGATCATTTAGAGGAAGTAAAAGTCGTAACNNCAGACGGCCCGCAAGTCGACAGGAGGCAAGGCGCCCAGGAAGCAGCTGGCAACGAAAGCGGCGCGCAAGAGCGCACCGGCGACCGGCGGCGTTAAAAAGCCCCACCGTTATCGTCCCGGCACGGTCGCGCTGCGA-GAGATCCGTCGCTACCAGAAGAGCACCGAGCTGCTTATACGCAAGCTGCCGTTCCAG-CGGCTTGTGCGCGAGATAGCGCAGGATTTCAAGACCGACCTCCGGTTCCAGAGCTCGGCGGTGATGGCGCTGCAGGAAGCGAGCGAGGCGTACCTGGTCGGCCTGTTCGAAGACACGAATCTGTGCGCGATCCACGCCAAGCGGGTCNNNNNNNNNNNNNNNNNNNNNNNNNNNNNNNNNNNNNNNNNNNNNNNNNNNNNNNNNNNNNNNNNNNNNNNNNNNNNNNTAAAGATCGTTTTGATGGTGCATCTAGAGTTATGATAAGCAATACGGGAAGTCTTCGCGGTAGTGGAGGA------------AAAAAGAATCGTTATAATTTTCAATTAAAACCTTACAATCCGGATCATAAACCACCGGGTCCAAAAGATCTCGTTTATTTAGAACCATCACCTGGTTTTTGTGAAAGAAATCCAAGATTAGGTATTCAAGGTACACATGGTCGACAGTGTAACGATACATCGATAGGTGTTGATGGATGTGATCTGATGTGTTGTGGGAAGTATATATTTTAATTTTACCAGGATTTGGACTAATTTCACATATTGTAATAAATGAAAGAGGAAAATTAATAACATTTGGCCATTTAGGAATAATCTACGCAATAATAGCAATTGGAATCCTAGGATTTATTGTTTGAGCACATCATATATTTACTGTAGGTATAGATGTAGACACACGAGCATATTTTACATCAGCAACAATAATTATTGCTGTACCAACAGGTATTAAAATTTTCAGATGAATAGCTACACTTCAAGGTATAACAAAAAAAAAATCACCACAAATAATTTGAACAATAGGATTTATTTTCTTATTTACAATTGGAGGATTAACAGGAATCGTATTAGCAAATTCATCAATTGACATTATTTTACATGATACATACTATGTAGTAGCACACTTTCATTATGTTTTATCAATAGGAGCAGTTTTTGCAATTATAGCAAGAGTAATTAACTGATTTCCACTATTTACAGGTACATGCATAAACAAAAAATGGTTAAATATACAATTTTCAATTATATTTGTAGGAGT   [5439]
DIC002    NNNNNCTGCCGAAGCAACTAGCCCTGAAAATGGATGGCGCTCTAGCGTCGTGCCTATACCGGGCCGTCAACGGCAAAGTTGGNCTGCTGCNNCGGNNTGCGGTNNTCNNTTCCGNNNNCATACGGCTCGGCCGTTACGCCTTGACGAGTAGGAGGAGCGCGGCGGTGTGCGCAGAAGGGTCTGGGCGTGAGCCTGCCTGGAGCCGCCGTCGGTGCAGATCTTGGTGGTAGTAGCAAATACTCTAGCGAGGGCCTGGAGGGCTGATGTGGAGAAGGGTTTCTTGTGAACAGCCGTTGCACAAGAGTCAGTCGACCCTAANGCCCTAGGAGAAATCCGATGTTGATGGGCAGCAATCGNNNNNNNNNNNNNNNNNCACGGCNGNNNNNNNNNNNNNNNNNNNNNNNNNNNNNNNNNNNNNNNNNNNNNNNNNNNNNNNNNNNNNNNNNNNNNNNNNNNNNNNNNNGTCGTNNNNNNNNNNNNNNNNNNNNGTCNNNNNNNNNNTNNNNNNNNNNNNCGCANNNNNNNNNNNNNCACAGNNNNNNNNNNNNNNNNNNNNNNNNNNNNNNNNNNNNNNNNNANNNNNNNNNNNNNNNNNNNNNNNNNNNNNNNNNNNNNNNNNNNNNNNNNNNNNNNNNNNNNNCTCAGTCGACTGCTCCCGTCGGGCGAAAGGGAATCCGGTTCCTATTCCGGAACCCGGCCNGCGGNAACCGTAACTTCNNNNNNGCGGGCACTCNNNNNGCCTGNCGAGCNGCTCGTCGGGGTAACCCAAAATGACCCGGAGACGCCGGCGGGAGGTCCAGGAAGAGTTGTCTTTTCTTTATAAGCGTTCGAGTTCCCTGGAATCCTATAGCAGGGAGATAGGGTTTGNGAACGCGAAGAGCACCGCAGTTGNCGGCGGTGTCCGGACCTNTCCCCCCGGACCTTGAAAATCCGGGTGAGGGCTANNNNCGCGGAAATGTCGCNGCCGGCTCGTACCCATATCCGCAGCAGGTCTCCAAGGTTAAGAGCCTCTAGTCGATAGAATAATGTAGGTAAGGGAAGTCGGCAAATTGGATCCGTAACTTCGGAACAAGGATTGGCTCTGAGGATCGGGGCGTGTCGGGCTTGGTCGCGATGCGGGTCGGTGCTAACGTGCNCGGGCCTGGGCGAGGGGGAACGGNNNNNNNNNGGTCNNNGTCGGNAGNNNNNNNNNNNNNNNCAATNCCGTNCGGCTTACCGGGATCCGAGCTCGGTCTCGTGCCTTNGGCCTCCCGCGGATCTTCCTTGCNTGCGGGGTGTCNNNGGCTGTTNNNNNNNNNCTGGACNNNGCGGTTCNNNNNNGNGGTNTNNAACGCCNNNCTGCCGTGGTNNNNNNNCGGNNNGCCGAACTTNNGTNNNNNNNNNNNNNCCCTTCGGCCGTCATTCAACGATCAACTCAGAACTGGCACGGACCGGGGGAATCCGACTGTCTAATTAAAGCAAAGCATTGCGATGGCCCCAGCTGGGTGTTTACGCAATGTGATTTCTGCCCAGTGCTCTGAATGTCAAAGTGAAGAAATTCAAGCAAGCGCGGGTAAACGGCGGGAGTAACTATGACTCTCTTAAGGTAGCCAAATGCCTCGTCATCCAATTAGTGACGCGCATGAATGGATTAACGAGATTCTCTCTGTCCCTATCTACTATCTAGCGAAACCACTGCCAAGGGAACGGGCTTGGAAAAATTAGCGGGGAAAGAAGACCCTGTTGAGCTTGACTCTAGTCTGGCACTGTAAGGAGACATGAGAGGTGTAGCATAAGTGGGAGGNCGNGCGTTNNNGGNNTTNNNCTACCNTTCCCGTTCGACGGTGAAATACCACTACTTTCATCGTTTCCTTACTTACTCGGACAGGCGGAAAGCGCGTCCGTCTAGGGTATTTCACCCAGGCGGAACGGTGTTCTCGCGCCAAGCGTTCGAGGGTTGCTGGCGGCNCGACCGGTTNNNNNTGGCNGTAGGCTTTCNNGGNGGGAAAGCGGTGTNNNACCCCTNNNCGGGNNNNGCNCGCNNNNNNNCGTCNNTNACTTCGATNNNNCCTGNNNNNNNNNNNNNNNNNNNNNNNCGTCANNTTCGCCGGGCGTGTCCGACNNCGGCAAACACTCCCTCGCGNTGATCCNGATTCGAGGACACAGCCAGGCGGGGAGTTTGACTGGGGCGGTACATCTGTCAAATGATAACGCAGGTGTCCTAAGGCCAGCTCAGCGAGGACAGAAACCTCGCGTAGAGCAAAAGGGCAAATGCTGGTTTGATCCCGATGTCCAGTACGCATAGGGACTGCGAAAGCACGGCCTGTCGATCCTTTTGGCTTGAAGAGATTTCAGCAAGAGGTGTCAGAAAAGTTACCACAGGGATAACTGGNNNNNNNNNNNNNNNNNNNNNNNNNNNNNNNNNCTAATACATGCAAACAGAGTCCCGACCANNNGAAATGGNAAGGGACGCTTTTATTAGATCAAAACCAATCGANCGTCCGTTTNGCCNNNTTCGGGCCGNACGGCGCCGTACTCCTTGGTGACTCTGAATAACTTTTAGCAGATCGCACGGTCTCCGAACCGGCGACGCATCCTTCAAATGTCTGCCTTATCANACTGTCGATGGTAGGTTCTGCGCCTACCATGGTTGTAACGGGTAACGGGGAATCAGGGTTCGATTCCGGAGAGGGAGCCTGAGAAACGGCTACCACATCCAAGGAAGGCAGCAGGCGCGCAAATTACCCACTCCCGGCACGGGGAGGTAGTGACGAAAAATAACGATACGGGACTCATCCGAGGCCCCGTAATCGGAATGAGTATACTCTAAATCCTTATACGAGTATCAATTGGAGGGCAAGTCTGGTGCCAGCAGCCGCGGTAATTCCAGCTCCAATAGCGTATATTAAAGTGTGCGTAAAGNNNNNNNNNNNNNNNNNNNNNNNNNNNNNNNNNNNNNNNNNNNNNTCACCGCCTGTCGGTGTTCAACTGGCGTGTATGCGGGACGTCCTGNCCGGTGGCGNTACCNGGTTCCCCTAGGNNNGNTTCGTNNNANGGGNNGTTNNTTGCNNNNCCCGCGCANNAGCNTCGGTAATTCCNCCGAAGGCCCTTGCNGGTGTATCCGGNCCGCCTTTTCAATCCCGTCGCGGTGCTCTTCACTGAGTGTCGAGGCGGGCCGGCACGTTTACTTTGAACAAATTAGAGTGCTTTAAGCAGGCCCTGTCCCGCCTGTATGTTGTGTGCATGGAATAATGGAATAGGACCTCGGTTCTATTTTNNGTTGGTTTTCGGAATCTGAGGTAATGATCAATGGGGACAGGCGGGGGCATTCGTATTGCGACGTTAGAGGTGAAATTCTTGGATCGTCGCAAGACGGACCGAAGCGAAAGCATTTGCCAAGTATGTTCTCGTCGATCAAGAACGAAAGTTAGAGGTTCGAAGGCGATCAGATACCGCCCTAGTTCTAACCATAAACTATGCCTGCCAGCGATCCGCCGAAGTTCCTCCGATGACTCGGCGGGCAGCTTCNCGGGAAACCANGAGCTTTTGGGTTCCGGGGGAAGTATGGTTGCAAAGCTGAAACTTAAAGGAATTGACGGAAGGGCACCACCAGGAGTGGAGCCTGCGGCTTAATTTGACTCAACACGGGAAAACTCACCAGGCCCGGACACCGGAAGGATTGACAGATTGANGAGCTCTTTCTTGATTCGGTGGGTGGTGGTGCATGGCCGTTCTTAGTTGGTGGAGCGATTTGTCTGGTTAATTCCGATAANCGAACGAGACTCTAGCCTACTAACTAGGCGTACCCGGTATCCACAATCGTGCTACCGGCGGTAAAATTTCTTCTTAGAGGGACAGGCGGCTTCTAGCCGCACGAGACTGAGCAATAACAGGTCTGTGATGCCCTTAGATGTCCTGGGCCGCACGCGCGCTACACTGAAGGAATCAGCGTGTCTTCCCTGTCCGAAAGGACCGGGTAACCCGCTGAACCTCCTTTGTGCTAGGGATTGGGGCTTGCAATTGTTCCCCATGAACGAGGAATTCCCAGTAAGCGCGAGTCATAAGCTCGCGTTGATTACGTCCCTGCCCTTTGTACACACCGCCCGTCGCTACTACCGATTGAATGATTTAGTGAGGTCTTCGGACTGGTGCGCGGAGGCCGCANNGCCGCGGTCTCCGATGTTGCCGGAAAGATGACCAAACTTGATCATTNNNNNNNNNNNNNNNNNNNNNNNNNAGACGGCCCGTAAATCGACCGGAGGTAAAGCTCCCAGGAAGCAGCTGGCGACGAAAGCGGCGCGTAAAAGCGCACCGGCCACCGGCGGTGTGAAGAAGCCGCATCGTTACAGGCCCGGCACCGTCGCCCTCCGT-GAGATCAGGCGTTACCAGAAGAGCACCGAGCTGTTGATCCGCAAGTTGCCGTTCCAG-CGGTTGGTACGCGAGATAGCCCAAGATTTCAAGACCGACCTGCGGTTCCAGAGCTCCGCGGTGATGGCGCTGCAGGAAGCCAGCGAGGCGTACCTCGTCGGTCTTTTCGAAGACACCAACCTGTGCGCNNNNNNNNNNNNNNNNNNNNNNNNNNN--------------------------------------------------------------------------------------------------------------------------------------------------------------------------------------------------------------------------------------------------------------------------------------------------------------------------------------------------------------NNNNNNNNNNNNNNNNNNNNNNNNNNNNNNNNNNNNNNNNNNNNNNNNNNNNNNNNNNNNNNNNNNNNNNNNNNNNNNNNNNNNNNNNNNNNNNNNNNNTATGCAATATTAGCAATTGGAATTCTAGGATTCATTGTATGAGCACATCATATATTTACAGTTGGAATAGATGTAGACACACGAGCATACTTTACATCAGCAACCATAATTATTGCCGTACCAACGGGTATTAAAATTTTTAGATGAATGGCAACACTTCAAGGATCAAGAAAAAAAAAATCACCACAAATAATTTGATCAATAGGATTTATCTTCCTATTTACAATAGGAGGATTAACAGGTGTAATTTTAGCAAACTCATCAATTGACATTATTTTGCATGATACATATTATGTAGTAGCACATTTTCATTATGTTCTATCAATAGGAGCAGTCTTTGCAATTATAGCAGGAATTATTCAATGATTTCCATTAATAACAGGTACATCAATAAATAAAAAATGACTAAAAATACACTTTTCAATTATATTTACAGGAGT   [5101]
DIC007    NNNNNNNNNCGAAGCAACTAGCCCTGAAAATGGATGGCGCTCTAGCGTCGTGCCTATACCGTGCCGTCAACGGCAAAGTGGGNCTGCTGCTGCAANNATCCGGNNTTNNCTCCGNNNNGTTTCAGCTCGGTCGTTAAGCCTTGACGAGTAGGAGGTGCGCGGCGGCGTGCGCAGAAGGGTCTGGGCGTGAGCCTGCCTGGAGCCGCCGTCGGTGCAGATCTTGGTGGTAGTAGCAAATACTCTAGCGAGGGCCTGGAGGGCTGATGTGGAGAAGGGTTTCTTGTGAACAGCCGTTGCACAAGAGTCAGTCGACCCTAANGCCCTAGGAGAAATCCGATGTTGATGGGCAGCAATCANNNNNNNNNNNNNNNNNNNNNNNNNNNNNNNNNNNNNNNNNNNNNNNNNNNNNNNNNNNNNNNNNNNNNNNNNNNNNNNNNNNNNNNNNNNNNNNNNNNNNNNNNNNNNNNNNNNNNNNNNNNNNNNNNNNNNNNNNNNNNNNNNNNNNNNNNNNNNNNNNNNNNNNNNNNNNNNNNNNNNNNNNNNNNNNNNNNNNNNNNNNNNNNNNNNNNNNNNNNNNNNNNNNNNNNNNNNNNNNNNNNNNNNNNNNNNNNNNNNNNNNNNNNNNNNNNNNNNNNNNNNNNCCNNACGAATGCTCCCGTCGGGCGAAAGGGAATCCGGTTCCTATTCCGGAACCCGGTCNGCGGNAACCGTNACTTCNNNNNNGCGGGCACTCNNNNNGCCTGNCGAGCNGCTCGTCGGGGTAACCCAAAATGACCCGGAGACGCCGGCGGGAGGTCTAGGAAGAGTTGTCTTTTCTTTATAAGCGTTCGAGTTCCCTGGAATCCTCTAGCAGGGAGATAGGGTTTGNGAACGCAAAGAGCACCGCAGTTGNCGGCGGTGTCTAGACCTNTCCCCCCGGACCTTGAAAATCCGGGTAAGGGCTANNNNCGCGGATATTTCGCNGCCGGCTCGTACCCATATCCGCAGCAGGTCTCCAAGGTTAAGAGCCTCTAGTCGATAGAATAATGTAGGTAAGGGAAGTCGGCAAATTGGATCCGTAACTTCGGAACAAGGATTGGCTCTGAGGATCGGGGCGTGTCGGGCTTGGTCGGGAAGCGGGTCGGTGCTAACGTGCNCGGGCCTGGGCGAGGGGAAACGGTCNNNNNNNGGTCNNNGCCGGNAGNNNNNNNNNNNNNNNCAATNCCGTNCGGCTGGCCGGGATCCGAGCTCGGTCTCGTGCCTTNGGCCTCCCGCGGATCTTCCTTGCNTGCGGGGTGTCNNNGGCTGTTNNNNNNNNNCTGGACNNNGCGGTCTNNNNNNGNGACNTTCATCGTCNNNCTGCCGTGGTNNNNNNNCGGNNNGCCGAACTTNNGTNNNNNNNNNNNNNCCCTTCGGCCGCCATTCAACGATCAACTCAGAACTGGCACGGACCGGGGGAATCCGACTGTCTAATTAAAGCAAAGCATTGCGATGGCCCCAGCTGGGTGTTTACGCAATGTGATTTCTGCCCAGTGCTCTGAATGTCAAAGTGAAGAAATTCAAGCAAGCGCGGGTAAACGGCGGGAGTAACTATGACTCTCTTAAGGTAGCCAAATGCCTCGTCATCCAATTAGTGACGCGCATGAATGGATTAACGAGATTCTCACTGTCCCTATCTACTATCTAGCGAAACCACTGCCAAGGGAACGGGCTTGGAAAAATTAGCGGGGAAAGAAGACCCTGTTGAGCTTGACTCTAGTCTGGCACTGTAAGGAGACATGAGAGGTGTAGCATAAGTGGGAGGNCGNGCGTTNNNGGNGTTNNNAAACCNTTCCCGTTCGACGTTGAAATACCACTACTTTCATCGTTTCCTTACTTACTCGGACAGGCGGAAAGCGCGTCCGTCGTGGGCATTCCACCCAGGCGGAACGGTGTTCTCGCGCCAAGCGTCCGAGGGTTGCTGGCGGCNCGACCGGGTNNNNNTGGCNGCAACGTTTCNNGGNGGTATAACGGCTGNNNTCTTTTNNCGGAGNNNNGCNGGTNNNNNNNCGTGNNCNACCTCGGGNNNNCTTGNNNNNNNNNNNNNNNNNNNNNNNCGTCANNTTTACCGGGCGTGTCCAGCNNCGGCAAATACTCCCTCGCGNTGATCCNGATTCGAGGACACAGCCAGGCGGGGAGTTTGACTGGGGCGGTACATCTGTCAAATGATAACGCAGGTGTCCTAAGGCCAGCTCAGCGAGGACAGAAACCTCGCGTAGAGCAAAAGGGCAAATGCTGGTTTGATCCCGATGTCCAGTACGCATAGGGACTGCGAAAGCACGGCCTGTCGATCCTTTTGGCTTGAAGAGATTTCAGCAAGAGGTGTCAGAAAAGTTACCACAGGGATAACTGGCTTGTGGCGGCCAAGCGTTCATAGCGACGTCGCCTAATACATGCAAACAGAGTCCCGACCANNNGAAATGGNAAGGGACGCTTTTATTAGATCAAAACCAATCGGNCGTCCGTTTNGCCNNNTTCGGGTCGNACGGCGTCGTACTCCTTGGTGACTCTGAATAACTTTTAGCAGATCGCACGGTCTTAGAACCGGCGACGCATCCTTCAAATGTCTGCCTTATCANACTGTCGATGGTAGGTTCTGCGCCTACCATGGTTGTAACGGGTAACGGGGAATCAGGGTTCGATTCCGGAGAGGGAGCCTGAGAAACGGCTACCACATCCAAGGAAGGCAGCAGGCGCGCAAATTACCCACTCCCGGCACGGGGAGGTAGTGACGAAAAATAACGATACGGGACTCATCCGAGGCCCCGTAATCGGAATGAGTATACTCTAAATCCTTATACGAGTATCAATTGGAGGGCAAGTCTGGTGCCAGCAGCCGCGGTAATTCCAGCTCCAATAGCGTATATTAAAGTTGTTGCGGTTAAANAAGCTNNNNNNNNGTTGGANTCTGTGTTCCGCTCCGTCGGTACACCGCCTGTCGGTGTTTAACTGGCGGGCATGCGGGACGTCCTGNCCGGTGGCGNGTCCNGGTCCCGCTGTANNNGCGACGTNNNANGGGNNTNTNNCGGCNNNNCAGCGGTTCTGCCGTTGCGTCGNTCNCTTAAGTCCTTCGCNGGGGTNGCCGGNCCGCCTTTTCAATCCCGTCGCGGTGCTCTTCACTGAGTGTCGAGGCGGGCCGGCACGTTTACTTTGAACAAATTAGAGTGCTTTAAGCAGGCCCTGTNCCGCCTGTATGTTGTGTGCATGGAATAATGGAATAGGACCTCGGTTCTATTTTNNGTTGGTTTTCGGAATCTGAGGTAATGATCAATGGGGACTGGCGGGGGCATTCGTATTGCGACGTTAGAGGTGAAATTCTTGGATCGTCGCAAGACGGACCGAAGCGAAAGCATTTGCCAAGTATGTTCTCGTCGATCAAGAACGAAAGTTAGAGGTTCGAAGGCGATCAGATACCGCCCTAGTTCTAACCATAAACTATGCCTGCCAGCGATCCGCCGAAGTCCATTTTATGACTCGGCGGGCAGCTTCNCGGGAAACCANAAGCTTTTGGGTTCCGGGGGAAGTATGGTTGCAAAGCTGAAACTTAAAGGAATTGACGGAAGGGCACCACCAGGAGTGGAGCCTGCGGCTTAATTTGACTCAACACGGGAAAACTCACCAGGCCCGGACACCGGAAGGATTGACAGATTGANGAGCTCTTTCTTGATTCGGTGGGTGGTGGTGCATGGCCGTTCTTAGTTGGTGGAGCGATTTGTCTGGTTAATTCCGATAANCGAACGAGACTCTAGCCTACTAACTAGGCGTACCCGGTATCCACAATTGTGCTACCGGCGGTCAAATTTCTTCTTAGAGGGACAGGCGGCGTCTAGCCGCACGAGACTGAGCAATAACAGGTCTGTGATGCCCTTAGATGTCCTGGGCCGCACGCGCGCTACACTGAAGGAATCAGCGTGTCATCCTTGTCCGAAAGGACCGGGTAACCCGCTGAACCTCCTTTGTGCTAGGGATTGGGGCTTGCAATTGTTCCCCATGAACGAGGAATTCCCAGTAAGCGCGAGTCATAAGCTCGCGTTGATTACGTCCCTGCCCTTTGTACACACCGCCCGTCGCTACTACCGATTGAATGATTTAGTGAGGTCTTCGGACTGGTGCGCGGAGGCCGCTNNCTCGCTGTCTCCGATGTTGCTGGAAAGATGACCAAACTTGATCATTTAGAGGAAGTAAAAGTCGTAACAGCAGACCGCGCGAAAGTCTACCGGAGGCAAGGCTCCCAGAAAGCAGCTGGCTACTAAAGCTGCGCGCAAGAGCGCCCCGGCCACCGGCGGAGTCAAGAAACCTCACCGTTACAGGCCCGGCACCGTAGCTCTCCGT-GAGATCCGTCGCTACCAGAAGAGCACGGAGCTGTTGATACGCAAGCTGCCGTTCCAG-CGGCTGGTGCGCGAGATAGCGCAGGACTTCAAGACGGACCTCCGGTTCCAGAGTTCGGCCGTGATGGCGCTCCAGGAAGCCAGCGAGGCGTATCTGGTCGGTCTGTTCGAAGACACTAACCTGTGCGCGATCCACGCCAAGCGAGTAACAATCATATGTCTGGATCTTGTACAGTAAAAACGTGTTGGATGAGGCTTCCTAACTTTCGAGTTGTGGGAGATAATCTTAAAGATCGTTTTGATGGTGCATCAAGAGTTATGATAAGTAATACAGGAAGTCTTCGTGGTAGTGGAGGG------------AAAAAGAATCGTTATAATTTTCAATTAAAACCATATAATCCAGATCATAAACCACCAGGTCCAAAAGATCTAGTTTATTTAGAACCTTCACCTGGTTTTTGTGAAAGAAATCCAAGATTAGGTATTCAGGGTACACATGGTCGACAGTGCAATGATACATCTATCGGTGTGGACGGATGTGATCTGATGTGCTGTGGNNNNNNNNNNNNNNNNNNNNNNNNNNNNNNNNNNNNATTTCACACATTGTAACAAATGAAAGAGGAAAATTAATAACATTTGGACATCTAGGTATAATTTATGCTATACTAGCAATCGGAATTTTAGGATTCATTGTATGAGCACATCATATATTTACAGTAGGTATAGATGTTGATACACGAGCATACTTTACATCAGCAACAATAATTATTGCTGTTCCTACAGGTATTAAAATCTTCAGATGACTAGCTACACTTCAAGGAATAACAAAAAAAAAATCACCACAAATAGTATGAACACTAGGATTTATTTTCTTATTTACCTTAGGAGGTTTAACAGGTATTATTCTAGCAAATTCATCTATTGATATTATTTTACATGATACATACTATGTAGTAGCACACTTCCATTATGTACTATCAATAGGAGCTGTATTTGCAATTATAGCAAGAATTATTCATTGATTTCCTTTAATTACAGGAACATGTATAAATAAAAAATGACTAAATATACAATTTTCAATTATATTCATAGGAGT   [5439]
DIC008    CTCACCTGCCGAAGCAACTAGCCCTGAAAATGGATGGCGCTCTAGCGTCGTGCCTATACCGTGCCGTCAACGGCAAAGTGGGNCTGCTGCTGCAANNATCCGGNNTTNNCTCCGNNNNGTTTCAGCTCGGTCGTTAAGCCTTGACGAGTAGGAGGTGCGCGGCGGCGTGCGCAGAAGGGTCTGGGCGTGAGCCTGCCTGGAGCCGCCGTCGGTGCAGATCTTGGTGGTAGTAGCAAATACTCTAGCGAGGGCCTGGAGGGCTGATGTGGAGAAGGGTTTCTTGTGAACAGCCGTTGCACAAGAGTCAGTCGACCCTAANGCCCTAGGAGAAATCCGATGTTGATGGGCAGCAATCGNNNNNNNNNNNNNNNNNNNNNNNNNNNNNNNNNNNNNNNNNNNNNNNNNNNNNNNNNNNNNNNNNNNNNNNNNNNNNNNNNNNNNNNNNNNNNNNNNNNNNNNNNNNNNNNNNNNNNNNNNNNNNNNNNNNNNNNNNNNNNNNNNNNNNNNNNNNNNNNNNNNNNNNNNNNNNNNNNNNNNNNNNNNNNNNNNNNNNNNNNNNNNNNNNNNNNNNNNNNNNNNNNNNNNNNNNNNNNNNNNNNNNNNNNNNNNNNNNNNNNNNNNNNNNNNNNNNNNNNNNNNNNCCNNACGAATGCTCCCGTCGGGCGAAAGGGAATCCGGTTCCTATTCCGGAACCCGGTCNGCGGNAACCGTNACTTCNNNNNNGCGGGCACTCNNNNNGCCTGNCGAGCNGCTCGTCGGGGTAACCCAAAATGACCCGGAGACGCCGGCGGGAGGTCTAGGAAGAGTTGTCTTTTCTGTATAAGCGTTCGAGTTCCCTGGAATCCTCTAGCAGGGAGATAGGGTTTGNGAACGCAAAGAGCACCGCAGTTGNCGGCGGTGTCTAGACCTNTCCCCCCGGACCTTGAAAATCCGGGTAAGGGCTANNNNCGCGGATATTTCGCNGCCGGCTCGTACCCATATCCGCAGCAGGTCTCCAAGGTTAAGAGCCTCTAGTCGATAGAATAATGTAGGTAAGGGAAGTCGGCAAATTGGATCCGTAACTTCGGAACAAGGATTGGCTCTGAGGATCGGGGCGTGTCGGGCTTGGTCGGGAAGCGGGTCGGTGCTAACGTGCNCGGGCCTGGGCGAGGGGAAACGGTCNNNNNNNGGTCNNNGCCGGNAGNNNNNNNNNNNNNNNCAATNCCGTNCGGCTGGCCGGGATCCGAGCTCGGTCTCGTGCCTTNGGCCTCCCGCGGATCTTCCTTGCNTGCGGGGTGTCNNNGGCTGTTNNNNNNNNNCTGGACNNNGCGGTCTNNNNNNGNGACNTTCACCGTCNNNCTGCCGTGGTNNNNNNNCGGNNNGCCGAACTTNNGTNNNNNNNNNNNNNCCCTTCGGCCGCCATTCAACGATCAACTCAGAACTGGCACGGACCGGGGGAATCCGACTGTCTAATTAAAGCAAAGCATTGCGATGGCCCCAGCTGGGTGTTTACGCAATGTGATTTCTGCCCAGTGCTCTGAATGTCAAAGTGAAGAAATTCAAGCAAGCGCGGGTAAACGGCGGGAGTAACTATGACTCTCTTAAGGTAGCCAAATGCCTCGTCATCCAATTAGTGACGCGCATGAATGGATTAACGAGATTCTCTCTGTCCCTATCTACTATCTAGCGAAACCACTGCCAAGGGAACGGGCTTGGAAAAATCAGCGGGGAAAGAAGACCCTGTTGAGCTTGACTCTAGTCTGGCACTGTAAGGAGACATGAGAGGTGTAGCATAAGTGGGAGGNCGNGCGTTNNNGGNGTTNNNAAACCNTTCCCGTTCGACGTTGAAATACCACTACTTTCATCGTTTCCTTACTTACTCGGACAGGCGGAAAGCGCGTCCGTCGTGGGCATTCCACCCAGGCGGAACGGTGTTCTCGCGCCAAGCGTCCGAGGGTTGCTGGCGGCNCGACCGGGTNNNNNTGGCNGTAACGTTTCNNGGNGGCAAAACGGCCGNNNTCTTTTNNCGGAGNNNNGCNGGTNNNNNNNCGTCNNCNACCTCGGGNNNNCTTGNNNNNNNNNNNNNNNNNNNNNNNCGTCANNTTTACCGGGCGTGTCCAGCNNCGGCAAATACTCCCTCGCGNTGATCCNGATTCGAGGACACAGCCAGGCGGGGAGTTTGACTGGGGCGGTACATCTGTCAAATGATAACGCAGGTGTCCTAAGGCCAGCTCAGCGAGGACAGAAACCTCGCGTAGAGCAAAAGGGCAAATGCTGGTTTGATCCCGATGTCCAGTACGCATAGGGACTGCGAAAGCACGGCCTGTCGATCCTTTTGGCTTGAAGAGATTTCAGCAAGAGGTGTCAGAAAAGTTACCACAGGGATAACTGGCTTGTGGCGGCCAAGCGTTCATAGCGACGTCGCCTAATACATGCAAACAGAGTCCCGACCANNNGAAATGGNAAGGGACGCTTTTATTAGATCAAAACCAATCGGNCGTCCGTTNNNNNNNNNNNNNNTCGNACGGCGTCGTACTCCTTGGTGACTCTGAATAACTTTTAGCAGATCGCACGGTCTTAGAACCGGCGACGCATCCTTCAAATGTCTGCCTTATCANACTGTCGATGGTAGGTTCTGCGCCTACCATGGTTGTAACGGGTAACGGGGAATCAGGGTTCGATTCCGGAGAGGGAGCCTGAGAAACGGCTACCACATCCAAGGAAGGCAGCAGGCGCGCAAATTACCCACTCCCGGCACGGGGAGGTAGTGACGAAAAATAACGATACGGGACTCATCCGAGGCCCCGTAATCGGAATGAGTATACTCTAAATCCTTATACGAGTATCAATTGGAGGGCAAGTCTGGTGCCAGCAGCCGCGGTAATTCCAGCTCCAATAGCGTATATTAAAGTTGTTGCGGTTAAANAAGCTCNNNNNNNNTTGGANTCTGTGTTCCGCGCCGTCGGNTCACCGCCTGCCGGTGTTTAACTGTCGAGTATGCGGGACGTCCTGNCCGGTGGCGNGTCCNGGTCCCGCGGCANNNGCGACGTNNNANGGGNNTNTNNCGGCNNNNCGGCGGTTCTGCCGTTGCGTCGNTCNCTTAAGTCCTTCGCNGGGGTNGCCGGNCCGCCTTTTCAATCCCGTCGCGGTGCTCTTCACTGAGTGTCGAGGCGGGCCGGCACGTTTACTTTGAACAAATTAGAGTGCTTTAAGCAGGCCCTGTNCCGCCTGTATGTTGTGTGCATGGAATAATGGAATAGGACCTCGGTTCTATTTTNNGTTGGTTTTCGGAATCTGAGGTAATGATCAATGGGGACTGGCGGGGGCATTCGTATTGCGACGTTAGAGGTGAAATTCTTGGATCGTCGCAAGACGGACCGAAGCGAAAGCATTTGCCAAGTATGTTCTCGTCGATCAAGAACGAAAGTTAGAGGTTCGAAGGCGATCAGATACCGCCCTAGTTCTAACCATAAACTATGCCTGCCAGCGATCCGCCGAAGTCCATTTTATGACTCGGCGGGCAGCTTCNCGGGAAACCANAAGCTTTTGGGTTCCGGGGGAAGTATGGTTGCAAAGCTGAAACTTAAAGGAATTGACGGAAGGGCACCACCAGGAGTGGAGCCTGCGGCTTAATTTGACTCAACACGGGAAAACTCACCAGGCCCGGACACCGGAAGGATTGACAGATTGANGAGCTCTTTCTTGATTCGGTGGGTGGTGGTGCATGGCCGTTCTTAGTTGGTGGAGCGATTTGTCTGGTTAATTCCGATAANCGAACGAGACTCTAGCCTACTAACTAGGCGTACCCGGTATCCACAATTGTGCTACCGGCGGTCAAATTTCTTCTTAGAGGGACAGGCGGCGTCTAGCCGCACGAGACTGAGCAATAACAGGTCTGTGATGCCCTTAGATGTCCTGGGCCGCACGCGCGCTACACTGAAGGAATCAGCGTGTCATCCTTGTCCGAAAGGACCGGGTAACCCGCTGAACCTCCTTTGTGCTAGGGATTGGGGCTTGCAATTGTTCCCCATGAACGAGGAATTCCCAGTAAGCGCGAGTCATAAGCTCGCGTTGATTACGTCCCTGCCCTTTGTACACACCGCCCGTCGCTACTACCGATTGAATGATTTAGTGAGGTCTTCGGACTGGTGCGCGGAGGCCGCANNCTCGCTGTCTCCGATGTTGCTGGAAAGATGACCAAACTTGATCATTTAGAGGAAGTAAAAGTCGTAACAGCAGACCGCGCGAAAGTCTACCGGAGGCAAGGCTCCCAGAAAGCAGCTGGCGACTAAAGCTGCGCGCAAGAGCGCCCCGGCCACCGGCGGAGTGAAGAAACCTCACCGTTACAGGCCCGGTACCGTAGCTCTCCGT-GAGATCCGTCGCTACCAGAAGAGCACGGAGCTGTTGATACGCAAGCTGCCGTTCCAG-CGGCTGGTGCGCGAGATTGCGCAGGACTTCAAGACCGACCTCCGGTTCCAGAGCTCGGCCGTGATGGCGCTCCAGGAAGCCAGCGAGGCGTATCTGGTCGGTCTGTTCGAGGATACTAACCTGTGCGCGATCCACGCCAAGCGAGTAACAATNNNATGTCTGGATCTTGTACAGTAAAAACATGTTGGATGAGGCTTCCTAACTTTCGAGTTGTGGGAGATAATCTTAAAGATCGTTTTGATGGTGCATCAAGAGTTATGATAAGTAATACAGGAAGTCTTCGTGGTAGTGGAGGA------------AAAAAGAATCGTTATAATTTTCAATTAAAACCATATAATCCAGATCATAAACCACCAGGTCCAAAAGATCTAGTTTATTTAGAACCTTCACCTGGTTTTTGTGAAAGAAATCCAAGATTAGGTATTCAGGGTACACATGGTCGACAGTGCAATGATACATCTATCGGTGTGGACGGATGTGATCTGATGTGNNNNNNNNNNNNNNNNNNNNNNNNNTACCAGGATTTGGTTTAATTTCACATATTGTAATAAATGAAAGAGGAAAATTAATAACATTTGGTCATCTAGGAATAATTTATGCCATAATGGCAATTGGTATTTTAGGATTCATTGTTTGAGCTCATCATATATTTACAGTAGGAATAGATGTTGATACACGTGCATATTTTACATCAGCAACAATAATTATTGCTGTACCCACAGGTATCAAAATCTTTAGTTGATTAGCAACACTTCAAGGAATAACAAAAAAAAAATCACCACAAATAATTTGAACACTCGGATTTATTTTCTTATTTACACTAGGAGGATTAACAGGAATCATTTTAGCAAACTCATCTATCGATATTATTTTACACGATACATATTATGTAGTAGCACATTTTCATTATGTATTATCAATAGGTGCAGTATTTGCAATTATAGCAAGAATTATTCACTGATTTCCGCTTATTACAGGAACATGCATAAATAAGAAATGATTAAATATACAATTCGCAACAATATTTATAGGAGT   [5439]
DIC035    CTCACCTGCCGAAGCAACTAGCCCTGAAAATGGATGGCGCTCTAGCGTCGTGCCTATACCGTGCCGTCAACGGCAAAGTGGGNCTGCTGCTGCAANNATCCGGNNTTNNCTCCGNNNNGTTTCAGCTCGGTCGTTAAGCCTTGACGAGTAGGAGGTGCGCGGCGGCGTGCGCAGAAGGGTCTGGGCGTGAGCCTGCCTGGAGCCGCCGTCGGTGCAGATCTTGGTGGTAGTAGCAAATACTCTAGCGAGGGCCTGGAGGGCTGATGTGGAGAAGGGTTTCTTGTGAACAGCCGTTGCACAAGAGTCAGTCGACCCTAANGCCCTAGGAGAAATCCGATGTTGATGGGCAGCAATCGNNNNNNNNNNNNNNNNNNNNNNNNNNNNNNNNNNNNNNNNNNNNNNNNNNNNNNNNNNNNNNNNNNNNNNNNNNNNNNNNNNNNNNNNNNNNNNNNNNNNNNNNNNNNNNNNNNNNNNNNNNNNNNNNNNNNNNNNNNNNNNNNNNNNNNNNNNNNNNNNNNNNNNNNNNNNNNNNNNNNNNNNNNNNNNNNNNNNNNNNNNNNNNNNNNNNNNNNNNNNNNNNNNNNNNNNNNNNNNNNNNNNNNNNNNNNNNNNNNNNNNNNNNNNNNNNNNNNNNNNNNNNNCCATACGAATGCTCCCGTCGGGCGAAAGGGAATCCGGTTCCTATTCCGGAACCCGGTCNGCGGNAACCGTNACTTCNNNNNNGCGGGCACTCNNNNNGCCTGNCGAGCNGCTCGTCGGGGTAACCCAAAATGACCCGGAGACGCCGGCGGGAGGTCTAGGAAGAGTTGTCTTTTCTTTATAAGCGTTCGAGTTCCCTGGAATCCTCTAGCAGGGAGATAGGGTTTGNGAACGCAAAGAGCACCGCAGTTGNCGGCGGTGTCTAGACCTNTCCCCCCGGACCTTGAAAATCCGGGTGAGGGCTANNNNCGCGGATATTTCGCNGCCGGCTCGTACCCATATCCGCAGCAGGTCTCCAAGGTTAAGAGCCTCTAGTCGATAGAATAATGTAGGTAAGGGAAGTCGGCAAATTGGATCCGTAACTTCGGAACAAGGATTGGCTCTGAGGATCGGGGCGTGTCGGGCTTGGTCGGGAAGCGGGTCGGTGCTAACGTGCNCGGGCCTGGGCGAGGGGAAACGGTCNNNNNNNGGTCNNNGCCGGNAGNNNNNNNNNNNNNNNCAATNCCGTNCGGCTGGCCGGGATCCGAGCTCGGTCTCGTGCCTTNGGCCTCCCGCGGATCTTCCTTGCNTGCGGGGTGTCNNNGGCTGTTNNNNNNNNNCTGGACNNNGCGGTCTNNNNNNGNGGCNTTCATCGCTNNNCTGCCGTGGTNNNNNNNCGGNNNGCCGAACTTNNGTNNNNNNNNNNNNNCCCTTCGGCCGCCATTCAACGATCAACTCAGAACTGGCACGGACCGGGGGAATCCGACTGTCTAATTAAAGCAAAGCATTGCGATGGCCCCAGCTGGGTGTTTACGCAATGTGATTTCTGCCCAGTGCTCTGAATGTCAAAGTGAAGAAATTCAAGCAAGCGCGGGTAAACGGCGGGAGTAACTATGACTCTCTTAAGGTAGCCAAATGCCTCGTCATCCAATTAGTGACGCGCATGAATGGATTAACGAGATTCTCACTGTCCCTATCTACTATCTAGCGAAACCACTGCCAAGGGAACGGGCTTGGAAAAATTAGCGGGGAAAGAAGACCCTGTTGAGCTTGACTCTAGTCTGGCACTGTAAGGAGACATGAGAGGTGTAGCATAAGTGGGAGGNCGNGCGTTNNNGGNGTTNNNAAACCNTTCCCGTTCGACGGTGAAATACCACTACTTTCATCGTTTCCTTACTTACTCGGACAGGCGGAAAGCGCGTCCGTCGTGGGCATTCCACCCAGGCGGAACGGTGTTCTCGCGCCAAGCGTCCGAGGGTTGCTGGCGGCNCGACCGGGTNNNNNTGGCNGCAACGTTTCNNGGNGGGAGAACGGCTGNNNTCTTTTNNCGGAGNNNNGCNGGTNNNNNNNCGTGNNCNACCTCGGGNNNNCTTGNNNNNNNNNNNNNNNNNNNNNNNCGTCANNTTTACCGGGCGTGTCCAGCNNCGGCAAACACTCCCTCGCGNTGATCCNGATTCGAGGACACAGCCAGGCGGGGAGTTTGACTGGGGCGGTACATCTGTCAAATGATAACGCAGGTGTCCTAAGGCCAGCTCAGCGAGGACAGAAACCTCGCGTAGAGCAAAAGGGCAAATGCTGGTTTGATCCCGATGTCCAGTACGCATAGGGACTGCGAAAGCACGGCCTGTCGATCCTTTTGGCTTGAAGAGATTTCAGCAAGAGGTGTCAGAAAAGTTACCACAGGGATAACTNNNNNNNNNNNNNNNNNNNNNNNNNNNNNNNNNNNCTAATACATGCAAACAGAGTCCCGACCANNNGAAATGGNAAGGGACGCTTTTATTAGATCAAAACCAATCGGNCGTCCGTTTNTCCNNNTCCGGGTCTNACGGCGTCGTACTCCTTGGTGACTCTGAATAACTTTTGGCAGATCGCACGGTCTCCGAACCGGCGACGCATCCTTCAAATGTCTGCCTTATCANACTGTCGATGGTAGGTTCTGCGCCTACCATGGTTGTAACGGGTAACGGGGAATCAGGGTTCGATTCCGGAGAGGGAGCCTGAGAAACGGCTACCACATCCAAGGAAGGCAGCAGGCGCGCAAATTACCCACTCCCGGCACGGGGAGGTAGTGACGAAAAATAACGATACGGGACTCATCCGAGGCCCCGTAATCGGAATGAGTATACTCTAAATCCTTATACGAGTATCAATTGGAGGGCAAGTCTGGTGCCAGCAGCCGCGGTAATTCCAGCTCCAATAGCGTATATTAAAGTTGTTGCGGTTAAANAAGCTNCGTNNNNNNNNNNNNNNNNNNNNNNNNNNNTCGGTTCACCGCCTGTCGGTGTTTAACTGGCGTGCATGCGGGACGTCCTGNCCGGTGGCGNGCCCNGGTCCCGCGGCANNNGCGACTTNNNANGGGNNTNTNNCGGCNNNNCAGCGGTTNNTCCGTTGCGTCGNTCNCTGAAGTCCTTCGCNGGTGCNTCCGTNCCGCCTTTTCAATCCCGTCGCGGTGCTCTTCACTGAGTGTCGAGGCGGGCCGGCACGTTTACTTTGAACAAATTAGAGTGCTTTAAGCAGGCCCTGTNCCGCCTGTATGTTGTGTGCATGGAATAATGGAATAGGACCTCGGTTCTATTTTNNGTTGGTTTTCGGAATCTGAGGTAATGATCAATGGGGACTGGCGGGGGCATTCGTATTGCGACGTTAGAGGTGAAATTCTTGGATCGTCGCAAGACGGACCGAAGCGAAAGCATTTGCCAAGTATGTTCTCGTCGATCAAGAACGAAAGTTAGAGGTTCGAAGGCGATCAGATACCGCCCTAGTTCTAACCATAAACTATGCCTGCCAGCGATCCGCCGAAGTCCATCTTATGACTCGGCGGGCAGCTTCNCGGGAAACCANAAGCTTTTGGGTTCCGGGGGAAGTATGGTTGCAAAGCTGAAACTTAAAGGAATTGACGGAAGGGCACCACCAGGAGTGGAGCCTGCGGCTTAATTTGACTCAACACGGGAAAACTCACCAGGCCCGGACACCGGAAGGATTGACAGATTGANGAGCTCTTTCTTGATTCGGTGGGTGGTGGTGCATGGCCGTTCTTAGTTGGTGGAGCGATTTGTCTGGTTAATTCCGATAANCGAACGAGACTCTAGCCTACTAACTAGGCGTACCCGGTATCCACAATTGTGCTACCGGCGGTCAAATTTCTTCTTAGAGGGACAGGCGGCGTCTAGCCGCACGAGACTGAGCAATAACAGGTCTGTGATGCCCTTAGATGTCCTGGGCCGCACGCGCGCTACACTGAAGGAATCAGCGTGTCTTCCTTGTCCGAAAGGACCGGGTAACCCGCTGAACCTCCTTTGTGCTAGGGATTGGGGCTTGCAATTGTTCCCCATGAACGAGGAATTCCCAGTAAGCGCGAGTCATAAGCTCGCGTTGATTACGTCCCTGCCCTTTGTACACACCGCCCGTCGCTACTACCGATTGAATGATTTAGTGAGGTCTTCGGACTGGTGCGCGGAGACCGCNNNTTCGCTGTTTCCGATGTTGCCGGAAAGATGACCAAACTTGATCATTTAGAGGAAGTAAAAGTCGTAACAGCAGACGGCGCGTAAGTCGACCGGAGGCAAGGCTCCCAGGAAGCAGCTGGCCACAAAAGCGGCACGCAAAAGCGCCCCGGCCACCGGCGGAGTGAAGAAGCCTCACCGTTACAGGCCCGGCACCGTGGCTCTCCGA-GAGATCCGTCGCTACCAGAAGAGCACGGAGCTGCTGATACGCAAGCTGCCGTTCCAG-CGGCTGGTGCGCGAGATCGCGCAGGATTTCAAGACCGACCTGCGGTTCCAGAGCTCGGCAGTCATGGCTCTGCAGGAGGCGAGCGAGGCGTACCTGGTCGGCCTTTTCGAAGATACGAACCTCTGCGCTATCCACGCCAAGCGGGTCACCATCATNNGTCTGGATCATGTACTGTAAAAACTTGTTGGATGAGGCTTCCTAACTTTCGAGTTGTGGGAGATAATCTTAAAGATCGTTTTGATGGTGCATCAAGAGTTATGATAAGCAATACCGGAAGTCTTCGTGGTAGTGGAGGA------------AAAAAGAATCGTTATAATTTTCAATTAAAACCTTATAATCCAGATCATAAACCACCAGGTCCAAAAGATCTAGTTTATTTAGAACCATCACCTGGTTTTTGTGAAAGAAATCCAAGACTAGGTATTCAGGGTACACATGGTCGACAGTGCAATGATACATCTATCGGTGTGGACGGATGTGATCTGATGTGTTGTGGGAAGTGTACATCTTAATTCTACCAGGGTTTGGTTTAATTTCACATATTGTAATAAATGAAACAGGAAAACTTATAACATTTGGTCACCTAGGTATAATCTATGCTATATTAGCAATTGGTATATTAGGATTTATTGTATGAGCTCACCATATATTTACAGTAGGAATAGACGTTGATACACGAGCCTACTTCACCTCAGCAACTATAATTATTGCAGTACCAACTGGTATTAAAATTTTTAGTTGAATAGCAACATTACAAGGAAATACAAAAAAAAAATCTCCCCAAATAATCTGAACTATAGGATTTATTTTTTTATTTACTATTGGAGGACTAACAGGAATTATTTTAGCTAACTCATCAATTGACATTATTCTGCATGACACATATTATGTTGTAGCTCATTTTCATTATGTTTTATCTATAGGAGCAGTATTTGCAATCATAGCAAGAGTTATTCATTGATTTCCCCTCATTACCGGTACATGTATAAATAAAAAANNNNNNNNNNNNNNNNNNNNNNNNNNNNNNNNNNNNNN   [5439]
DIC036    NNNNNNNNNNNNNNNNNNNNNNNNNNNNNNNNNNTGGCGCTCTAGCGTCGTGCCTATACCGGGCCGTCAACGGCAAAGTGGGNCTGCTGCNNCGGNNTTCGGCNNTTNNTGCCGNNNNGACACGGCTCGGCCGTTACGCCTTGACGAGTAGGAGGTGCGCGGCGGTGTGCGCAGAAGGGTCTGGGCGCGAGCCTGCCTGGAGCCGCCGTCGGTGCAGATCTTGGTGGTAGTAGCAAATACTCTAGCGAGGGCCTGGAGGGCTGATGTGGAGAAGGGTTTCTTGTGAACAGCCGTTGCACAAGAGTCAGTCGACCCTAANGCCCTAGGAGAAATCCGATGTTGATGGGCAGCAATCGNNNNNNNNNNNNNNNNNTACGGCNGGANNCCGGACNNNNNNNNNNNNNNNNNNNNNNNNNNNNNNNNNNNNNNNNNNNNNNNNNNNNNNNNNGCNNNNNNNNNGGCGGCGGTNNNNNNNNNNNNNNNNNCCTACCNNNNNNNNNNCNNNNNNNTTTTACGGNNNNNNNNNNNNNNGGGGCNNNNNNNNNNNNNNNNNNNNNNNNNNNNNNNNNNNNNNNNNCANNNAGCNNNNNNNNNNNNNNNNNNNNNNNTGTNNNNNNNNNNNNNNNNNNNNNNNNGACGNGCCAGTCGGCTGCTCCCGTCGGGCGAAAGGGAATCCGGTTCCTATTCCGGAACCCGGCTNGCGGNAACCGTAACTTCNNNNNNGCGGGCACTCNNNNNGCCTGNCGAGCNGCTCGTCGGGGTAACCCAAAGTGACCCGGAGACGCCGGCGGGAGGTCTGGGAAGAGTTGTCTTTTCTTTATAAGCGTTCGAGTTCCCTGGAATCCTATAGCAGGGAGATAGGGTTTGNGAACGCGAAGAGCACCGCAGTTGNCGGCGGTGTCCGGACCTNTCCCCCCGGACCTTGAAAATCCGGGTGAGGGCTANNNNCGCGGAAATGTCGCNGCCGGCTCGTACCCATATCCGCAGCAGGTCTCCAAGGTTAAGAGCCTCTAGTCGATAGAATAATGTAGGTAAGGGAAGTCGGCAAATTGGATCCGTAACTTCGGAACAAGGATTGGCTCTGAGGATCGGGGCGTGTCGGGCTTGGTCGGGAAGCGGGTCGGTGCTAACGTGCNCGGGCCTGGGCGAGGGGAAACGGNNNNNNNNNGGTCNNNGTCGNNNGNNNNNNNNNNNNNNNTTTTNCCGTNCGGCTTACCGGGATCCGAGCTCGGTCTCGTGCCTTNGGCCTCCCGCGGATCTTCCTTGCNTGCGGGGTGTCNNNGGCTGTTNNNNNNNNNCTGGACNNNGCGGTTANNNNNNGNGGCNTNNCGCGCTNNNCTGCCGTGGTNNNNNNNCGGNNNGCCGAACTTNNGTNNNNNNNNNNNNNCCCTTCGGCCGCCATTCAACGATCAACTCAGAACTGGCACGGACCGGGGGAATCCGACTGTCTAATTAAAGCAAAGCATTGCGATGGCCCCAGCTGGGTGTTTACGCAATGTGATTTCTGCCCAGTGCTCTGAATGTCAAAGTGAAGAAATTCAAGCAAGCGCGGGTAAACGGCGGGAGTAACTATGACTCTCTTAAGGTAGCCAAATGCCTCGTCATCCAATTAGTGACGCGCATGAATGGATTAACGAGATTCTCACTGTCCCTATCTACTATCTAGCGAAACCACTGCCAAGGGAACGGGCTTGGAAAAATTAGCGGGGAAAGAAGACCCTGTTGAGCTTGACTCTAGTCTGGCACTGTAAGGAGACATGAGAGGTGTAGCATAAGTGGGAGGNCGNTGGTCNNNGGNGTTNNNAAACCNTTCCCGTTCGACGGTGAAATACCACTACTTTCATCGTTTCCTTACTTACTCGGACAGGCGGAAAGCGCGTCCGTCGTGGGCATTCCACCCAGGCGGAACGGTGTTCTCGCGCCAAGCGTCTGAGGGTTGCTGGCGGCNCGTCCGGGTNNNNNTGGCNGCAGCGTTCCNNGGNGGGNAAACGGCGGNNNGCCTTTNNCGGGGNNNNTCNGGTNNNNNNNCGTGNNTNACCTCGAGNNNNCCTGNNNNNNNNNNNNNNNNNNNNNNNCGTTACTTTCACCGGGCGTATCCGACNNCGGCAAACACTCCCTCGCGNTGATCCNGATTCGAGGACACAGCCAGGCGGGGAGTTTGACTGGGGCGGTACATCTGTCAAATGATAACGCAGGTGTCCTAAGGCCAGCTCAGCGAGGACAGAAACCTCGCGTAGAGCAAAAGGGCAAATGCTGGTTTGATCCCGATGTCCAGTACGCATAGGGACTGCGAAAGCACGGCCTGTCGATCCTTTTGGCTTGAAGAGATTTCAGCAAGAGGTGTCAGAAAAGTTACCACAGGGATAACTGGCTTGTGGCGGCCAAGCGTTCATAGCGACGTCGCCTAATACATGCAAACAGAGTCCCGACCANNNGAAATGGNAAGGGACGCTTTTATTAGATCAAAACCAATCGANCGTCCGTTTNGCCNNNTTTTGGCCGNACGGCGCCGTACTCCTTGGTGACTCTGAATAACTTTTAGCAGATCGCACGGTCCTCGAACCGGCGACGCATCCTTCAAATGTCTGCCTTATCANACTGTCGATGGTAGGTTCTGCGCCTACCATGGTTGTAACGGGTAACGGGGAATCAGGGTTCGATTCCGGAGAGGGAGCCTGAGAAACGGCTACCACATCCAAGGAAGGCAGCAGGCGCGCAAATTACCCACTCCCGGCACGGGGAGGTAGTGACGAAAAATAACGATACGGGACTCATCCGAGGCCCCGTAATCGGAATGAGTATACTCTAAATCCTTATACGAGTATCAATTGGAGGGCAAGTCTGGTGCCAGCAGCCGCGGTAATTCCAGCTCCAATAGCGTATATTAAAGTTGTTGCGGTTAAANAAGCTNCGTNNNANNNNNNNNNNNNNNNNNNNNNCGTCGGTTCACCGCCTGTCGGTGTTCAACTGGCGTGTATGCGGGACGTCCTGNCCGGTGGCGNGTCCNGGTTCCCCGTAGNNNGNTTCGTNNNAAGGGNNGNNNNCGTCNNNNCGTGCTAATNTGCNTCGCGTCGTCCNCCCAAGGCCTTCGCNGGTGCATCCGGNCCGCCTTTTCAATCCCGTCGCGGTGCTCTTCACTGAGTGTCGAGGCGGGCCGGCACGTTTACTTTGAACAAATTAGAGTGCTTTAAGCAGGCCCTGTCCCGCCTGTATGTTGTGTGCATGGAATAATGGAATAGGACCTCGGTTCTATTTTNNGTTGGTTTTCGGAATCTGAGGTAATGATCAATGGGGACAGGCGGGGGCATTCGTATTGCGACGTTAGAGGTGAAATTCTTGGATCGTCGCAAGACGGACCGAAGCGAAAGCATTTGCCAAGTATGTTCTCGTCGATCAAGAACGAAAGTTAGAGGTTCGAAGGCGATCAGATACCGCCCTAGTTCTAACCATAAACTATGCCTGCCAGCGATCCGCCGAAGTTCCTCCGATGACTCGGCGGGCAGCTTCNCGGGAAACCANGAGCTTTTGGGTTCCGGGGGAAGTATGGTTGCAAAGCTGAAACTTAAAGGAATTGACGGAAGGGCACCACCAGGAGTGGAGCCTGCGGCTTAATTTGACTCAACACGGGAAAACTCACCAGGCCCGGACACCGGAAGGATTGACAGATTGANGAGCTCTTTCTTGATTCGGTGGGTGGTGGTGCATGGCCGTTCTTAGTTGGTGGAGCGATTTGTCTGGTTAATTCCGATAANCGAACGAGACTCTAGCCTACTAACTAGCCGTACTCGGTATCCACAATCGTGCTACCGGCGGTCAAATTTCTTCTTAGAGGGACAGGCGGCTTCTAGCCGCACGAGACTGAGCAATAACAGGTCTGTGATGCCCTTAGATGTCCTGGGCCGCACGCGCGCTACACTGAAGGAATCAGCGTGTCTTCCCTGTCCGAAAGGACCGGGCAACCCGCTGAACCTCCTTTGTGCTAGGGATTGGGGCTTGCAATTGTTCCCCATGAACGAGGAATTCCCAGTAAGCGCGAGTCATAAGCTCGCGTTGATTACGTCCCTGCCCTTTGTACACACCGCCCGTCGCTACTACCGATTGAATGATTTAGTGAGGTCTTCGGACTGGTGCGCGGAGGCCGCANNCTAGCGGTCTCCGATGTTGCCGGAAAGATGACCAAACTTGATCATTTAGAGGAAGTAAAAGTCGTAACAGCAGACGGCGCGAAAATCCACCGGAGGCAAGGCTCCGAGAAAGCAGCTGGCTACCAAAGCCGCCCGTAAGAGCGCTCCCGCCACCGGCGGAGTGAAGAAGCCGCACAGATACAGGCCCGGCACCGTCGCTCTCCGA-GAGATCCGTAGATACCAGAAGAGCACCGAACTTCTGATTCGCAAGCTGCCCTTCCAA-CGGTTGGTCCGTGAAATCGCTCAGGACTTCAAGACCGATCTGCGTTTCCAGAGCTCGGCGGTCATGGCCCTTCAGGAAGCCAGCGAGGCGTACCTCGTCGGTCTGTTCGAAGATACCAATCTTTGCGCGATCCACGCCAAGCGCGTCACCATCATNNNNNNNNNNNNNNNNNNNNNAAGACGTGTTGGATGAGACTTCCTAATTTTCGAGTTGTTGGTGATAATCTTAAAGATCGATTCGACGGTGCATCGAGAGTTATGTTAAGTAATACTGGAAGTGTTCGTGGGGGTGGTGGA------------AAAAAGAATCGATATAATTTCCAGTTAAAACCTTACAATCCGGATCATAAACCACCGGAACCAAAAGATCTCGTTTATTTAGAACCATCTCCCGGTTTCTGTGAAAGAAACCCACGTCTTGGTATACAAGGTACGCACGGTAGACAGTGCAACGATACATCTATCGGNNNNNNNNNNNNNNNNNNNNNNNNNNNNNNGAAGTCTATATCCTAATCCTCCCAGGATTTGGATTAATTTCACACATTATCACAAACGAAAGAGGTAAAATAACATCCTTTGGACACATAGGAATAATTTACGCAATAATATCAATTGGTATTTTAGGATTTATTGTATGAGCACACCACATATTCACCGTAGGTATAGATATTGATACTCGAGCCTACTTCACCTCAGCTACACTAATTATTGCAGTACCAACCGGTATTAAAATTTTTAGATGAATTGCAACACTTCAAGGAGCCACAAAAAAAAAATCCCCCCAAATCATATGAGCCATAGGATTTATTTTTCTATTCACAATAGGAGGACTAACTGGAGTAGTTTTAGCAAACTCCTCAATTGACATTATTCTTCATGACACCTACTACGTAGTTGCACATTTCCATTATGTTCTATCAATAGGAGTAGTATTTGCAATCATAGCAAGAATTATTCACTGATTCCCATTATTTACAGGAACTTCAATAAATNNNNNNNNNNNNNNNNNNNNNNNNNNNNNNNNNNNNNNNNNNNN   [5439]
DIC063    CTCACCTGCCGAAGCAACTAGCCCTGAAAATGGATGGCGCTCTAGCGTCGTGCCTATACCGGGCCGTCAACGGCAAAGTTGGNCTGCTGCNNCGGNNTGCGGTNNTCNNTTCCGNNNNTATACGGCTCGGCCGTTACGCCTTGACGAGTAGGAGGAGCGCGGCGGTGTGCGCAGAAGGGTCTGGGCGTGAGCCTGCCTGGAGCCGCCGTCGGTGCAGATCTTGGTGGTAGTAGCAAATACTCTAGCGAGGGCCTGGAGGGCTGATGTGGAGAAGGGTTTCTTGTGAACAGCCGTTGCACAAGAGTCAGTCGACCCTAANGCCCTAGGAGAAATCCGATGTTGATGGGCAGCAATCGNNNNNNNNNNNNNNNNNCACGGCNGNNNNNNNNNNNNNNNNNNNNNNNNNNNNNNNNNNNNNNNNNNNNNNNNNNNNNNNNNNNNNNNNNNNNNNNNNNNNNNNNNNGTCGTNNNNNNNNNNNNNNNNNNNNGTCNNNNNNNNNNTNNNNNNNNNNNNCGCANNNNNNNNNNNNNCACGGNNNNNNNNNNNNNNNNNNNNNNNNNNNNNNNNNNNNNNNNNANNNNNNNNNNNNNNNNNNNNNNNNNNNNNNNNNNNNNNNNNNNNNNNNNNNNNNNNNNNNNNCTCAGTCGACTGCTCCCGTCGGGCGAAAGGGAATCCGGTTCCTATTCCGGAACCCGGCCNGCGGNAACCGTAACTTCNNNNNNGCGGGCACTCNNNNNGCCTGNCGAGCNGCTCGTCGGGGTAACCCAAAATGACCCGGAGACGCCGGCGGGAGGTCCAGGAAGAGTTGTCTTTTCTTTATAAGCGTTCGAGTTCCCTGGAATCCTATAGCAGGGAGATAGGGTTTGNGAACGCGAAGAGCACCGCAGTTGNCGGCGGTGTCCGGACCTNTCCCCCCGGACCTTGAAAATCCGGGTGAGGGCTANNNNCGCGGAAATGTCGCNGCCGGCTCGTACCCATATCCGCAGCAGGTCTCCAAGGTTAAGAGCCTCTAGTCGATAGAATAATGTAGGTAAGGGAAGTCGGCAAATTGGATCCGTAACTTCGGAACAAGGATTGGCTCTGAGGATCGGGGCGTGTCGGGCTTGGTCGCGATGCGGGTCGGTGCTAACGTGCNCGGGCCTGGGCGAGGGGGAACGGNNNNNNNNNGGTCNNNGTCGGNAGNNNNNNNNNNNNNNNCAATNCCGTNCGGCTTACCGGGATCCGAGCTCGGTCTCGTGCCTTNGGCCTCCCGCGGATCTTCCTTGCNTGCGGGGTGTCNNNGGCTGTTNNNNNNNNNCTGGACNNNGCGGTTCNNNNNNGNGGTNTNNAACGCCNNNCTGCCGTGGTNNNNNNNCGGNNNGCCGAACTTNNGTNNNNNNNNNNNNNCCCTTCGGCCGTCATTCAACGATCAACTCAGAACTGGCACGGACCGGGGGAATCCGACTGTCTAATTAAAGCAAAGCATTGCGATGGCCCCAGCTGGGTGTTTACGCAATGTGATTTCTGCCCAGTGCTCTGAATGTCAAAGTGAAGAAATTCAAGCAAGCGCGGGTAAACGGCGGGAGTAACTATGACTCTCTTAAGGTAGCCAAATGCCTCGTCATCCAATTAGTGACGCGCATGAATGGATTAACGAGATTCTCACTGTCCCTATCTACTATCTAGCGAAACCACTGCCAAGGGAACGGGCTTGGAAAAATTAGCGGGGAAAGAAGACCCTGTTGAGCTTGACTCTAGTCTGGCACTGTAAGGAGACATGAGAGGTGTAGCATAAGTGGGAGGNCGNGCGTTNNNGGNNTTNNNTTACCNTTCCCGTTCGACGGTGAAATACCACTACTTTCATCGTTTCCTTACTTACTCGGACAGGCGGAAAGCGCGTCCGTCTAGGGTATTTCACCCAGGCGGAACGGTGTTCTCGCGCCAAGCGTTCGAGGGTTGCTGGCGGCNCGACCGGTTNNNNNTGGCNGTGGTGTTTCNNGGNGGGAAAGCGGCGTNNNACCCCTNNNCGGGNNNNGCNCGCNNNNNNNCGTCNNTNACTTCGATNNNNCCTGNNNNNNNNNNNNNNNNNNNNNNNCGTCANNTTCGCCGGGCGTGTCCGACNNCGGCAAACACTCCCTCGCGNTGATCCNGATTCGAGGACACAGCCAGGCGGGGAGTTTGACTGGGGCGGTACATCTGTCAAATGATAACGCAGGTGTCCTAAGGCCAGCTCAGCGAGGACAGAAACCTCGCGTAGAGCAAAAGGGCAAATGCTGGTTTGATCCCGATGTCCAGTACGCATAGGGACTGCGAAAGCACGGCCTGTCGATCCTTTTGGCTTGAAGAGATTTCAGCAAGAGGTGTCAGAAAAGTTACCACAGGGATAACTGGCTTGTGGCGGCCAAGCGTTCATAGCGACGTCGCCTAATACATGCAAACAGAGTCCCGACCANNNGAAATGGNAAGGGACGCTTTTATTAGATCAAAACCAATCGANCGTCCGTTTNGCCNNNTCCGGGCCGNACGGCGCCGTACTCCTTGGTGACTCTGAATAACTTTTAGCAGATCGCACGGTCTCCGAACCGGCGACGCATCCTTCAAATGTCTGCCTTATCANACTGTCGATGGTAGGTTCTGCGCCTACCATGGTTGTAACGGGTAACGGGGAATCAGGGTTCGATTCCGGAGAGGGAGCCTGAGAAACGGCTACCACATCCAAGGAAGGCAGCAGGCGCGCAAATTACCCACTCCCGGCACGGGGAGGTAGTGACGAAAAATAACGATACGGGACTCATCCGAGGCCCCGTAATCGGAATGAGTATACTCTAAATCCTTATACGAGTATCAATTGGAGGGCAAGTCTGGTGCCAGCAGCCGCGGTAATTCCAGCTCCAATAGCGTATATTAAAGTTGTTGCGGTTAAANAAGCTNCGNNNNNNNNNGANTCTGTGTCCCGCACCGTCGGTTCACCGCCTGTCGGTGTTCAACTGGCGTGTATGCGGGACGTCCTGNCCGGTGGCGNTACCNGGTTCCCCTAGGNNNGNTTCGTNNNANGGGNNGTTNNTTGCNNNNCTTGCGTCNNAGCNTCGGTAATTCCNCTGAAGGCCCTTGCNGGTGTATCCGGNCCGCCTTTTCAATCCCGTCGCGGTGCTCTTCACTGAGTGTCGAGGCGGGCCGGCACGTTTACTTTGAACAAATTAGAGTGCTTTAAGCAGGCCCTGTCCCGCCTGTATGTTGTGTGCATGGAATAATGGAATAGGACCTCGGTTCTATTTTNNGTTGGTTTTCGGAATCTGAGGTAATGATCAATGGGGACAGGCGGGGGCATTCGTATTGCGACGTTAGAGGTGAAATTCTTGGATCGTCGCAAGACGGACCGAAGCGAAAGCATTTGCCAAGTATGTTCTCGTCGATCAAGAACGAAAGTTAGAGGTTCGAAGGCGATCAGATACCGCCCTAGTTCTAACCATAAACTATGCCTGCCAGCGATCCGCCGAAGTTCCTCCGATGACTCGGCGGGCAGCTTCNCGGGAAACCANGAGCTTTTGGGTTCCGGGGGAAGTATGGTTGCAAAGCTGAAACTTAAAGGAATTGACGGAAGGGCACCACCAGGAGTGGAGCCTGCGGCTTAATTTGACTCAACACGGGAAAACTCACCAGGCCCGGACACCGGAAGGATTGACAGATTGANGAGCTCTTTCTTGATTCGGTGGGTGGTGGTGCATGGCCGTTCTTAGTTGGTGGAGCGATTTGTCTGGTTAATTCCGATAANCGAACGAGACTCTAGCCTACTAACTAGGCGTACCCGGTATCCACAATCGTGCTACCGGCGGTAAAATTTCTTCTTAGAGGGACAGGCGGCTTCTAGCCGCACGAGACTGAGCAATAACAGGTCTGTGATGCCCTTAGATGTCCTGGGCCGCACGCGCGCTACACTGAAGGAATCAGCGTGTCTTCCCTGTCCGAAAGGACCGGGTAACCCGCTGAACCTCCTTTGTGCTAGGGATTGGGGCTTGCAATTGTTCCCCATGAACGAGGAATTCCCAGTAAGCGCGAGTCATAAGCTCGCGTTGATTACGTCCCTGCCCTTTGTACACACCGCCCGTCGCTACTACCGATTGAATGATTTAGTGAGGTCTTCGGACTGGTGCGCGGAGGCCGCANNACCGCGGTCTCCGATGTTGCCGGAAAGATGACCAAACTTGATCATTTAGAGGAAGTAAAAGTCGTAACA--------------------------------------------------------------------------------------------------------------------------------------------------------------------------------------------------------------------------------------------------------------------------------------------------------------------------------------------------------------ATGTCTGGATCTTGTACGGTAAAAACCTGTTGGATGAGGCTTCCAAATTTTCGAGTTGTGGGAGATAATTTAAAAGATCGATTCGATGGTGCATCAAGAGTTATGATAAGTAATACCGGAAGTCTTCGAGGAAGCGGTGGT------------AAAAAAAATCGTTATAATTTTCAATTAAAACCATATAATCCTGATCATAAACCCCCTGGATCAAAAGATCTAGTTTATTTAGAACCTTCACCGGGATTTTGCGAAAGAAATCCAAAATTAGGTATTCAAGGTACACATGGTCGTCAATGTAATGATACATCGATTGGTGTTGATGGATGTGATCTGATGTGTTGTGGNNNNNNNNNNNNNNNNNNNNNCCAGGATTTGGATTAATTTCTCATATTGTAACAAATGAAAGAGGTAAATTATTAACATTTGGTCACCTAGGAATAATTTATGCAATACTAGCCATTGGAATTTTAGGATTTATTGTATGAGCCCACCATATATTCACAGTAGGAATAGATGTAGATACACGAGCTTACTTCACATCAGCAACAATAATTATTGCTGTCCCAACAGGAATTAAAATCTTTAGATGATTAGCAACCCTTCAAGGATCAAGAAAAAAAAAATCACCTCAAATGATTTGATCAATAGGATTTATTTTCCTATTCACTATTGGAGGATTAACAGGAGTAATTCTAGCTAATTCATCAATTGATATTATTCTACATGATACTTATTATGTAGTAGCCCATTTCCATTATGTCCTTTCTATAGGAGCAGTTTTTGCTATTATAGCAGGTATTATCCAATGATTTCCTCTAATTACAGGAACAACTATAAATAAAAAATGATTAAAAACTCATTTTATCATTATATTCACAGGAGT   [5091]
DIC094    CTCACCTGCCGAAGCAACTAGCCCTGAAAATGGATGGCGCTCTAGCGTCGTGCCTATACCGGGCCGTCAACGGCAAAGTTGGNCCGCTGCNNCCGNNGCCGGCNNTCNNGTCCGNNNNGCCCAGGCTCGGCCGTTAAGCCTTGACGAGTAGGAGGTGCGCGGCGGTGTGCGCAGAAGGGTCTGGGCGTGAGCCTGCCCGGAGCCGCCGTCGGTGCAGATCTTGGTGGTAGTAGCAAATACTCTAGCGAGGGCCTGGAGGGCTGATGTGGAGAAGGGTTTCTTGTGAACAGCCGTTGCACAAGAGTCAGTCGATCCTAANGCCCTAGGAGAAATCCGATGTTGATGGGCAGCAATCGNNNNNNNNNNNNNNNNNCACGGCNGGTNNCCGNNANNNNNNNNNNNNNNNNNNNNNNNNNNNNNNNNNNNNNNNNNNNNNNNNNNNNNNNNNCGNNNNNNNNNGCCTGTCGCNNNNNNNNNNNNNNNNNNNNNNNNNNNNNNNNNNNNNNNNNNNGTACACGNNNNNNNNNNNNNCGCGGNNNNNNNNNNNNNNNNNNNNNNNNNNNNNNNNNNNNNNNNNCGNNNGCCNNNNNNNNNNNNNNNNNNNNNNNGCTNNNNNNNNNNNNNNNNNNNNNNNNCTCGNGCCAGTCGACTGCTCCCGTCGGGCGAAAGGGAATCCGGTTCCTATTCCGGAACCCGGTCNGCGGNAACCGTCACTTCNNNNNNGCGGGCACTCNNNNNGCCTGNCGAGCNGCTCGTCGGGGTAACCCAACATGACCCGGAGACGCCGGCGGGAGGTCTGGGAAGAGTTGTCTTTTCTTTATAAGCGTTCGAGTTCCATGGAATCCTATAGCAGGGAGATATGGTTTGNGAACGCGAAGAGCACCGCAGTTGNCGGCGGTGTCTGGACCTNTCCCCCCGGACCTTGAAAATCCGGGTGAGGGCTANNNNCGCGGAAATGTCGCNGCCGGCTCGTACCCATATCCGCAGCAGGTCTCCAAGGTTAAGAGCCTCTAGTCGATAGAATAATGTAGGTAAGGGAAGTCGGCAAATTGGATCCGTAACTTCGGAACAAGGATTGGCTCTGAGGATCGGGGCGTGTCGGGCTTGGTCGGGAAGCGGGTCGGTGCTAACGTGCNCGGGCCTGGGCGAGGGGAAACGGNNNNNNNNNGGTCNNNGGCGGNAGNNNNNNNNNNNNNNNAAATNCCTCNCGGCTTACCGGGATCCGAGCTCGGTCTCGTGCCTTNGGCCTCCCGCGGATCTTCCTTGCNTGCGGGGTGTCNNNGGCTGTTNNNNNNNNNCTGGACNNNGCGGTTCNNNNNNGNGGCNTNNACCGCCNNNCTGCCGTGGTNNNNNNNCGGNNNGCCGAACTTNNGTNNNNNNNNNNNNNCCCTTCGGCCGCCATTCAACGATCAACTCAGAACTGGCACGGACCGGGGGAATCCGACTGTCTAATTAAAGCAAAGCATTGCGATGGCCCCAGCTGGGTGTTTACGCAATGTGATTTCTGCCCAGTGCTCTGAATGTCAAAGTGAAGAAATTCAAGCAAGCGCGGGTAAACGGCGGGAGTAACTATGACTCTCTTAAGGTAGCCAAATGCCTCGTCATCCAATTAGTGACGCGCATGAATGGATTAACGAGATTCTCACTGTCCCTATCTACTATCTAGCGAAACCACTGCCAAGGGAACGGGCTTGGAAAAATTAGCGGGGAAAGAAGACCCTGTTGAGCTTGACTCTAGTCTGGCACTGTAAGGAGACATGAGAGGTGTAGCATAAGTGGGAGGNCGNGCGTTNNNGGNGTTNNNAAACCNTTCCCGTTCGACGGTGAAATACCACTACTTTCATCGTTTCCTTACTTACTCGGACAGGCGGAAAGCGCGTCCGTCGAGGGCATTCCACCCAGGCGGAACGGTGTTCTCGCGCCAAGCGTCCGAGGGTTGCTGGCGGCNCGACCGGGTNNNNNTGGCNGCGGTGTCGCNNGGNGGGAAAACGGCGGNNNTCCTCTNNCGGGGNNNNTCNCGGNNNNNNNCGTGNNTNACCTCGCGNNNNCCCGNNNNNNNNNNNNNNNNNNNNNNNCGTTANNTTTACCGGGCGTGTCCGACNNCGGCAAACACTCCCTCGCGNTGATCCNGATTCGAGGACACAGCCAGGCGGGGAGTTTGACTGGGGCGGTACATCTGTCAAATGATAACGCAGGTGTCCTAAGGCCAGCTCAGCGAGGACAGAAACCTCGCGTAGAGCAAAAGGGCAAATGCTGGTTTGATCCCGATGTCCAGTACGCATAGGGACTGCGAAAGCACGGCCTGTCGATCCTTTTGGCTTGAAGAGATTTCAGCAAGAGGTGTCAGAAAAGTTACCACAGGGATAACTGGCTTGTGGCGGCCAAGCGTTCATAGCGACGTCGCCTAATACATGCAAACAGAGTCCCGACCANNNGAAATGGNAAGGGACGCTTTTATTAGATCAAAACCAATCGANCGTCCGTTTNGCCNNNTTCGGGTCGNACGGCGCCGTACTCCTTGGTGACTCTGAATAACTTTTGGCAGATCGCACGGTCTTCGAACCGGCGACGCATCCTTCAAATGTCTGCCTTATCANACTGTCGATGGTAGGTTCTGCGCCTACCATGGTTGTAACGGGTAACGGGGAATCAGGGTTCGATTCCGGAGAGGGAGCCTGAGAAACGGCTACCACATCCAAGGAAGGCAGCAGGCGCGCAAATTACCCACTCCCGGCACGGGGAGGTAGTGACGAAAAATAACGATACGGGACTCATCCGAGGCCCCGTAATCGGAATGAGTATACTCTAAATCCTTATACGAGTATCAATTGGAGGGCAAGTCTGGTGCCAGCAGCCGCGGTAATTCCAGCTCCAATAGCGTATATTAAAGTTGTTGCGGTTAAANAAGCTNCGTNNNAGTTGNNNNNNNNNNNNNNNNNNNTCGGTTCACCGCCTGTCGGTGTTCAACTGGCGTGTATGCGAGACGTCCTGNCCGGTGGCGNGTCCNGGTTCCCCGTCGNNNGNTTCGTNNNANGGGNNGNTNNCGTCNNNNCTGGCTAANNCGCNTTGCGTCGTCCNCCGAAGGCCTTCGCNGGTGCATCCGGNCCGCCTTTTCAATCCCGTCGCGGTGCTCTTAGTTGAGTGTCGAGGCGGGCCGGCACGTTTACTTTGAACAAATTAGAGTGCTTTAAGCAGGCCCTGTCCCGCCTGTATGTTGTGTGCATGGAATAATGGAATAGGACCTCGGTTCTATTTTNNGTTGGTTTTCGGAATCTGAGGTAATGATCAATGGGGACAGGCGGGGGCATTCGTATTGCGACGTTAGAGGTGAAATTCTTGGATCGTCGCAAGACGGACCGAAGCGAAAGCATTTGCCAAGTATGTTCTCGTCGATCAAGAACGAAAGTTAGAGGTTCGAAGGCGATCAGATACCGCCCTAGTTCTAACCATAAACTATGCCTGCCAGCGATCCGCCGAAGTTCCTCCGATGACTCGGCGGGCAGCTTCNCGGGAAACCANGAGCTTTTGGGTTCCGGGGGAAGTATGGTTGCAAAGCTGAAACTTAAAGGAATTGACGGAAGGGCACCACCAGGAGTGGAGCCTGCGGCTTAATTTGACTCAACACGGGAAAACTCACCAGGCCCGGACACCGGAAGGATTGACAGATTGANGAGCTCTTTCTTGATTCGGTGGGTGGTGGTGCATGGCCGTTCTTAGTTGGTGGAGCGATTTGTCTGGTTAATTCCGATAANCGAACGAGACTCTAGCCTACTAACTAGGCGTACCCGGTATCCACAATCGTGCTACCGGCGGTCAAATTTCTTCTTAGAGGGACAGGCGGCTTCTAGCCGCACGAGACTGAGCAATAACAGGTCTGTGATGCCCTTAGATGTCCTGGGCCGCACGCGCGCTACACTGAAGGAATCAGCGTGTCTTCCCTGTCCGAAAGGACCGGGTAACCCGCTGAACCTCCTTTGTGCTAGGGATTGGGGCTTGCAATTGTTCCCCATGAACGAGGAATTCCCAGTAAGCGCGAGTCATAAGCTCGCGTTGATTACGTCCCTGCCCTTTGTACACACCGCCCGTCGCTACTACCGATTGAATGATTTAGTGAGGTCTTCGGACTGGTGCGCGGAGGCCGCANNTCAGTGGTCTCCGATGTTGCTGGAAAGATGACCAAACTTGATCATTTAGAGGAAGTAAAAGTCGTAACAGCAGACGGCGCGTAAATCCACCGGAGGTAAAGCTCCCAGGAAACAGCTGGCCACTAAGGCTGCCCGCAAGAGCGCCCCGGCTACCGGAGGAGTGAAGAAGCCCCACCGTTACAGGCCTGGCACCGTCGCTCTCCGT-GAAATTCGTCGGTACCAGAAGAGCACCGAGCTTCTGATACGTAAGCTGCCGTTCCAG-CGGTTGGTGCGTGAAATAGCGCAGGACTTTAAGACCGATCTGCGGTTCCAGAGCTCCGCCGTCATGGCGCTCCAAGAAGCCAGCGAGGCCTACTTGGTAGGTCTGTTTGAAGACACGAACCTCTGCGCCATCCACGCCAAGCGTGTCACCATCAT--------------------------------------------------------------------------------------------------------------------------------------------------------------------------------------------------------------------------------------------------------------------------------------------------------------------------------------------------------------NNNNNNNNNNNNNNNNNNNNNNNNNNNNNNNNNNNNNNNNNNNNNNNNNNNNNNNNNNNNNNNNNNNNNNNNNTTACATTTGGACACCTAGGAATAATTTATGCAATAATCGCAATCGGAATCTTAGGATTTATTGTCTGAGCTCATCATATATTTACTGTAGGTATAGATGTAGATACCCGAGCATATTTCACCTCAGCAACAATAATTATTGCAGTACCAACAGGAATCAAAGTATTTAGATGAATCGCCACACTTCAAGGATCAAAAAAAAAAAAATCACCACAAATAATCTGATCAATAGGATTTATTTTTTTATTTACAATTGGAGGATTAACAGGAGTAATTCTAGCAAACTCATCAATTGATATTATTCTACATGACACCTATTATGTAGTTGCTCATTTCCATTATGTATTATCAATAGGAGCAGTATTTGCAATCATAGCAAGAATTATTAACTGATTCCCATTAATTACAGGAACATCAATAAANNNNNNNNNNNNNNNNNNNNNNNNNNNNNNNNNNNNNNNNNNNNN   [5101]
DIC103    NTCACCTGCCGAAGCAACTAGCCCTGAAAATGGATGGCGCTCTAGCGTCGTGCCTATACCGGGCCGTCAACGGCAAAGTTGGNCTGCTGCNNCCGNNGCCGGTNNTTNNATCCGNNNNGTCTAGGCTCGGCCGTTAAGCCTTGACGAGTAGGAGGTGCGCGGCGGTGTGCGCAGAAGGGTCTGGGCGTGAGCCTGCCTGGAGCCGCCGTCGGTGCAGATCTTGGTGGTAGTAGCAAATACTCTAGCGAGGGCCTGGAGGGCTGATGTGGAGAAGGGTTTCTTGTGAACAGCCGTTGCACAAGAGTCAGTCGATCCTAANGCCCTAGGAGAAATCCGATGTTGATGGGCAGCAATCGNNNNNNNNNNNNNNNNNCACGGCNAGTNNCCGNNANNNNNNNNNNNNNNNNNNNNNNNNNNNNNNNNNNNNNNNNNNNNNNNNNNNNNNNNNCGNNNNNNNNNGCCTGTCTCCTTAGACGCGCGTCGGTCGTCCCNNNNNNNNNNGACACACAGGGTACGACGACCCGCCCATTTGGTGGNNNNNNNNNNNNNNNNNNNNNNNNNNNNNNNNNNNNNNNNNCGNNNGCCNNNNNNNNNNNNNNNNNNNNNNNGCTNNNNNNNNNNNNNNNNNNNNNNNNTTCGNGCCAGTCGACTGCTCCCGTCGGGCGAAAGGGAATCCGGTTCCTATTCCGGAACCCGGTCNGCGGNAACCGTCACTTCNNNNNNGCGGGCACTCNNNNNGCCTGNCGAGCNGCTCGTCGGGGTAACCCAACATGACCCGGAGACGCCGGCGGGAGGTCTGGGAAGAGTTGTCTTTTCTTTATAAGCGTTCGAGTTCCATGGAATCCTATAGCAGGGAGATATGGTTTGNGAACGCGAAGAGCACCGCAGTTGNCGGCGGTGTCTGGACCTNTCCCCCCGGACCTTGAAAATCCGGGTGAGGGCTANNNNCGCGGAAATGTCGCNGCCGGCTCGTACCCATATCCGCAGCAGGTCTCCAAGGTTAAGAGCCTCTAGTCGATAGAATAATGTAGGTAAGGGAAGTCGGCAAATTGGATCCGTAACTTCGGAACAAGGATTGGCTCTGAGGATCGGGGCGTGTCGGGCTTGGTCGGGAAGCGGGTCGGTGCTAACGTGCNCGGGCCTGGGCGAGGGGAAACGGNNNNNNNNNGGCCNNNGAAGGNAGNNNNNNNNNNNNNNNCAATNCCTCNCGGCTTACCGGGATCCGAGCTCGGTCTCGTGCCTTNGGCCTCCCGCGGATCTTCCTTGCNTGCGGGGTGTCNNNGGCTGTTNNNNNNNNNCAGGACNNNGCGGTTTNNNNNNGNGGCNTNNACCGCCNNNCTGCCGTGGTNNNNNNNCGGNNNGCCGAACTTNNGTNNNNNNNNNNNNNCCCTTCGGCCGCCATTCAACGATCAACTCAGAACTGGCACGGACCGGGGGAATCCGACTGTCTAATTAAAGCAAAGCATTGCGATGGCCCCAGCTGGGTGTTTACGCAATGTGATTTCTGCCCAGTGCTCTGAATGTCAAAGTGAAGAAATTCAAGCAAGCGCGGGTAAACGGCGGGAGTAACTATGACTCTCTTAAGGTAGCCAAATGCCTCGTCATCCAATTAGTGACGCGCATGAATGGATTAACGAGATTCTCACTGTCCCTATCTACTATCTAGCGAAACCACTGCCAAGGGAACGGGCTTGGAAAAATTAGCGGGGAAAGAAGACCCTGTTGAGCTTGACTCTAGTCTGGCACTGTAAGGAGACATGAGAGGTGTAGCATAAGTGGGAGGNCGNGCGTTNNNGGNGTTNNNAAACCNTTCCCGTTCGACGGTGAAATACCACTACTTTCATCGTTTCCTTACTTACTCGGACAGGCGGAAAGCGCGTCCGTCTAGGGCATTCCACCCAGGCGGAACGGTGTTCTCGCGCCAAGCGTCCGAGGGTTGCTGGCGGCNCGACCGGGTNNNNNTGGCNGCAGAGTTGCNNGGNGGGAAAACGGCGGNNNTCCTTTNNCGGGGNNNNTCNCGGNNNNNNNCGTGNNTNACCTCGTGNNNNCCTGNNNNNNNNNNNNNNNNNNNNNNNCGTTANNTTTACCGGGCGTGTCCGACNNCGGCAAACACTCCCTCGCGNTGATCCNGATTCGAGGACACAGCCAGGCGGGGAGTTTGACTGGGGCGGTACATCTGTCAAATGATAACGCAGGTGTCCTAAGGCCAGCTCAGCGAGGACAGAAACCTCGCGTAGAGCAAAAGGGCAAATGCTGGTTTGATCCCGATGTCCAGTACGCATAGGGACTGCGAAAGCACGGCCTGTCGATCCTTTTGGCTTGAAGAGATTTCAGCAAGAGGTGTCAGAAAAGTTACCACAGGGATAACTGGCTTGTGGCGGCCAAGCGTTCATAGCGACGTCGCCTAATACATGCAAACAGAGTCCCGACCANNNGAAATGGNAAGGGACGCTTTTATTAGATCAAAACCAATCGANCGTCCGTTTNGCCGTTCTACGGTCGNACGGCGCCGTACTCCTTGGTGACTCTGAATAACTTTTGGCAGATCGCACGGTCTTCGAACCGGCGACGCATCCTTCAAATGTCTGCCTTATCANACTGTCGATGGTAGGTTCTGCGCCTACCATGGTTGTAACGGGTAACGGGGAATCAGGGTTCGATTCCGGAGAGGGAGCCTGAGAAACGGCTACCACATCCAAGGAAGGCAGCAGGCGCGCAAATTACCCACTCCCGGCACGGGGAGGTAGTGACGAAAAATAACGATACGGGACTCATCCGAGGCCCCGTAATCGGAATGAGTATACTCTAAATCCTTATACGAGTATCAATTGGAGGGCAAGTCTGGTGCCAGCAGCCGCGGTAATTCCAGCTCCAATAGCGTATATTAAAGTTGTTGCGGTTAAANAAGCTNCGTNNNAGTTGGANTCTGTGTNNNANNNNNNNNNNNNNCCGCCTGTCGGTGTTCAACTGGCGTGTATGCGAGACGTCCTGNCCGGTGGCGNGTCCNGGTTCCCCGTCGNNNGNTTCGTNNNANGGGNNGNTNNCGTCNNNNCTGGCTCANNCGCNCTGCGTCGTCCNCCGAAGGCCTTCGCNGGTGCATCCGGNCCGCCTTTTCAATCCCGTCGCGGTGCTCTTAGTTGAGTGTCGAGGCGGGCCGGCACGTTTACTTTGAACAAATTAGAGTGCTTTAAGCAGGCCCTGTCCCGCCTGTATGTTGTGTGCATGGAATAATGGAATAGGACCTCGGTTCTATTTTNNGTTGGTTTTCGGAATCTGAGGTAATGATCAATGGGGACAGGCGGGGGCATTCGTATTGCGACGTTAGAGGTGAAATTCTTGGATCGTCGCAAGACGGACCGAAGCGAAAGCATTTGCCAAGTATGTTCTCGTCGATCAAGAACGAAAGTTAGAGGTTCGAAGGCGATCAGATACCGCCCTAGTTCTAACCATAAACTATGCCTGCCAGCGATCCGCCGAAGTTCCTCCGATGACTCGGCGGGCAGCTTCNCGGGAAACCANGAGCTTTTGGGTTCCGGGGGAAGTATGGTTGCAAAGCTGAAACTTAAAGGAATTGACGGAAGGGCACCACCAGGAGTGGAGCCTGCGGCTTAATTTGACTCAACACGGGAAAACTCACCAGGCCCGGACACCGGAAGGATTGACAGATTGANGAGCTCTTTCTTGATTCGGTGGGTGGTGGTGCATGGCCGTTCTTAGTTGGTGGAGCGATTTGTCTGGTTAATTCCGATAANCGAACGAGACTCTAGCCTACTAACTAGGCGTACCCGGTATCCACAATCGTGCTACCGGCGGTCAAATTTCTTCTTAGAGGGACAGGCGGCTTCTAGCCGCACGAGACTGAGCAATAACAGGTCTGTGATGCCCTTAGATGTCCTGGGCCGCACGCGCGCTACACTGAAGGAATCAGCGTGTCTTCCCTGTCCGAAAGGACCGGGTAACCCGCTGAACCTCCTTTGTGCTAGGGATTGGGGCTTGCAATTGTTCCCCATGAACGAGGAATTCCCAGTAAGCGCGAGTCATAAGCTCGCGTTGATTACGTCCCTGCCCTTTGTACACACCGCCCGTCGCTACTACCGATTGAATGATTTAGTGAGGTCTTCGGACTGGTGCGCGGAGGCCGCANNTATGTGGTCTCCGATGTTGCTGGAAAGATGACCAAACTTGATCATTTAGAGGAAGTAAAAGTCGTAACA---------------------------------------------------------------------------------------------------------------------------------------------------------------------------------------------------------------------------------------------------------------------------------------------------------------------------------------------------------------------------------------------------------------------------------------------------------------------------------------------------------------------------------------------------------------------------------------------------------------------------------------------------------------------------------------------------------------------------------------------------------------------------------------------------------------------------------------------------------------------------------------------------------------------------------------------------------------------------------------------------------------------------------------------------------------------------------------------------------------------------------------------------------------------------------------------------------------------------------------------------------------------------------------   [4214]
DIC112    NNNNNNNNNNNNNNNNNNNNNNNNNNNAAATGGATGGCGCTCTAGCGTCGTGCCTATACCGGGCCGTCAACGGCAAAGTTGGNCTGCTGCNNCCGNNGCCGGTNNTCNNATCCGNNNNGTCTAGGCTCGGCCGTTAAGCCTTGACGAGTAGGAGGTGCGCGGCGGTGTGCGCAGAAGGGTCTGGGCGTGAGCCTGCCTGGAGCCGCCGTCGGTGCAGATCTTGGTGGTAGTAGCAAATACTCTAGCGAGGGCCTGGAGGGCTGATGTGGAGAAGGGTTTCTTGTGAACAGCCGTTGCACAAGAGTCAGTCGATCCTAANGCCCTAGGAGAAATCCGATGTTGATGGGCAGCAATCGNNNNNNNNNNNNNNNNNCACGGCNAGTNNCCGNNANNNNNNNNNNNNNNNNNNNNNNNNNNNNNNNNNNNNNNNNNNNNNNNNNNNNNNNNNCGNNNNNNNNNGTCTGTCGCCGTCGACNNNNGTCGGTCGTCCCNNNNNNNNNNGAGANNNNNGGAACGACNNNCCGCCGANGAGGTGGNNNNNNNNNNNNNNNNNNNNNNNNNNNNNNNNNNNNNNNNNCGNNNGCCNNNNNNNNNNNNNNNNNNNNNNNGCTNNNNNNNNNNNNNNNNNNNNNNNNTTCGNGCCAGTCGACTGCTCCCGTCGGGCGAAAGGGAATCCGGTTCCTATTCCGGAACCCGGTCNGCGGNAACCGTCACTTCNNNNNNGCGGGCACTCNNNNNGCCTGNCGAGCNGCTCGTCGGGGTAACCCAAAATGACCCGGAGACGCCGGCGGGAGGTCTGGGAAGAGTTGTCTTTTCTTTATAAGCGTTCGAGTTCCATGGAATCCTATAGCAGGGAGATATGGTTTGNGAACGCGAAGAGCACCGCAGTTGNCGGCGGTGTCTGGACCTNTCCCCCCGGACCTTGAAAATCCGGGTGAGGGCTANNNNCGCGGAAATGTCGCNGCCGGCTCGTACCCATATCCGCAGCAGGTCTCCAAGGTTAAGAGCCTCTAGTCGATAGAATAATGTAGGTAAGGGAAGTCGGCAAATTGGATCCGTAACTTCGGAACAAGGATTGGCTCTGAGGATCGGGGCGTGTCGGGCTTGGTCGGGAAGCGGGTCGGTGCTAACGTGCNCGGGCCTGGGCGAGGGGAAACGGNNNNNNNNNGGTCNNNGGCGGNAGNNNNNNNNNNNNNNNCAATNCCTCNCGGCTTACCGGGATCCGAGCTCGGTCTCGTGCCTTNGGCCTCCCGCGGATCTTCCTTGCNTGCGGGGTGTCNNNGGCTGTTNNNNNNNNNCAGGACNNNGCGGTTTNNNNNNGNGGCNTNNACCGCCNNNCTGCCGTGGTNNNNNNNCGGNNNGCCGAACTTNNGTNNNNNNNNNNNNNCCCTTCGGCCGCCATTCAACGATCAACTCAGAACTGGCACGGACCGGGGGAATCCGACTGTCTAATTAAAGCAAAGCATTGCGATGGCCCCAGCTGGGTGTTTACGCAATGTGATTTCTGCCCAGTGCTCTGAATGTCAAAGTGAAGAAATTCAAGCAAGCGCGGGTAAACGGCGGGAGTAACTATGACTCTCTTAAGGTAGCCAAATGCCTCGTCATCCAATTAGTGACGCGCATGAATGGATTAACGAGATTCTCACTGTCCCTATCTACTATCTAGCGAAACCACTGCCAAGGGAACGGGCTTGGAAAAATTAGCGGGGAAAGAAGACCCTGTTGAGCTTGACTCTAGTCTGGCACTGTAAGGAGACATGAGAGGTGTAGCATAAGTGGGAGGNCGNGCGTTNNNGGNGTTNNNAAACCNTTCCCGTTCGACGGTGAAATACCACTACTTTCATCGTTTCCTTACTTACTCGGACAGGCGGAAAGCGCGTCCGTCGAGGGCATTCCACCCAGGCGGAACGGTGTTCTCGCGCCAAGCGTCCGAGGGTTGCTGGCGGCNCGACCGGGTNNNNNTGGCNGCAGAGTTGCNNGGNGGGAAAACGGCGGNNNTCCTTTNNCGGGGNNNNTCNTGGNNNNNNNCGTGNNTNACCTCGTGNNNNCCTGNNNNNNNNNNNNNNNNNNNNNNNCGTTANNTTTACCGGGCGTGTCCGACNNCGGCAAACACTCCCTCGCGNTGATCCNGATTCGAGGACACAGCCAGGCGGGGAGTTTGACTGGGGCGGTACATCTGTCAAATGATAACGCAGGTGTCCTAAGGCCAGCTCAGCGAGGACAGAAACCTCGCGTAGAGCAAAAGGGCAAATGCTGGTTTGATCCCGATGTCCAGTACGCATAGGGACTGCGAAAGCACGGCCTGTCGATCCTTTTGGCTTGAAGAGATTTCAGCAAGAGGTGTCAGAAAAGTTACCACAGGGATAACTGGCTTGTGGCGGCCAAGCGTTCATAGCGACGTCGCCTAATACATGCAAACAGAGTCCCGACCANNNGAAATGGNAAGGGACGCTTTTATTAGATCAAAACCAATCGANCGTCCGTTTNGCCGTTCTACGGTCGNACGGCGCCGTACTCCTTGGTGACTCTGAATAACTTTTGGCAGATCGCACGGTCTTCGAACCGGCGACGCATCCTTCAAATGTCTGCCTTATCANACTGTCGATGGTAGGTTCTGCGCCTACCATGGTTGTAACGGGTAACGGGGAATCAGGGTTCGATTCCGGAGAGGGAGCCTGAGAAACGGCTACCACATCCAAGGAAGGCAGCAGGCGCGCAAATTACCCACTCCCGGCACGGGGAGGTAGTGACGAAAAATAACGATACGGGACTCATCCGAGGCCCCGTAATCGGAATGAGTATACTCTAAATCCTTATACGAGTATCAATTGGAGGGCAAGTCTGGTGCCAGCAGCCGCGGTAATTCCAGCTCCAATAGCGTATATTAAAGTTGTTGCGGTTAAANAAGCTNNSKNNNWRKTKGRNWYYKKKTCTTGCACCGTCGGTTCACCGCCTGTCGGTGTTCAACTGGCGTGTATGCGAGACGTCCTGNCCGGTGGCGNGTCCNGGTTCCCCGTCGNNNGNTTCGTNNNANGGGNNGNTNNCGTCNNNNCTGGCTCANNCGCNTTGCGTCGTCCNCCGAAGGCCTTCGCNGGTGCATCCGGNCCGCCTTTTCAATCCCGTCGCGGTGCTCTTAGTTGAGTGTCGAGGCGGGCCGGCACGTTTACTTTGAACAAATTAGAGTGCTTTAAGCAGGCCCTGTCCCGCCTGTATGTTGTGTGCATGGAATAATGGAATAGGACCTCGGTTCTATTTTNNGTTGGTTTTCGGAATCTGAGGTAATGATCAATGGGGACAGGCGGGGGCATTCGTATTGCGACGTTAGAGGTGAAATTCTTGGATCGTCGCAAGACGGACCGAAGCGAAAGCATTTGCCAAGTATGTTCTCGTCGATCAAGAACGAAAGTTAGAGGTTCGAAGGCGATCAGATACCGCCCTAGTTCTAACCATAAACTATGCCTGCCAGCGATCCGCCGAAGTTCCTCCGATGACTCGGCGGGCAGCTTCNCGGGAAACCANGAGCTTTTGGGTTCCGGGGGAAGTATGGTTGCAAAGCTGAAACTTAAAGGAATTGACGGAAGGGCACCACCAGGAGTGGAGCCTGCGGCTTAATTTGACTCAACACGGGAAAACTCACCAGGCCCGGACACCGGAAGGATTGACAGATTGANGAGCTCTTTCTTGATTCGGTGGGTGGTGGTGCATGGCCGTTCTTAGTTGGTGGAGCGATTTGTCTGGTTAATTCCGATAANCGAACGAGACTCTAGCCTACTAACTAGGCGTACCCGGTATCCACAATCGTGCTACCGGCGGTCAAATTTCTTCTTAGAGGGACAGGCGGCTTCTAGCCGCACGAGACTGAGCAATAACAGGTCTGTGATGCCCTTAGATGTCCTGGGCCGCACGCGCGCTACACTGAAGGAATCAGCGTGTCTTCCCTGTCCGAAAGGACCGGGTAACCCGCTGAACCTCCTTTGTGCTAGGGATTGGGGCTTGCAATTGTTCCCCATGAACGAGGAATTCCCAGTAAGCGCGAGTCATAAGCTCGCGTTGATTACGTCCCTGCCCTTTGTACACACCGCCCGTCGCTACTACCGATTGAATGATTTAGTGAGGTCTTCGGACTGGTGCGCGGAGGCCGCANATATGTGGTCTCCGATGTTGCTGGAAAGATGACCAAACTTGATCATTTAGAGGAAGTAAAAGTCGTAACAGCAGACGGCGCGTAAATCCACCGGAGGCAAAGCTCCCAGGAAACAGCTCGCCACTAAGGCTGCTCGCAAGAGCGCCCCGGCTACCGGAGGTGTGAAGAAGCCCCACCGTTACAGGCCTGGCACAGTCGCTCTCCGT-GAGATTCGTCGGTACCAGAAGAGCACCGAGCTTTTGATACGCAAGCTGCCGTTCCAG-CGGTTGGTGCGTGAAATAGCGCAGGATTTTAAGACCGATCTGAGGTTCCAGAGCTCCGCCGTAATGGCCCTCCAAGAAGCCAGCGAGGCCTATTTGGTAGGTCTGTTCGAAGACACAAACCTCTGCGCCATCCACGCCAAGCGTGTCACCATCAT--------------------------------------------------------------------------------------------------------------------------------------------------------------------------------------------------------------------------------------------------------------------------------------------------------------------------------------------------------------GAAGTATATATTCTTATCCTTCCAGGATTCGGATTAATTTCACATATTGTAACAAATGAAAGAGGAAAAATAGCTTCATTTGGTCATTTAGGAATAATTTACGCAATAATTGCCATCGGAATCCTAGGATTTATCGTATGAGCCCACCATATATTTACTGTAGGAATAGATGTAGATACACGAGCATACTTTACTTCAGCAACAATAATTATTGCTGTACCCACAGGAATCAAAGTATTTAGATGAATTGCAACCCTACAAGGATCAAAAAACAAAAAATCACCACAAATAATATGATCAATAGGATTTATTTTCCTATTCACAATTGGAGGATTAACAGGAGTAATTTTAGCAAATTCATCAATTGATATTATTCTACATGACACCTACTATGTAGTAGCCCACTTTCACTACGTACTATCAATGGGAGCAGTGTTTGCAATTATAGCAAGAATTATTAATTGATTCCCACTAATTACAGGAACATCAATAAACAAAAAATGATTGAAAATTCAATTTTCAATTATATTTATCGGAGT   [5101]
EUR004    NNNNNNNNNNNNNNNNNNNNNNCCTGAAAATGGATGGCGCTCTAGCGTCGTGCCTATACCGGGCCGTCAACGGCAAAGCGGGNCCGGTGTNNCCCNNGCCGGTNNCANACGCCGNNNNGCGNNGGCTCGGCCGTTAAGCCTTGACGAGTAGGAGGCGCGCGTCGGTGTGCGCAGAAGGGTCTGGGCGCGAGCCTGCCTGGAGCCGCCGTCGGTGCAGATCTTGGTGGTAGTAGCAAATACTCTAGCGAGGGCCTGGAGGGCTGATGTGGAGAAGGGTTTCTTGTGAACAGCCGTTGCACAAGAGTCAGTCGACCCTAANGCCCTAGGAGAAATCCGATGTCGATGGGCAGCGATCANNNNNNNNNNNNNNNNNAANNNNNNNNNNNNNNNNNNNNNNNNNNNNNNNNNNNNNNNNNNNNNNNNNNNNNNNNNNNNNNNNNNNNNNNNNNNNNNNNNNNNNNNNNNNNNNNNNNNNNNNNNNNNNNNNNNNNNNNNNNNNNNNNNNNNNNNNNNNNNNNNNNNNNNNNNNNNNNNNNNNNNNNNNNNNNNNNNNNNNNNNNNNNNNNNNNNNNNNNNNNNNNNNNNNNNNNNNNNNNNNNNNNNNNNNNNNNNNNNNNNNNNNNNNNNNNNNNNNNNNNNNNNATAACGACTGCTCCCGTCGGGCGAAAGGGAATCCGGTTCCTATTCCGGAACCCGGCTNGCGTNAACCGTCACTTCNNNNNNGCGGGCACTCNNNNNGCCTGNCGAGCNGCTCGTCGGGGTAACCCAAAATGACCCGGAGACGCCGGCGGGAGGTCTGGGAAGAGTTGTCTTTTCTTTATAAGCGTTCGAGTTCCCTGGAATCCTATAGCAGGGAGATAGGGTTTGNGAACGCGAAGAGCACCGCAGTTGNCGGCGGTGTCCGGACCTNTCCCCCCGGACCTTGAAAATCCGGGTGAGGGCTANNNNCGCGGAAATGTCGCNGCCGGCTCGTACCCATATCCGCAGCAGGTCTCCAAGGTTAAGAGCCTCTAGTCGATAGAATAATGTAGGTAAGGGAAGTCGGCAAATTGGATCCGTAACTTCGGAACAAGGATTGGCTCTGAGGATCGGGGCGTGTCGGGCTTGGTCGGGAAGCGGGTCGGTGCTAACGTGCNCGGGCCTGGGCGAGGGGAAACGGTNNNNNNNNGGTCNNNGTCGGNAGNNNNNNNNNNNNNNNCGATNCCGANTGGCTTTCCGGGATCCGAGCTCGGTCCCGTGCCTTNGGCCTCCCGCGGATCTTCCTTGCNTGCGGGGTGTCNNNGGCTGCTNNNNNNNNNCTGGACNNNGCGGTTCNNNNNNGNGGCNTNNAACGCCNNNCTGCCGTGGTNNNNNNNCGGNNNGCCGAACTTNNGTNNNNNNNNNNNNNCCCTTCGGCCGCCATTCAACGATCAACTCAGAACTGGCACGGACCGGGGGAATCCGACTGTCTAATTAAAGCAAAGCATTGCGATGGCCCCAGCTGGGTGTTTACGCAATGTGATTTCTGCCCAGTGCTCTGAATGTCAAAGTGAAGAAATTCAAGCAAGCGCGGGTAAACGGCGGGAGTAACTATGACTCTCTTAAGGTAGCCAAATGCCTCGTCATCCAATTAGTGACGCGCATGAATGGATTAACGAGATTCTCTCTGTCCCTATCTACTATCTAGCGAAACCACTGCCAAGGGAACGGGCTTGGAAAAATTAGCGGGGAAAGAAGACCCTGTTGAGCTTGACTCTAGTCTGGCACTGTAAGGAGACATGAGAGGTGTAGCATAAGTGGGAGANCGTGCGTCNNNGGNCGCNNNAAGCCNTTCCCGTTCGACGGTGAAATACCACTACTTTCATCGTTTCCTTACTTACTCGGACAGGCGGAAAGCGCGTCCGTCAGTGGCATCATACCACGGCGGAACGGTGTTCTCGCGCCAAGCGTCTGAGGGTTGCCGGCGGCNCGTCCGGNCNNNNNGTGCNGTACGGTTCCNNGGNGGGAAAACGGAAGNNNGCCTCTNNCGGGGNNNNTCNGTTNNNNNNNCGCGNNTNACTCCGGTNNNNCCTGNNNNNNNNNNNNNNNNNNNNNNNCGTTTNNTTCACCGGGCGCAACCGACNNCGGCAAACACTCCCTCGCGNTGATCCNGATCCGAGGACACAGTCAGGCCGGGAGTTTGACTGGGGCGGTACATCTGTCAAATGATAACGCAGGTGTCCTAAGGCCAGCTCAGCGAGGACAGAAACCTCGCGTAGAGCAAAAGGGCAAATGCTGGTTTGATCCCGATGTCCAGTACGCATAGGGACTGCGAAAGCACGGCCTGTCGATCCTTTTGGCTTGAAGAGATTTCAGCAAGAGGTGTCAGAAAAGTTACCACAGGGATAACTGGCTTGTGGCGGCCAAGCGTTCATAGCGANNNNNNCTAATACATGCAAACAGAGTCCCGACCANNNGAAATGGNAAGGGACGCTTTTATTAGATCAAAACCAATCGANCGTCCGTCGCGCTNNNCTCGGGCCGNGCGGCGCCGTACTCCTTGGTGACTCTGAATAACTTTTGGCAGATCGCACGGTCTCCGAACCGGCGACGCATCCTTCAAATGTCTGCCTTATCANACTGTCGATGGTAGGTTCTGCGCCTACCATGGTTGTAACGGGTAACGGGGAATCAGGGTTCGATTCCGGAGAGGGAGCCTGAGAAACGGCTACCACATCCAAGGAAGGCAGCAGGCGCGCAAATTACCCACTCCCGGCACGGGGAGGTAGTGACGAAAAATAACGATACGGGACTCATCCGAGGCCCCGTAATCGGAATGAGTATACTCTAAATCCTTATACGAGTATCAATTGGAGGGCAAGTCTGGTGCCAGCAGCCGCGGTAATTCCAGCTCCAATAGCGTATATTAAAGTTGTTGCGGTTAAANAAGCTNNNNNNNNNNNNNNNNNNNNNNNNNNNNNNNNNNNNNNNNNNNNNNNNNNGATCTAACTGGCGTGTATGCGGGACGTCCTGNCCGGTGGCGNGTCCNGGACGCCCGTCGNNNGNCGCGTNNNANGGGNNGNTNNCGTCNNNNCTTGCTNNNNCGCNATGCGTCGTCCNCCGAAGCCCGGCGCNGGCGCTTCCGGNCCGCCTTTTACATCCCGTCGCGGTGCTCTTTACCGAGTGTCGAGGCGGGCCGGCACGTTTACTTTGAACAAATTAGAGTGCTTTAAGCAGGCCCTGTCCCGCCTGTATGTTGTGTGCATGGAATAATGGAATAGGACCTCGGTTCTATTTTNNGTTGGTTTTCGGAATCTGAGGTAATGATCAATGGGGACAGGCGGGGGCATTCGTATTGCGACGTTAGAGGTGAAATTCTTGGATCGTCGCAAGACGGACCGAAGCGAAAGCATTTGCCAAGTATGTTCTCGTCGATCAAGAACGAAAGTTAGAGGTTCGAAGGCGATCAGATACCGCCCTAGTTCTAACCATAAACTATGCCTGCCAGCGATCCGCCGAAGTTCCTCCGATGACTCGGCGGGCAGCTTCNCGGGAAACCANGAGCTTTTGGGTTCCGGGGGAAGTATGGTTGCAAAGCTGAAACTTAAAGGAATTGACGGAAGGGCACCACCAGGAGTGGAGCCTGCGGCTTAATTTGACTCAACACGGGAAAACTCACCAGGCCCGGACACCGGAAGGATTGACAGATTGANGAGCTCTTTCTTGATTCGGTGGGTGGTGGTGCATGGCCGTTCTTAGTTGGTGGAGCGATTTGTCTGGTTAATTCCGATAANCGAACGAGACTCTAGCCTACTAACTAGGCGTACCCGGTATCCACAATCGTGCTACCGGCGATCAAATTTCTTCTTAGAGGGACAGGCGGCTTCTAGCCGCACGAGACTGAGCAATAACAGGTCTGTGATGCCCTTAGATGTCCTGGGCCGCACGCGCGCTACACTGAAGGAATCAGCGTGTCTTCCCTGTCCGAAAGGACCGGGTAACCCGCTGAACCTCCTTTGTGCTAGGGATTGGGGCTTGCAATTGTTCCCCATGAACGAGGAATTCCCAGTAAGCGCGAGTCATAAGCTCGCGTTGATTACGTCCCTGCCCTTTGTACACACCGCCCGTCGCTACTACCGATTGAATGATTTAGTGAGGTCTTCGGACTGGTGCGCGGAGGCCGCTNNTCGGCGGTTTCCGATGTTGCCGGAAAGATGACCAAACTTGATCATTTAGAGGAAGTAAAAGTCGTAACAGCAGACCGCCCGTAAATCTACCGGAGGCAAGGCGCCCAGGAAACAGCTGGCCACCAAGGCGGCCCGTAAGAGCGCACCGGCCACCGGAGGAGTGAAGAAGCCCCACCGTTACAGGCCCGGTACCGTCGCCCTCCGT-GAGATCCGTCGCTACCAGAAGAGCACCGAGTTGTTGATCCGCAAGCTGCCGTTCCAG-CGGCTCGTGAGGGAAATCGCCCAGGACTTCAAGACCGATCTCCGGTTCCAGAGCTCGGCCGTAATGGCCCTGCAGGAGGCCAGCGAAGCCTACCTCGTCGGTCTCTTCGAAGATACGAACCTGTGCGCGATCCACGCCAAGCGAGTAACAATCATATGTCTGGATCTTGTACAGTGAAGACATGTTGGATGAGACTTCCGAATTTCCGGGTAGTCGGTGATAATTTAAARGATCGATTCGAYGGAGCGTCTAGAGTAATGATCGGTAACAGTGGAAGTTTACGCGGCACAGGGGGG------------AAGAAAAACCGTTACAATTTCCAGCTGAAACCTTACAATCCTGATCATAAACCACCAGGRCCAAAAGATCTCGTCTACTTAGAACCATCTCCTGGATTCTGCGAAAGAAATCCGAAATTGGGTATACAAGGAACACACGGTCGACAGTGTAATGATACGTCGATTGGTGTGGACGGATGTGATCTGATGTGTTGTGGGAAGTATATATTCTAATTCTACCAGGATTCGGATTAATTTCTCATATCATTATACACGAAAGAGGAAAGTCAATTACATTCGGACATTTAGGCATAATCTATGCAATGATTTCAATCGGATTGTTAGGATTCATCGTATGAGGTCATCACATATTCACTGTAGGTATAGATATTGACACTCGAGCATACTTTACCTCAGCAACAATGGTTATTGCTGTACCAACGGGCATTAAGATTTTCAGATGAATCGCTACCATAGAAGGATTAACAAAAAAAAAATCTCCTCAAATACTATGAGCAATAGGATTTGTTTTTTTATTCACTATAGGAGGACTAACAGGAGTAATTCTAGCCAATTCATCAATTGACATCGTTATTCATGACACCTACTATGTCGTAGCACACTTCCACTACGTCTTATCAATAGGAGCAGTATTCGCTATTATAGCCAGTTTAATTCAATGATTTCCCTTAGTGACAGGATTAATACTCAACAAAAAATGATTAAAAATCCAATATTCTATTATATTCTTAGGAGT   [5439]
FLA019    NNNNNNNNNNNNNNCAACTAGCCCTGAAAATGGATGGCGCTCTAGCGTCGTGCCTATACCGGGCCGTCAACGGCAAAGCGGGNCCGCTGCNNCCGNNGTCGGCNNNCCCGGCCGNNNNGCCNNGGCTCGGCCGTCAAGCCTTGACGAGTAGGAGGCGCGCGGCGGTGTGCGCAGAAGGGTCTGGGCGCGAGCCCGCCTGGAGCCGCCGTCGGTGCAGATCTTGGTGGTAGTAGCAAATACTCTAGCGAGGGCCTGGAGGGCTGATGTGGAGAAGGGTTTCTTGTGAACAGCCGTTGCACAAGAGTCAGTCGACCCTAANGCCCTAGGAGAAATCCGATGTCGATGGGCAGCAATCANNNNNNNNNNNNNNNNGTGTGGTNNNNNNNNNNNNNNNNNNNNNNNNNNNNNNNNNNNNNNNNNNNNNNNNNNNNNNNNNNNNNNNNNNNNNNNNNNNNNNGTGGCAGGCGGNNNNNNNNNNNNNNNNNCGGCCGNNNNNNNNNNTAAGAAANNNNNNNNNNNNNNNNNNNNNNNGCCGCNNNNNNNNNNNNNNNNNNNNNNNNNNNNNNNNNNNNNNNNNTTCCGCTCNNNNNNNNNNNNNNNNNNNNNNNNNNNNNNNNNNNNNNNNNNNNNNNNNNNNNNNGCTCGCCGAACGCTCCCGTCGGGCGAAAGGGAATCCGGTTCCTATTCCGGAACCCGGCCNGCGGNAACCGTCACTTCNNNNNNGCGGGCACTCNNNNNGCCTGNCGAGCNGCTCGTCGGGGTAACCCAAAATGACCCGTAGACGCCGGCGGGAGGTCTGGGAAGAGTTGTCTTTTCTTTATAAGCGTTCGAGTTCCCTGGAATCCTATAGCAGGGAGATAGGGTTTGNGAACGCGAAGAGCACCGCAGTTGNCGGCGGTGTCCGGACCTNTCCCCCCGGACCTTGAAAATACGGGTGAGGGCTANNNNCGCGGAAATGTCGCNGCCGGCTCGTANNNNNNNNNNNNNNNNNNNNNNNNNNNNNNNNNNNNNNNNNNNNNNNNNNNNNNNNNNNNNNNNNNNNNNNNNNNNNNNNNNNNNNNNNNNNNNNNNNNNNNNNNNNNNNNNNNNNNNNNNNNNNNNNNNNNNNNNNNNNNNNNNNNNNNNNNNNNNNNNNNNNNNNNNNNNNNNNNNNNNNNNNNNNNNNNNNNNNNNNNNNNNNNNNNNNNNNNNNNNNNNNNNNNNNNNNNNNNNNNNNNNNNNNNNNNNNNNNNNNNNNNNNNNNNNNNNNNNNNNNNNNNNNNNNNNNNNNNNNNNNNNNNNNNNNNNNNNNNNNNNNNNNNNNNNNNNNNNNNNNNNNNNNNNNNNNNNNNNNNNNNNNNNNNNNNNNNNNNNNNNNNNNNNNNNNNNNNNNNNNNNNNNNNNNNNNNNNNNNNNNNNNNNNNNNNNNNNNNNNNNNNNNNNNNNNNNNNNNNNNNNNNNNNNNNNNNNNNNNNNNNNNNNNNNNNNNNNNNNNNNNNNNNNNNNNNNNNNNNNNNNNNNNNNNNNNNNNNNNNNNNNNNNNNNNNNNNNNNNNNNNNNNNNNNNNNNNNNNNNNNNNNNNNNNNNNNNNNNNNNNNNNNNNNNNNNNNNNNNNNNNNNNNNNNNNNNNNNNNNNNNNNNNNNNNNNNNNNNNNNNNNNNNNNNNNNNNNNNNNNNNNNNNNNNNNNNNNNNNNNNNNNNNNNNNNNNNNNNNNNNNNNNNNNNNNNNNNNNNNNNNNNNNNNNNNNNNNNNNNNNNNNNNNNNNNNNNNNNNNNNNNNNNNNNNNNNNNNNNNNNNNNNNNNNNNNNNNNNNNNNNNNNNNNNNNNNNNNNNNNNNNNNNNNNNNNNNNNNNNNNNNNNNNNNNNNNNNNNNNNNNNNNNNNNNNNNNNNNNNNNNNNNNNNNNNNNNNNNNNNNNNNNNNNNNNNNNNNNNNNNNNNNNNNNNNNNNNNNNNNNNNNNNNNNNNNNNNNNNNNNNNNNNNNNNNNNNNNNNNNNNNNNNNNNNNNNNNNNNNNNNNNNNNNNNNNNNNNNNNNNNNNNNNNNNNNNNNNNNNNNNNNNNNNNNNNNNNNNNNNNNNNNNNNNNNNNNNNNNNNNNNNNNNNNNNNNNNNNNNNNNNNNNNNNNNNNNNNNNNNNNNNNNNNNNNNNNNNNNNNNNNNNNNNNNNNNNNNNNNNNNNNNNNNNNNNNNNNNNNNNNNNNNNNNNNNNNNNNNNNNNNNNNNNNNNNNNNNNNNNNNNNNNNNNNNNNNNNNNNNNNNNNNNNNNNNNNNNNNNNNNNNNNNNNNNNNNNNNNNNNNNNNNNNNNNNNNNNNNNNNNNNNNNNNNNNNNNNNNNNNNNNNNNNNNNNNNNNNNNNNNNNNNNNNNNNNNNNNNNNNNNNNNNNNNNNNNNNNNNNNNNNNNNNNNNNNNNNNNNNNNNNNNNNNNNNNNNNNNNNNNNNNNNNNNNNNNNNNNNNNAAATGGNAAGGGACGCTTTTATTAGATCAAAACCAATCGANCGTCCGCCGCGCTNNNCTCGGGCCGNGCGGCGCCGTACTCCTTGGTGACTCTGAATAACTTTCGGCAGATCGCACGGTCTCCGAACCGGCGACGCATCCTTCAAATGTCTGCCTTATCANACTGTCGATGGTAGGTTCTGCGCCTACCATGGTTGTAACGGGTAACGGGGAATCAGGGTTCGATTCCGGAGAGGGAGCCTGAGAAACGGCTACCACATCCAAGGAAGGCAGCAGGCGCGCAAATTACCCACTCCCGGCACGGGGAGGTAGTGACGAAAAATAACGATACGGGACTCATCCGAGGCCCCGTAATCGGAATGAGTATACTCTAAATCCTTATACGAGTATCAATTGGAGGGCAAGTCTGGTGCCAGCAGCCGCGGTAATTCCAGCTCCAATAGCGTATATAAAAGTTGTTGCGGTTAAANAAGCTNCGTNNNAGTTGGNNNNNNNNNNNNNNNNNNNNNNNNNNNNNNNNNNNNNNNNNNNNNNNNNNNNNNNNNNNNNNNNNNNNNNNNNNNNNNNNNNNNNNNNNNNNNNNNNNNNNNNNNNNNNNNNNNNNNNNNNNNNNNNNNNNNNNNNNNNNNNNNNNNNNNNNNNNNNNNNNNNNNNNNNNNNNNNNNNNNNNNNNNNNNNNNNNNNNNNNNNNNNNNNNNNNNNNNNNNNNNNNNNNNNNNNNNNNNNNNNNNNNNNNNNNNNNNNNNNNNNNNNNNNNNNNNNNNNNNNNNNNNNNNNNNNNNNNNNNNNNNNNNNNNNNNNNNNNNNNNNNNNNNNNNNNNNNNNNNNNNNNNNNNNNNNNNNNNNNNNNNNNNNNNNNNNNNNNNNNNNNNNNNNNNNNNNNNNNNNNNNNNNNNNNNNNNNNNNNNNNNNNNNNNNNNNNNNNNNNNNNNNNNNNNNNNNNNNNNNNNNNNNNNNNNNNNNNNNNNNNNNNNNNNNNNNNNNNNNNNNNNNNNNNNNNNNNNNNNNNNNNNNNNNNNNNNNNNNNNNNNNNNNNNNNNNNNNNNNNNNNNNNNNNNNNNNNNNNNNNNNNNNNNNNNNNNNNNNNNNNNNNNNNNNNNNNNNNNNNNNNNNNNNNNNNNNNNNNNNNNNNNNNNTTGACGGAAGGGCACCACCAGGAGTGGAGCCTGCGGCTTAATTTGACTCAACACGGGAAAACTCACCAGGCCCGGACACCGGAAGGATTGACAGATTGANGAGCTCTTTCTTGATTCGGTGGGTGGTGGTGCATGGCCGTTCTTAGTTGGTGGAGCGATTTGTCTGGTTAATTCCGATAANCGAACGAGACTCTAGCCTGCTAACTAGGCGTACCCGGTATCCACAATCGTGCTACCGGCGATCAAATTTCTTCTTAGAGGGACAGGCGGCTTCTAGCCGCACGAGACTGAGCAATAACAGGTCTGTGATGCCCTTAGATGTCCTGGGCCGCACGCGCGCTACACTGAAGGAATCAGCGTGTCTTCCCAGTCCGAAAGGACCGGGTAACCCGCTGAACCTCCTTTGTGCTAGGGATTGGGGCTTGCAATTGTTCCCCATGAACGAGGAATTCCCAGTAAGCGCGAGTCATAAGCTCGCGTTGATTACGTCCCTGCCCTTTGTACACACCGCCCGTCGCTACTACCGATTGAATGATTTAGTGAGGTCTTCGGACCGGTGCGCGGAGGCAGCTNNCCCGCTGTCTCCGATGTTGCTGGAAAGATGACCAAACTTGATCATTTAGAGGAAGTAAAAGTCGTAACNGCAGACGGCTCGCAAATCGACCGGCGGTAAAGCGCCGCGCAAACAACTCGCTACCAAGGCGGCCCGCAAGAGCGCCCCGGCCACCGGTGGAGTAAAGAAGCCCCATCGTTACAGGCCCGGCACTGTGGCTCTCCGA-GAAATCCGTCGTTACCAGAAGAGCACCGAGCTGTTGATCCGCAAGCTCCCCTTCCAG-CGGTTGGTACGTGAAATCGCCCAGGACTTCAAGACCGACTTGCGATTCCAGAGCTCCGCTGTCATGGCCCTGCAGGAAGCGAGCGAAGCCTACCTTGTCGGTCTTTTCGAAGACACCAACTTGTGCGCCATCCACGCCAAGCGAGTCACCATCAT-------------------------------------------------------------------------------------------------------------------------------------------------------------------------------------------------------------------------------------------------------------------------------------------------------------------------------------------------------------------------------------------------------------------------------------------------------------------------------------------------------------------------------------------------------------------------------------------------------------------------------------------------------------------------------------------------------------------------------------------------------------------------------------------------------------------------------------------------------------------------------------------------------------------------   [4562]
FUL004    NNCACCTGCCGAAGCAACTAGCCCTGAAAATGGATGGCGCTCTAGCGTCGTGCCTATACCGGGCCGTCAACGGCAAAGTGGGNCTGCTGCNNCCNNNGCCGGTNNTTNNTTCCGNNNNGCCNNGGCTCGGCCGTTAAGCCTTGACGAGTAGGAGGTGCGCGGCGGTGTGCGCAGAAGGGTCTGGGCGTGAGCCTGCCTGGAGCCGCCGTCGGTGCAGATCTTGGTGGTAGTAGCAAATACTCTAGCGAGGGCCTGGAGGGCTGATGTGGAGAAGGGTTTCTTGTGAACAGCCGTTGCACAAGAGTCAGTCGACCCTAANGCCCTAGGAGAAATCCGATGTTGATGGGCAGCAATCANNNNNNNNNNNNNNNNNAACGGCNGGANNCCGNNCNNNNNNNNNNNNNNNNNNNNNNNNNNNNNNNNNNNNNNNNNNNNNNNNNNNNNNNNNGGNNNNNNNNNGCCTGTCGCNNNNNNNNNNNNNNNNNCNNGTCNNNNNNNNNNCGTGTACTNNNNCGGTANNNNNNNNNNNNNGGCGGNNNNNNNNNNNNNNNNNNNNNNNNNNNNNNNNNNNNNNNNNTGNNNGTANNNNNNNNNNNNNNNNNNNNNNNCCCNNNNNNNNNNNNNNNNNNNNNNNNAACGNGCCGGACGACTGCTCCCGTCGGGCGAAAGGGAATCCGGTTCCTATTCCGGAACCCGGCTNGCGTNAACCGTCACTTCNNNNNNGCGGGCACTCNNNNNGCCTGNCGAGCNGCTCGTCGGGGTAACCTAAAATGACCCGGAGACGCCGGCGGGAGGTCTGGGAAGAGTTGTCTTTTCTTTATAAGCGTTCGAGTTCCCTGGAATCCTATAGCAGGGAGATAGGGTTTGNGAACGCGAAGAGCACCGCAGTTGNCGGCGGTGTCCGGACCTNTCCCCCCGGACCTTGAAAATCCGGGTAAGGGCTANNNNCGCGGNAATGTCGCNGCCGGCTCGTACCCATATCCGCAGCAGGTCTCCAAGGTTAAGAGCCTCTAGTCGATAGAATAATGTAGGTAAGGGAAGTCGGCAAACTGGATCCGTAACTTCGGAACAAGGATTGGCTCTGAGGATCGGGGCGTGTCGGGCTTGGTCGGGAAGCGGGTCGGTGCTAACGTGCNCGGGCCTGGGCGAGGGGGAACGGNNNNNNNNNGGTCNNNGGCGGNAGNNNNNNNNNNNNNNNCAATNCCGTNCGGCTTACCGGGATCCGAGCTCGGTCTCGTGCCTTNGGCCTCCCGCGGATCTTCCTTGCNTGCGGGGTGTCNNNGGCTGTTNNNNNNNNNCTGGACNNNGCGGTTCNNNNNNGNGGCNTNNACCGCCNNNCAGCCGTGGTNNNNNNNCGGNNNGCCGAACTTNNATNNNNNNNNNNNNNCCCTTCGGCCGCCATTCAACGATCAACTCAGAACTGGCACGGACCGGGGGAATCCGACTGTCTAATTAAAGCAAAGCATTGCGATGGCCCCAGCTGGGTGTTTACGCAATGTGATTTCTGCCCAGTGCTCTGAATGTCAAAGTGAAGAAATTCAAGCAAGCGCGGGTAAACGGCGGGAGTAACTATGACTCTCTTAAGGTAGCCAAATGCCTCGTCATCCAATTAGTGACGCGCATGAATGGATTAACGAGATTCTCGCTGTCCCTATCTACTATCTAGCGAAACCACTGCCAAGGGAACGGGCTTGGAAAAATTAGCGGGGAAAGAAGACCCTGTTGAGCTTGACTCTAGTCTGGCACTGTAAGGAGACATGAGAGGTGTAGCATAAGTGGGAGGNCGNGCGTTNNNGGNGTTNNNAAACCNTTCCCGTTCGACGGTGAAATACCACTACTTTCATCGTTTCCTTACTTACTCGGACAGGCGGAAAGCGCGTCCGTCGTGGGCATTCCACCCAGGCGGAACGGTGTTCTCGCGCCAAGCGTCCGAGGGTTGCTGGCGGCNCGACCGGGTNNNNNTGGCNGCAGCGTTTCNNGGNGGGAAAACGGCGGNNNTCCTCCNNTCGGGNNNNTCNCGTNNNNNNNCGGGNNTNACCTCGAGNNNNCCTGNNNNNNNNNNNNNNNNNNNNNNNCGTTANNNTTACCGGGCGTCTCCGACNNCGGCAAACACTCCCTCGCGNTGATCCNGATTCGAGGACACAGCCAGGCGGGGAGTTTGACTGGGGCGGTACATCTGTCAAATGATAACGCAGGTGTCCTAAGGCCAGCTCAGCGAGGACAGAAACCTCGCGTAGAGCAAAAGGGCAAATGCTGGTTTGATCCCGATGTCCAGTACGCATAGGGACTGCGAAAGCACGGCCTGTCGATCCTTTTGGCTTGAAGAGATTTCAGCAAGAGGTGTCAGAAAAGTTACCACAGGGATAACTGGCTTGTGGCGGCCAAGCGTTCATAGCGACGTCGCCTAATACATGCAAACAGAGTCCCGACCGNNNTAAATGGNAAGGGACGCTTTTATTAGATCAAAACCAATCGANCGTCCGTCTNGCTNNNTTCGGGCCGNACGGCGCCGTACTCCTTGGTGACTCTGAATAACTTTTGGCAGATCGCACGGTCTCCGAACCGGCGACGCATCCTTCAAATGTCTGCCTTATCANACTGTCGATGGTAGGTTCTGCGCCTACCATGGTTGTAACGGGTAACGGGGAATCAGGGTTCGATTCCGGAGAGGGAGCCTGAGAAACGGCTACCACATCCAAGGAAGGCAGCAGGCGCGCAAATTACCCACTCCCGGCACGGGGAGGTAGTGACGAAAAATAACGATACGGGACTCATCCGAGGCCCCGTAATCGGAATGAGTATACTCTAAATCCTTATACGAGTATCAATTGGAGGGCAAGTCTGGTGCCAGCAGCCGCGGTAATTCCAGCTCCAATAGCGTATATNNNNNNNNNNNNNNNNNNNNNNNNNNNNNNNNNNNNNNNNNNNNNNNNNNNNNNNNNNNNNNNNNNGCCTGTCGGTGTTCAACTGGCGTGTATGCGGGACGTCCTGNCCGGTGGTGNGTCCNGGTTCCCCGTTGNNNGNTACGTNNNAGGGGNNGNNNNCGTCNNNNCATGCACANNCGCNTTGCGTCGTCCNCCGAAGGCCTGCGTNGGTGTATCCGGNCCGCCTTTTCAATCCCGTCGCGGTGCTCTTCACCGAGTGTCGAGGCGGGCCGGCACGTTTACTTTGAACAAATTAGAGTGCTTTAAGCAGGCCCTGTCCCGCCTGTATGTTGTGTGCATGGAATAATGGAATAGGACCTCGGTTCTATTTTNNGTTGGTTTTCGGAATCTGAGGTAATGATCAATGGGGACAGGCGGGGGCATTCGTATTGCGACGTTAGAGGTGAAATTCTTGGATCGTCGCAAGACGGACCGAAGCGAAAGCATTTGCCAAGTATGTTCTCGTCGATCAAGAACGAAAGTTAGAGGTTCGAAGGCGATCAGATACCGCCCTAGTTCTAACCATAAACTATGCCTGCCAGCGATCCGCCGAAGTTCCTCCGATGACTCGGCGGGCAGCTTCNCGGGAAACCANGAGCTTTTGGGTTCCGGGGGAAGTATGGTTGCAAAGCTGAAACTTAAAGGAATTGACGGAAGGGCACCACCAGGAGTGGAGCCTGCGGCTTAATTTGACTCAACACGGGAAAACTCACCAGGCCCGGACACCGGAAGGATTGACAGATTGANGAGCTCTTTCTTGATTCGGTGGGTGGTGGTGCATGGCCGTTCTTAGTTGGTGGAGCGATTTGTCTGGTTAATTCCGATAANCGAACGAGACTCTAGCCTACTAACTAGGCGTACCCGGTATCCACAATCGTGCTACCGGCGGTCAAATTTCTTCTTAGAGGGACAGGCGGCGTCTAGCCGCAAGAGACTGAGCAATAACAGGTCTGTGATGCCCTTAGATGTCCTGGGCCGCACGCGCGCTACACTGAAGGAATCAGCGTGTCTTCCCTGTCCGAAAGGACCGGGTAACCCGCTGAACCTCCTTTGTGCTAGGGATTGGGGCTTGCAATTGTTCCCCATGAACGAGGAATTCCCAGTAAGCGCGAGTCATAAGCTCGCGTTGATTACGTCCCTGCCCTTTGTACACACCGCCCGTCGCTACTACCGATTGAATGATTTAGTGAGGTCTTCGGACTGGTGCGCGGGGGCCGCANTTCCACGGTCTCCGATGTTGCCGGAAAGATGACCAAACTTGATCATTTAGAGGAAGTANNNNNNNNNNNN----------------------------------------------------------------------------------------------------------------------------------------------------------------------------------------------------------------------------------------------------------------------------------------------------------------------------------------------------------------------------------------------------------------------------------------------------------------------------------------------------------------------------------------------------------------------------------------------------------------------------------------------------------------------------------------------------------------------------GAAGTTTATATTCTAATTCTACCAGGATTTGGATTAATCTCTCACATCATTACAAATGAAAGAGGAAAAATTATAACATTCGGACACTTAGGAATAATCTATGCCATATTAACCATTGGGATTCTAGGATTTATTGTATGAGCACACCACATATTTACAGTAGGAATAGACATTGATACACGAGCATATTTCACTTCAGCAACCATAATTATTGCTGTACCAACGGGAATTAAAATCTTTAGTTGAATAGCAACAATACAAGGAATAACAAGAAAAAAATCACCCCAAATAATCTGATCAAAAGGATTTGTATTCTTATTTACAATAGGAGGACTAACAGGAGTTATCTTAGCTAACTCATCAATCGACGTAATTTTACATGATACATACTATGTAGTAGCCCACTTCCATTATGTATTATCAATAGGAGCAGTATTTGCTATCATAGCAAGAATTATCCACTGATTCCCACTAATAACAGGCACATCAATAAATAAAAAATGGTTAAAAATACAATTCTCAATTATATTTATNNNNNN   [4753]
FUL009    NNNNNNNNNNNNAGCAACTAGCCCTGAAAATGGATGGCGCTCTAGCGTCGTGCCTATACCGGGCCGTCAACGGCAAAGTGGGNCTGCTGCNNCCNNNGCCGGTNNTTNNTGCCGNNNNGCCNNGGCTCGGCCGTTAAGCCTTGACGAGTAGGAGGTGCGCGGCGGTGTGCGCAGAAGGGTCTGGGCGTGAGCCTGCCTGGAGCCGCCGTCGGTGCAGATCTTGGTGGTAGTAGCAAATACTCTAGCGAGGGCCTGGAGGGCTGATGTGGAGAAGGGTTTCTTGTGAACAGCCGTTGCACAAGAGTCAGTCGACCCTAANGCCCTAGGAGAAATCCGATGTTGATGGGCAGCAATCANNNNNNNNNNNNNNNNNTACGGCNGGANNCCANNCNNNNNNNNNNNNNNNNNNNNNNNNNNNNNNNNNNNNNNNNNNNNNNNNNNNNNNNNNGGNNNNNNNNNGCCTGTCACNNNNNNNNNNNNNNNNNCNNGTANNNNNNNNNNCGTGTGCTTCGCACGTCNNNNNNNNNNNNNGGAGGNNNNNNNNNNNNNNNNNNNNNNNNNNNNNNNNNNNNNNNNNCGNNNGTANNNNNNNNNNNNNNNNNNNNNNNCCCNNNNNNNNNNNNNNNNNNNNNNNNAACGNGCCGGACGACTGCTCCCGTCGGGCGAAAGGGAATCCGGTTCCTATTCCGGAACCCGGCTNGCGGNAACCGTCACTTCNNNNNNGCGGGCACTCNNNNNGCCTGNCGAGCNGCTCGTCGGGGTAACCCAAAATGACCCGGAGACGCCGGCGGGAGGTCTGGGAAGAGTTGTCTTTTCTTTATAAGCGTTCGAGTTCCCTGGAATCCTATAGCAGGGAGATAGGGTTTGNGAACGCGAAGAGCACCGCAGTTGNCGGCGGTGTCCGGACCTNTCCCCCCGGACCTTGAAAATCCGGGTGAGGGCTANNNNCGCGGNAATGTCGCNGCCGGCTCGTACCCATATCCGCAGCAGGTCTCCAAGGTTAAGAGCCTCTAGTCGATAGAATAATGTAGGTAAGGGAAGTCGGCAAACTGGATCCGTAACTTCGGAACAAGGATTGGCTCTGAGGATCGGGGCGTGTCGGGCTTGGTCGGGAAGCGGGTCGGTGCTAACGTGCNCGGGCCTGGGCGAGGGGGAACGGNNNNNNNNNGGTCNNNGGCGGNAGNNNNNNNNNNNNNNNCGATNCCGTNCGGCTTACCGGGATCCGAGCTCGGTCTCGTGCCTTNGGCCTCCCGCGGATCTTCCTTGCNTGCGGGGTGTCNNNGGCTGTTNNNNNNNNNCTGGACNNNGCGGTTCNNNNNNGNGGCNTNNACCGCCNNNCTGCCGTGGTNNNNNNNCGGNNNGCCGAACTTNNATNNNNNNNNNNNNNCCCTTCGGCCGCCATTCAACGATCAACTCAGAACTGGCACGGACCGGGGGAATCCGACTGTCTAATTAAAGCAAAGCATTGCGATGGCCCCAGCTGGGTGTTTACGCAATGTGATTTCTGCCCAGTGCTCTGAATGTCAAAGTGAAGAAATTCAAGCAAGCGCGGGTAAACGGCGGGAGTAACTATGACTCTCTTAAGGTAGCCAAATGCCTCGTCATCCAATTAGTGACGCGCATGAATGGATTAACGAGATTCTCGCTGTCCCTATCTACTATCTAGCGAAACCACTGCCAAGGGAACGGGCTTGGAAAAATTAGCGGGGAAAGAAGACCCTGTTGAGCTTGACTCTAGTCTGGCACTGTAAGGAGACATGAGAGGTGTAGCATAAGTGGGAGGNCGNGCGTTNNNGGNGTTNNNAAACCNTTCCCGTTCGACGGTGAAATACCACTACTTTCATCGTTTCCTTACTTACTCGGACAGGCGGAAAGCGCGTCCGTCGAGGGAATTCCACCCAGGCGGAACGGTGTTCTCGCGCCAAGCGTCCGAGGGTTGCTGGCGGCNCGACCGGGTNNNNNTGGCNGCAGCGTTCCNNGGNGGGAAAACGGCGGNNNTCCTCCNNTCGGGNNNNTCNCGTNNNNNNNCGGGNNTNACCTCGAGNNNNCCTGNNNNNNNNNNNNNNNNNNNNNNNCGTTANNNTTACCGGGCGTCTCCGACNNCGGCAAACACTCCCTCGCGNTGATCCNGATTCGAGGACACAGCCAGGCGGGGAGTTTGACTGGGGCGGTACATCTGTCAAATGATAACGCAGGTGTCCTAAGGCCAGCTCAGCGAGGACAGAAACCTCGCGTAGAGCAAAAGGGCAAATGCTGGTTTGATCCCGATGTCCAGTACGCATAGGGACTGCGAAAGCACGGCCTGTCGATCCTTTTGGCTTGAAGAGATTTCAGCAAGAGGTGTCAGAAAAGTTACCACAGGGATAACTGGCTTGTGGCGGCCAAGCGTTCATAGCGACGTCGCCTAATACATGCAAACAGAGTCCCGACCGNNNTAAATGGNAAGGGACGCTTTTATTAGATCAAAACCAATCGANCGTCCGTCTNGCTNNNTTCGGGCCGNACGGCGCCGTACTCCTTGGTGACTCTGAATAACTTTTGGCAGATCGCACGGTCCCCGAACCGGCGACGCATCCTTCAAATGTCTGCCTTATCANACTGTCGATGGTAGGTTCTGCGCCTACCATGGTTGTAACGGGTAACGGGGAATCAGGGTTCGATTCCGGAGAGGGAGCCTGAGAAACGGCTACCACATCCAAGGAAGGCAGCAGGCGCGCAAATTACCCACTCCCGGCACGGGGAGGTAGTGACGAAAAATAACGATACGGGACTCATCCGAGGCCCCGTAATCGGAATGAGTATACTCTAAATCCTTATACGAGTATCAATTGGAGGGCAAGTCTGGTGCCAGCAGCCGCGGTAATTCCAGCTCCAATAGCGTATATTAAAGTTGTTGCGGTTAAANAAGCTNCGTNNNAGTTGGANTCTGTGTCCCGCACCGCCGGTTCACCGCCTGTCGGTGTTCAACTGGCGTGTATGCGGGACGTCCTGNCCGGTGGTGNGTCCNGGTTCCCCGTGGNNNGNTACGTNNNANGGGNNGNNNNCGTCNNNNCTTGCACANNCGCNTTGCGTCGTCCNCCGAAGGCCTGCGCNGGTGTATCCGGNCCGCCTTTTCAATCCCGTCGCGGTGCTCTTCACCGAGTGTCGAGGCGGGCCGGCACGTTTACTTTGAACAAATTAGAGTGCTTTAAGCAGGCCCTGTCCCGCCTGTATGTTGTGTGCATGGAATAATGGAATAGGACCTCGGTTCTATTTTNNGTTGGTTTTCGGAATCTGAGGTAATGATCAATGGGGACAGGCGGGGGCATTCGTATTGCGACGTTAGAGGTGAAATTCTTGGATCGTCGCAAGACGGACCGAAGCGAAAGCATTTGCCAAGTATGTTCTCGTCGATCAAGAACGAAAGTTAGAGGTTCGAAGGCGATCAGATACCGCCCTAGTTCTAACCATAAACTATGCCTGCCAGCGATCCGCCGAAGTTCCTCCGATGACTCGGCGGGCAGCTTCNCGGGAAACCANGAGCTTTTGGGTTCCGGGGGAAGTATGGTTGCAAAGCTGAAACTTAAAGGAATTGACGGAAGGGCACCACCAGGAGTGGAGCCTGCGGCTTAATTTGACTCAACACGGGAAAACTCACCAGGCCCGGACACCGGAAGGATTGACAGATTGANGAGCTCTTTCTTGATTCGGTGGGTGGTGGTGCATGGCCGTTCTTAGTTGGTGGAGCGATTTGTCTGGTTAATTCCGATAANCGAACGAGACTCTAGCCTACTAACTAGGCGTACCCGGTATCCACAATCGTGCTACCGGCGGTCAAATTTCTTCTTAGAGGGACAGGCGGCGTCTAGCCGCAAGAGACTGAGCAATAACAGGTCTGTGATGCCCTTAGATGTCCTGGGCCGCACGCGCGCTACACTGAAGGAATCAGCGTGTCTTCCCTGTCCGAAAGGACCGGGTAACCCGCTGAACCTCCTTTGTGCTAGGGATTGGGGCTTGCAATTGTTCCCCATGAACGAGGAATTCCCAGTAAGCGCGAGTCATAAGCTCGCGTTGATTACGTCCCTGCCCTTTGTACACACCGCCCGTCGCTACTACCGATTGAATGATTTAGTGAGGTCTTCGGACTGGTGCGCGGAGGCCGCANTTCCACGGTCTCCGATGTTGCTGGAAAGATGACCAAACTTGATCATTTAGAGGAAGTAAAANNNNNNNNNGCAGACGGCTCGCAAATCCACCGGAGGGAAAGCTCCCAGGAAGCAGCTGGCGACCAAGGCGGCGCGCAAGAGCGCCCCTGCCACCGGCGGGGTGAAAAAGCCTCACCGTTACAGGCCCGGCACGGTCGCTCTCCGC-GAGATCCGCAGATACCAGAAGAGCACCGAACTTCTCATACGCAAGCTTCCGTTCCAG-CGGCTGGTACGTGAAATAGCCCAGGACTTCAAGACCGACCTCCGGTTCCAGAGTTCTGCGGTCATGGCCCTGCAGGAAGCCAGCGAGGCGTACTTGGTCGGCCTTTTTGAGGACACCAACCTTTGCGCTATCCACGCGAAGCGAGTCACCNNNNN--------------------------------------------------------------------------------------------------------------------------------------------------------------------------------------------------------------------------------------------------------------------------------------------------------------------------------------------------------------NNNNNNNNNNNNNNNNNNNNNNNNNNNNNNNNNNNNNNTTCTCA-ATTATCATAAACGAAAGAGGAAAAATTATAACATTTGGACATTTAGGAATAATTTACGCAATACTAACCATTGGAATCCTAGGATTTATTGTGTGAGCACACCACATATTTACAGTAGGTATAGATATCGATACACGAGCATACTTTACATCAGCAACAATAATTATTGCTGTACCAACAGGTATTAAAATTTTTAGATGAATAGCAACTATGCAAGGAATAACTAGAAAAAAATCACCTCAAATAATCTGATCAATAGGATTTGTATTTCTATTTACCATAGGAGGACTAACAGGAGTAATTCTAGCTAACTCCTCAATCGACGTTATTCTTCACGACACATATTATGTAGTCGCACATTTCCACTACGTTTTATCCATAGGTGCCGTATTTGCAATTATAGCAAGAATTATTCACTGATTTCCTCTGATAACAGGCACTTCAATGAATAAAAAATGGTTAAAAATTCAATTCTCCATTATATTTACAGGAGT   [5100]
FUL011    NNNNNNNNNCGAAGCAACTAGCCCTGAAAATGGATGGCGCTCTAGCGACGTGCCTATACCGGGCCGTCAACGGCAAAGTGGGNCTGCTGCNNCCNNNGCCGGTNNTTNNTTCCGNNNNGCCNNGGCTCGGCCGTTACGCCTTGACGAGTAGGAGGTGCGCGGCGGTGTGCGCAGAAGGGTCTGGGCGTGAGCCTGCCTGGAGCCGCCGTCGGTGCAGATCTTGGTGGTAGTAGCAAATACTCTAGCGAGGGCCTGGAGGGCTGATGTGGAGAAGGGTTTCTTGTGAACAGCCGTTGCACAAGAGTCAGTCGACCCTAANGCCCTAGGAGAAATCCGATGTTGATGGGCAGCAATCANNNNNNNNNNNNNNNNNAACGGCNGGANNCCGNNCNNNNNNNNNNNNNNNNNNNNNNNNNNNNNNNNNNNNNNNNNNNNNNNNNNNNNNNNNGGNNNNNNNNNGCCTGTCGCNNNNNNNNNNNNNNNNNCNNGCTNNNNNNNNNNCANNNNNNNNNNNNGTCNNNNNNNNNNNNNGGCGGNNNNNNNNNNNNNNNNNNNNNNNNNNNNNNNNNNNNNNNNNCGNNNGTANNNNNNNNNNNNNNNNNNNNNNNCCCNNNNNNNNNNNNNNNNNNNNNNTTTACGNGCCGGACGACTGCTCCCGTCGGGCGAAAGGGAATCCGGTTCCTATTCCGGAACCCGGCTNGCGGNAACCGTCACTTCNNNNNNGCGGGCACTCNNNNNGCCTGNCGAGCNGCTCGTCGGGGTAACCCAAAATGACCCGGAGACGCCGGCGGGAGGTCTGGGAAGAGTTGTCTTTTCTTTATAAGCGTTCGAGTTCCCTGGAATCCTATAGCAGGGAGATAGGGTTTGNGAACGCGAAGAGCACCGCAGTTGNCGGCGGTGTCCGGACCTNTCCCCCCGGACCTTGAAAATCCGGGTGAGGGCTANNNNCGCGGNAATGTCGCNGCCGGCTCGTACCCATATCCGCAGCAGGTCTCCAAGGTTAAGAGCCTCTAGTCGATAGAATAATGTAGGTAAGGGAAGTCGGCAAACTGGATCCGTAACTTCGGAACAAGGATTGGCTCTGAGGATCGGGGCGTGTCGGGCTTGGTCGGGAAGCGGGTCGGTGCTAACGTGCNCGGGCCTGGGCGAGGGGGAACGGNNNNNNNNNGGTCNNNGGCGGNTGNNNNNNNNNNNNNNNTATTNCCGTNCGGCTTACCGGGATCCGAGCTCGGTCTCGTGCCTTNGGCCTCCCGCGGATCTTCCTTGCNTGCGGGGTGTCNNNGGCTGTNNNNNNNNNNNTGGACNNNGCGGTTCNNNNNNGNGGCNTNNAACGCCNNNCAGCCGTGGTNNNNNNNCGGNNNGCCGAACTTNNGTNNNNNNNNNNNNNCCCTTCGGCCGCCATTCAACGATCAACTCAGAACTGGCACGGACCGGGGGAATCCGACTGTCTAATTAAAGCAAAGCATTGCGATGGCCCCAGCTGGGTGTTTACGCAATGTGATTTCTGCCCAGTGCTCTGAATGTCAAAGTGAAGAAATTCAAGCAAGCGCGGGTAAACGGCGGGAGTAACTATGACTCTCTTAAGGTAGCCAAATGCCTCGTCATCCAATTAGTGACGCGCATGAATGGATTAACGAGATTCTCGCTGTCCCTATCTACTATCTAGCGAAACCACTGCCAAGGGAACGGGCTTGGAAAAATTAGCGGGGAAAGAAGACCCTGTTGAGCTTGACTCTAGTCTGGCACTGTAAGGAGACATGAGAGGTGTAGCATAAGTGGGAGGNCGNGCGTTNNNGGNGTTNNNAAACCNTTCCCGTTCGACGGTGAAATACCACTACTTTCATCGTTTCCTTACTTACTCGGACAGGCGGAAAGCGCGTCCGTCGAGGGCATTCCACCCAGGCGGAACGGTGTTCTCGCGCCAAGCGTCCGAGGGTTGCTGGCGGCNCGACCGGGTNNNNNTGGCNGCAGCGTTCCNNGGNGGGAAAACGGCGGNNNTCCTCCNNTCGGGNNNNTCNCGTNNNNNNNCGGGNNTNACCTCGAGNNNNCCTGNNNNNNNNNNNNNNNNNNNNNNNCGTTANNNTTACCGGGCGTCACCGACNNCGGCAAACACTCCCTCGCGNTGATCCNGATTCGAGGACACAGCCAGGCGGGGAGTTTGACTGGGGCGGTACATCTGTCAAATGATAACGCAGGTGTCCTAAGGCCAGCTCAGCGAGGACAGAAACCTCGCGTAGAGCAAAAGGGCAAATGCTGGTTTGATCCCGATGTCCAGTACGCATAGGGACTGCGAAAGCACGGCCTGTCGATCCTTTTGGCTTGAAGAGATTTCAGCAAGAGGTGTCAGAAAAGTTACCACAGGGATAACTGGCTTGTGGCGGCCAAGCGTTCATAGCGACGTCGCCTAATACATGCAAACAGAGTCCCGACCGNNNTAAATGGNAAGGGACGCTTTTATTAGATCAAAACCAATCGANCGTCCGTCTNGCTNNNTTCGGGTCGNACGGCGCCGTACTCCTTGGTGACTCTGAATAACTTTTGGCAGATCGCACGGTCTCCGAACCGGCGACGCATCCTTCAAATGTCTGCCTTATCANACTGTCGATGGTAGGTTCTGCGCCTACCATGGTTGTAACGGGTAACGGGGAATCAGGGTTCGATTCCGGAGAGGGAGCCTGAGAAACGGCTACCACATCCAAGGAAGGCAGCAGGCGCGCAAATTACCCACTCCCGGCACGGGGAGGTAGTGACGAAAAATAACGATACGGGACTCATCCGAGGCCCCGTAATCGGAATGAGTATACTCTAAATCCTTATACGAGTATCAATTGGAGGGCAAGTCTGGTGCCAGCAGCCGCGGTAATTCCAGCTCCAATAGCGTATATTAAAGTTGTTGCGGTTAAANAANNNNNNNNNNNNNNNGANTCTGTGTCCCGCACCGCCGGTTCACCGCCTGTCGGTGTTCAACTGGCGTGTATGCGGGACGTCCTGNCCGGTGGCGNGTCCNGGTTCCCCGTGGNNNGNTACGTNNNANGGGNNGNNNNCGTCNNNNCTTGCGCANNCGCNTTGCGTCGTCCNCCGAAGGCCCGCGCNGGTGTATCCGGNCCGCCTTTTCAATCCCGTCGCGGTGCTCTTCACCGAGTGTCGAGGCGGGCCGGCACGTTTACTTTGAACAAATTAGAGTGCTTTAAGCAGGCCCTGTCCCGCCTGTATGTTGTGTGCATGGAATAATGGAATAGGACCTCGGTTCTATTTTNNGTTGGTTTTCGGAATCTGAGGTAATGATCAATGGGGACAGGCGGGGGCATTCGTATTGCGACGTTAGAGGTGAAATTCTTGGATCGTCGCAAGACGGACCGAAGCGAAAGCATTTGCCAAGTATGTTCTCGTCGATCAAGAACGAAAGTTAGAGGTTCGAAGGCGATCAGATACCGCCCTAGTTCTAACCATAAACTATGCCTGCCAGCGATCCGCCGAAGTTCCTCCGATGACTCGGCGGGCAGCTTCNCGGGAAACCANGAGCTTTTGGGTTCCGGGGGAAGTATGGTTGCAAAGCTGAAACTTAAAGGAATTGACGGAAGGGCACCACCAGGAGTGGAGCCTGCGGCTTAATTTGACTCAACACGGGAAAACTCACCAGGCCCGGACACCGGAAGGATTGACAGATTGANGAGCTCTTTCTTGATTCGGTGGGTGGTGGTGCATGGCCGTTCTTAGTTGGTGGAGCGATTTGTCTGGTTAATTCCGATAANCGAACGAGACTCTAGCCTACTAACTAGGCGTACCCGGTATCCACAATCGTGCTACCGGCGTTTTAATTTCTTCTTAGGGGGACAGGCGGCGTCTAGCCGCAAGAGACTGAGCAATAACAGGTCTGTGATGCCCTTAGATGTCCTGGGCCGCACGCGCGCTACACTGAAGGAATCAGCGTGTCTTCCCTGTCCGAAAGGACCGGGTAACCCGCTGAACCTCCTTTGTGCTAGGGATTGGGGCTTGCAATTGTTCCCCATGAACGAGGAATTCCCAGTAAGCGCGAGTCATAAGCTCGCGTTGATTACGTCCCTGCCCTTTGTACACACCGCCCGTCGCTACTACCGATTGAATGATTTAGTGAGGTCTTCGGACTGGTGCGCGGGGCCCGCTNNTCCACGGTCTCCGATGTTGCTGGAAAGATGACCAAACTTGATCATTTAGAGGANNNNNNNNNNNNNNNNNNNNNNNGCCAGAAAATCGACCGGTGGGAAAGCCCCCAGAAAGCAGCTGGCGACTAAGGCGGCGCGCAAGAGCGCTCCGGCCACCGGCGGTGTTAAAAAGCCTCACCGTTACAGGCCCGGTACCGTCGCTCTCCGT-GAGATCCGTAGGTACCAAAAGAGCACCGAACTTCTCATACGCAAGCTGCCGTTCCAG-CGGCTGGTACGTGAAATAGCGCAGGATTTCAAGACCGATCTGCGTTTCCAGAGCTCGGCCGTTATGGCCCTGCAGGAAGCCAGCGAGGCGTACTTGGTCGGCCTGTTTGAAGACACCAACCTTTGCGCCATCCACGCCAAGCGAGTCACCATCAT-------------------------------------------------------------------------------------------------------------------------------------------------------------------------------------------------------------------------------------------------------------------------------------------------------------------------------------------------------------------------------------------------------------------------------------------------------------------------------------------------------------------------------------------------------------------------------------------------------------------------------------------------------------------------------------------------------------------------------------------------------------------------------------------------------------------------------------------------------------------------------------------------------------------------   [4562]
FUL021    NNNNNNTGCCGAAGCAACTAGCCCTGAAAATGGATGGCGCTCTAGCGTCGTGCCTATACCGGGCCGTCAACGGCAAAGTGGGNCCGCCGCNNCCNNNGCCGGTNNTTNNTTCCGNNNNGCCNNGGCCCGGCCGTTAGGCCTTGACGAGTAGGAGGCGCGCGGCGGTGTGCGCAGAAGGGTCTGGGCGTGAGCCTGCCTGGAGCCGCCGTCGGTGCAGATCTTGGTGGTAGTAGCAAATACTCTAGCGAGGGCCTGGAGGGCTGATGTGGAGAAGGGTTTCTTGTGAACAGCCGTTGCACAAGAGTCAGTCGACCCTAANGCCCTAGGAGAAATCCGATGTTGATGGGTAGCAATCTNNNNNNNNNNNNNNNNNTAAGGCNGGANNCCGNNCNNNNNNNNNNNNNNNNNNNNNNNNNNNNNNNNNNNNNNNNNNNNNNNNNNNNNNNNNGGNNNNNNNNNGCCTGCCGCNNNNNNNNNNNNNNNNNGCAGTCNNNNNNNNNNGNNNNNNNTAAGACGACNNNNNNNNNNNNNGGCGGNNNNNNNNNNNNNNNNNNNNNNNNNNNNNNNNNNNNNNNNNCTNNNTGTNNNNNNNNNNNNNNNNNNNNNNNACCNNNNNNNNNNNNNNNNNNNNNNNNTTCGNGCCGGTCGGCTGCTTCCGTCGGGCGAAAGGGAATCCGGTTCCTATTCCGGAACCCGGCTNGCGGNAACCGTCACTTCNNNNNNGCGGGCGCTCNNNNNGCCTGNCGAGANGCTCGTCGGGGTAACCCAAAATGACCCGGAGACGCCGGCGGGAGGTCTGGGAAGAGTTGTCTTTTCTTTATAAGCGTTCGAGTTCCCTGGAATCCTATAGCAGGGAGATAGGGTTTGNGAACGCGAAGAGCACCGCAGTTGNCGGCGGTGTCCGGACCTNTCCCCCCGGACCTTGAAAATCCGGGTGAGGGCTANNNNCGCGGNAATGTCGCNGCCGGCTCGTACCCATATCCGCAGCAGGTCTCCAAGGTTAAGAGCCTCTAGTCGATAGAATAATGTAGGTAAGGGAAGTCGGCAAACTAGATCCGTAACTTCGGAACAAGGATTGGCTCTGAGGATCGGGGCGTGTCGGGCTTGGTCGGGAAGCGGGTCGGTGCTAACGTGCNCGGGCCTGGGCGAGGGGAAACGGNNNNNNNNNGGTCNNNGGCGGNAGNNNNNNNNNNNNNNNCGATNCCGTNCGGCTTACCGGGATCCGAGCTCGGTCTCGTGCCTTNGGCCTCCCGCGGATCTTCCTTGCNTGCGGGGTGTCNNNGGCTGTTNNNNNNNNNCTGGACNNNGCGGTTTNNNNNNGNGGCNTNNACCGCCNNNCTACCGTGGTNNNNNNNCGGNNNGCCGAACTTNNATNNNNNNNNNNNNNCCCTTCGGCCGCCATTCAACGATCAACTCAGAACTGGCACGGACCGGGGGAATCCGACTGTCTAATTAAAGCAAAGCATTGCGATGGCCCCAGCTGGGTGTTTACGCAATGTGATTTCTGCCCAGTGCTCTGAATGTCAAAGTGAAGAAATTCAAGCAAGCGCGGGTAAACGGCGGGAGTAACTATGACTCTCTTAAGGTAGCCAAATGCCTCGTCATCCAATTAGTGACGCGCATGAATGGATTAACGAGATTCTCGCTGTCCCTACCTACTATCTAGCGAAACCACTGCCAAGGGAACGGGCTTGGAAAAATTAGCGGGGAAAGAAGACCCTGTTGAGCTTGACTCTAGTCTGGCACTGTAAGGAGACATGAGAGGTGTAGCATAAGTGGGAGGNCGNGCGTTNNNGGNGTTNNNAAACCNTTCCCGTTCGACGGTGAAATACCACTACTTTCATCGTTTCCTTACTTACTCGGACAGGCGGAAAGCGCGTCCGTCGAGGGTATTCCACCCGAGCGGAACGGTGTTCTCGCGCCAAGCGTCCGAGGGTTGCTGGCGGCNCGTTCGGGTNNNNNTGGCNGCAGCGTTCCNNGGNGGGAAAACGGCGGNNNTCCTCNNNNCGGGNNNNTCNCGTNNNNNNNCGAANNTNACCTCGAGNNNNCCTGNNNNNNNNNNNNNNNNNNNNNNNCGTTANNNTTACCGGGCGTGCCCGACNNCGGCAAACACTCCCTCGCGNTGATCCNGATTCGAGGACACAGCCAGGCGGGGAGTTTGACTGGGGCGGTACATCTGTCAAATGATAACGCAGGTGTCCTAAGGCCAGCTCAGCGAGGACAGAAACCTCGCGTAGAGCAAAAGGGCAAATGCTGGTTTGATCCCGATGTCCAGTACGCATAGGGACTGCGAAAGCACGGCCTGTCGATCCTTTTGGCTTGAAGAGATTTCAGCAAGAGGTGTCAGAAAAGTTACCACAGGGATAACTGGCTTGTGGCGGCCAAGCGTTCATAGCGACGTCGCCTAATACATGCAAACAGAGTCCCGACCGNNNTAAATGGNAAGGGACGCTTTTATTAGATCAAGACCAATCGANCGTCCGTCTNGCCNNNCTCGGGCTGNACGGCGCCGTACTCCTTGGTGACTCTGAATAACTTTTGGCAGATCGCACGGTCCCCGAACCGGCGACGCATCCTTCAAATGTCTGCCTTATCANACTGTCGATGGTAGGTTCTGCGCCTACCATGGTTGTAACGGGTAACGGGGAATCAGGGTTCGATTCCGGAGAGGGAGCCTGAGAAACGGCTACCACATCCAAGGAAGGCAGCAGGCGCGCAAATTACCCACTCCCGGCACGGGGAGGTAGTGACGAAAAATAACGATACGGGACTCATCCGAGGCCCCGTAATCGGAATGAGTATACTCTAAATCCTTATACGAGTATCAATTGGAGGGCAAGTCTGGTGCCAGCAGCCGCGGTAATTCCAGCTCCAATAGCGTATATTAAAGTTGTTGCGGTTAAANNNNNNNNNNNNNNNNNNNNNNNNNNNNNNNNNNNNNNNNNNNNNNNNNNNNNNNNNNNNNNNNNNNNNNNNNNNNNNNNNNNNNNNNNNNNNNNNNNNNNNNNNNNNNNNNNNNNNNNNNNNNNNNNNNNNNNNNNNNNNNNNNNNNNNNNNNNNNNNNNNNNNNNNNNNNNNNNNNNNNNNNNNNNNNNNNNNNNNNNNNNNNNNNNNNNNNNNNNNNNNNNNNNNNNNNNNNNNNNNNNNNNNNNNNNNNNNNNNNNNNNNNNNNNNNNNNNNNNNNNNNNNNNNNNNNNNNNNNNNNNNNNNNNNNNNNNNNNNNNNNNNNNNNNNNNNNNNNNNNNNNNNNNNNNNNNNNNNNNNNNNNNNNNNNNNNNNNNNNNNNNNNNNNNNNNNNNNNNNNNNNNNNNNNNNNNNNNNNNNNNNNNNNNNNNNNNNNNNNNNNNNNNNNNNNNNNNNNNNNNNNNNNNNNNNNNNNNNNNNNNNNNNNNNNNNNNNNNNNNNNNNNNNNNNNNNNNNNNNNNNNNNNNNNNNNNNNNNNNNNNNNNNNNNNNNNNNNNNNNNNNNNNNNNNNNNNNNNNNNNNNNNNNNNNNNNNNNNNNNNNNNNNNNNNNNNNNNNNNNNNNNNNNNNNNNNNNNNNNNNNNNNNNNNNNNNNNNNNNNNNNNNNNNNNNNNNNNNNNNNNNNNNNNNNNNNNNNNNNNNNNNNNNNNNNNNNNNNNNNNNNNNNNNNNNNNNNNNNNNNNNNNNNNNNNNNNNNNNNNNNNNNNNNNNNNNNNNNNNNNNNNNNNNNNNNNNNNNNNNNNNNNNNNNNNNNNNNNNNNNNNNNNNNNNNNNNNNNNNNNNNNNNNNNNNNNNNNNNNNNNNNNNNNNNNNNNNNNNNNNNNNNNNNNNNNNNNNNNNNNNNNNNNNNNNNNNNNNNNNNNNNNNNNNNNNNNNNNNNNNNNNNNNNNNNNNNNNNNNNNNNNNNNNNNNNNNNNNNNNNNNNNNNNNNNNNNNNNNNNNNNNNNNNNNNNNNNNNNNNNNNNNNNNNNNNNNNNNNNNNNNNNNNNNNNNNNNNNNNNNNNNNNNNNNNNNNNNNNNNNNNNNNNNNNNNNNNNNNNNNNNNNNNNNNNNNNNNNNNNNNNNNNNNNNNNNNNNNNNNNNNNNNNNNNNNNNNNNNNNNNNNNNNNNNNNNNNNNNNNNNNNNNNNNNNNNNNNNNNNNNNNNNNNNNNNNNNNNNNNNNNNNNNNNNNNNNNNNNNNNNNNNNNNNNNNNNNNNNNNNNNNNNNNNNNNNNNNNNNNNNNNNNNNNNNNNNNNNNNNNNNNNNNNNNNNNNNCCGCCAGAAAATCCACCGGTGGTAAAGCCCCCAGGAAGCAGCTGGCGACGAAGGCGGCCCGCAAGAGCGCTCCGGCTACCGGCGGAGTGAAAAAGCCCCATCGTTACAGGCCCGGTACCGTCGCTCTCCGT-GAGATCCGTAGATACCAGAAGAGCACCGAACTTCTCATTCGCAAGCTGCCGTTCCAGTCGGCTGGTACGTGAAATAGCGCAGGATTTCAAGACCGATCTGCGGTTCCAGAGCTCTGCCGTTATGGCCCTGCAGGAAGCAAGCGAGGCGTACYTGGTCGGCCTGTTTGAAGACACCAATCTGTGCGCCATCCACGCNNNNNNNNNNNNNNNNNNATGTCTGGCTCTTGTACCGTCAAAACGTGTTGGATGAGACTACCTAATTTTCGAGTCGTCGGCGATAATCTGAAAGATCGATTCGACGGTGCATCAAGAGTTATGATAGGAAATACGGGAAGTCTTCGAGGTGGTGGTGGT------------AAAAAGAATCGATATAACTTTCAATTGAAACCGTACAATCCAGATCATAAACCGCCAGGACAGAAAGATCTCGTTTACTTAGAACCGTCACCCGGTTTCTGCGAGAGAAATCCAAGACTCGGTATCCAAGGTACACACGGTCGACAGTGCAACGATACATCTATCGGTGTGGACGGATGTGATCTGATGTGTTGTGGGAAGTATATATTTTAATCTTACCAGGATTTGGATTAATTTCACACATTATTACTAATGAAAGAGGTAAAATTATAACATTTGGACATCTAGGAATAATTTATGCGATACTTACAATTGGAATTTTAGGATTTATTGTATGAGCACACCATATATTTACCGTAGGAATAGATATTGATACACGAGCCTACTTTACCTCAGCAACAATAATTATTGCAGTACCAACTGGAATTAAAATTTTTAGATGAATAGCAACAATACAAGGAATAACTAAAAAAAAATCACCACAAATAATTTGATCAATAGGATTCGTATTCCTATTCACAATAGGAGGATTAACAGGAGTTATTTTAGCTAATTCATCAATTGATGTAATTCTTCATGATACATATTATGTAGTAGCACATTTCCATTATGTACTTTCAATAGGAGCAGTATTCGCTATCATAGCAAGAATCATTCACTGATTTCCATTAATAACAGGAATTTCAATAAACAAAAAATGGCTTAAAATCCAATTCTCAATTATATTTGTAGGAGT   [5440]
FUL031    NNNNNNNNNCGAAGCAACTAGCCCTGAAAATGGATGGCGCTCTAGCGTCGTGCCTATACCGGGCCGTCAACGGCAAAGTGGGNCTGCTGCNNCCNNNGCCGGTNNTTNNTTCCGNNNNACCNNGGCTCGGCCGTTAGGCCTTGACGAGTAGGAGGCGCGCGGCGGTGTGCGCAGAAGGGTCTGGGCGTGAGCCTGCCTGGAGCCGCCGTCGGTGCAGATCTTGGTGGTAGTAGCAAATACTCTAGCGAGGGCCTGGAGGGCTGATGTGGAGAAGGGTTTCTTGTGAACAGCCGTTGCACAAGAGTCAGTCGAACCTAANGCCCTAGGAGAAATCCGATGTTGATGGGCAGCGATCANNNNNNNNNNNNNNNNNGTAGGCNGGANNCCGNNCNNNNNNNNNNNNNNNNNNNNNNNNNNNNNNNNNNNNNNNNNNNNNNNNNNNNNNNNNGGNNNNNNNNNGCTTGTCGCNNNNNNNNNNNNNNNNNCNNGTCNNNNNNNNNNAANNNNNNNAATCGAACNNNNNNNNNNNNNGGCGGNNNNNNNNNNNNNNNNNNNNNNNNNNNNNNNNNNNNNNNNNCTNNNGTCNNNNNNNNNNNNNNNNNNNNNNNGCCNNNNNNNNNNNNNNNNNNNNNNNNTACGCGCCGGTCGTCTGCTCCCGTCGGGCGAAAGGGAATCCGGTTCCTATTCCGGAACCCGGCTNGCGTNAACCGTCACTTCNNNNNNGCGGGCGCTCNNNNNGCCTGNCGAGANGCTCGTCGGGGTAACCTAAAATGACCCGGAGACGCCGGCGGGAGGTCTGGGAAGAGTTGTCTTTTCTGTATAAGCGTTCGAGTTCCCTGGAATCCTATAGCAGGGAGATAGGGTTTGNGAACGCGAAGAGCACCGCAGTTGNCGGCGGTGTCCGGACCTNTCCCCCCGGACCTTGAAAATCCGGGTAAGGGCTANNNNCGCGGNAATGTCGCNGCCGGCTCGTACCCATATCCGCAGCAGGTCTCCAAGGTTAAGAGCCTCTAGTCGATAGAATAATGTAGGTAAGGGAAGTCGGCAAACTGGATCCGTAACTTCGGAACAAGGATTGGCTCTGAGGATCGGGGCGTGTCGGGCTTGGTCGGGAAGCGGGTCGGTGCTAACGTGCNCGGGCCTGGGCGAGGGGGAACGGNNNNNNNNNGGTCNNNGGCGGNAGNNNNNNNNNNNNNNNCGATNCCGTNCGGCTTACCGGGATCCGAGCTCGGTCTCGTGCCTTNGGCCTCCCGCGGATCTTCCTTGCNTGCGGGGTGTCNNNGGCTGTTNNNNNNNNNCTGGACNNNGCGGTTCNNNNNNGNGGCNTNNACCGCCNNNCAGCCGTGGTNNNNNNNCGGNNNGCCGAACTTNNGTNNNNNNNNNNNNNCCCTTCGGCCGCCATTCAACGATCAACTCAGAACTGGCACGGACCGGGGGAATCCGACTGTCTAATTAAAGCAAAGCATTGCGATGGCCCCAGCTGGGTGTTTACGCAATGTGATTTCTGCCCAGTGCTCTGAATGTCAAAGTGAAGAAATTCAAGCAAGCGCGGGTAAACGGCGGGAGTAACTATGACTCTCTTAAGGTAGCCAAATGCCTCGTCATCCAATTAGTGACGCGCATGAATGGATTAACGAGATTCTCGCTGTCCCTATCTACTATCTAGCGAAACCACTGCCAAGGGAACGGGCTTGGAAAAATTAGCGGGGAAAGAAGACCCTGTTGAGCTTGACTCTAGTCTGGCACTGTAAGGAGACATGAGAGGTGTAGCATAAGTGGGAGGNCGNGCGTCNNNGGNGTTNNNAAACCNTTCCCGTTCGACGGTGAAATACCACTACTTTCATCGTTTCCTTACTTACTCGGACAGGCGGAAAGCGCGTCCGTCGAGGGCATTCCACCCAGGCGGAACGGTGTTCTCGCGCCAAGCGTCCGAGGGTTGCTGGCGGCNCGACCGGGTNNNNNTGGCNGCAGCGTTCCNNGGNGGGAAAACGGCGGNNNTCCTCCNNCCGGGNNNNTCNCGTNNNNNNNCGGGNNTNACCTCGAGNNNNCCTGNNNNNNNNNNNNNNNNNNNNNNNCGTTANNNTTACCGGGCGTGTCCGACNNCGGCAAACACTCCCTCGCGNTGATCCNGATTCGAGGACACAGCCAGGCGGGGAGTTTGACTGGGGCGGTACATCTGTCAAATGATAACGCAGGTGTCCTAAGGCCAGCTCAGCGAGGACAGAAACCTCGCGTAGAGCAAAAGGGCAAATGCTGGTTTGATCCCGATGTCCAGTACGCATAGGGACTGCGAAAGCACGGCCTGTCGATCCTTTTGGCTTGAAGAGATTTCAGCAAGAGGTGTCAGAAAAGTTACCACAGGGATAACTGGCTTGTGGCGGCCAAGCGTTCATAGCGACGTCGCNTAATACATGCAAACAGAGTCCCGACCGNNNTAAATGGNAAGGGACGCTTTTATTAGATCAAAACCAATCGANCGTCCGTCTNGCTNNNTTCGGGCCGNATGGCGCCGTACTCCTTGGTGACTCTGAATAACTTTTGGCAGATCGCACGGTCCCCGAACCGGCGACGCATCCTTCAAATGTCTGCCTTATCANACTGTCGATGGTAGGTTCTGCGCCTACCATGGTTGTAACGGGTAACGGGGAATCAGGGTTCGATTCCGGAGAGGGAGCCTGAGAAACGGCTACCACATCCAAGGAAGGCAGCAGGCGCGCAAATTACCCACTCCCGGCACGGGGAGGTAGTGACGAAAAATAACGATACGGGACTCATCCGAGGCCCCGTAATCGGAATGAGTATACTCTAAATCCTTATACGAGTATCAATTGGAGGGCAAGTCTGGTGCCAGCAGCCGCGGTAATTCCAGCTCCAATAGCGTATATTAAAGTTGTTGCGGTTAAANANNNNNNNNNNNNNNTGGANTCTGTGTCCCGCACCGCCGGTTCACCGCCTGTCGGTGTTCAACTGGCGTGTATGCGGGACGTCCTGNCCGGTGGTGNGTCCNGGTTCCCCGTTGNNNGNTACGTNNNANGGGNNANNNNCGTCNNNNCTTGCTTANNAGCNTTGCGTCGNCCNCCGAAGGCCTGCGTNGGTGTATCCGGNCCGCCTTTTCAATCCCGTCGCGGTGCTCTTCACCGAGTGTCGAGGCGGGCCGGCACGTTTACTTTGAACAAATTAGAGTGCTTTAAGCAGGCCCTGTCCCGCCTGTATGTTGTGTGCATGGAATAATGGAATAGGACCTCGGTTCTATTTTNNGTTGGTTTTCGGAATCTGAGGTAATGATCAATGGGGACAGGCGGGGGCATTCGTATTGCGACGTTAGAGGTGAAATTCTTGGATCGTCGCAAGACGGACCGAAGCGAAAGCATTTGCCAAGTATGTTCTCGTCGATCAAGAACGAAAGTTAGAGGTTCGAAGGCGATCAGATACCGCCCTAGTTCTAACCATAAACTATGCCTGCCAGCGATCCGCCGAAGTTCCTCCGATGACTCGGCGGGCAGCTTCNCGGGAAACCANGAGCTTTTGGGTTCCGGGGGAAGTATGGTTGCAAAGCTGAAACTTAAAGGAATTGACGGAAGGGCACCACCAGGAGTGGAGCCTGCGGCTTAATTTGACTCAACACGGGAAAACTCACCAGGCCCGGACACCGGAAGGATTGACAGATTGANGAGCTCTTTCTTGATTCGGTGGGTGGTGGTGCATGGCCGTTCTTAGTTGGTGGAGCGATTTGTCTGGTTAATTCCGATAANCGAACGAGACTCTAGCCTACTAACTAGGCGTACCCGGTATCCACAATCGTGCTACCGGCGGTCAAATTTCTTCTTAGAGGGACAGGCGGCGTCTAGCCGCAAGAGACTGAGCAATAACAGGTCTGTGATGCCCTTAGATGTCCTGGGCCGCACGCGCGCTACACTGAAGGAATCAGCGTGTCTTCCCTGTCCGAAAGGACCGGGTAACCCGCTGAACCTCCTTTGTGCTAGGGATTGGGGCTTGCAATTGTTCCCCATGAACGAGGAATTCCCAGTAAGCGCGAGTCATAAGCTCGCGTTGATTACGTCCCTGCCCTTTGTACACACCGCCCGTCGCTACTACCGATTGAATGATTTAGTGAGGTCTTCGGACTGGTGCGCGGAGGCCGCANTTCCACGGTCTCCGATGTTGCTGGAAAGATGACCAAACTTGATCATTTAGAGGAAGTAAAANNNNNNNNNNNNNNNNNNNNNNNNNNNNNNNNNNNNNNNNNNNNNNNNNNNNNNNNNNNNNNNNNNNNNNNNNNNNNNNNNNNNNNNNNNNNNNNNNNNNNNNNNNNNNNNNNNNNNNNNNNNNNNNNNNNNNGTCGCTCTCCGG-GAGATCCGTCGGTACCAGAAGAGCACCGAACTTCTCATACGCAAGCTGCCGTTCCAGTCGGCTGGTACGTGAAATAGCCCAGGACTTCAAGACCGACCTGCGGTTCCAGAGTTCGGCCGTGATGGCCTTGCAGGAAGCCAGCGAGGCGTACCTGGTCGGCCNNNNNNNNNNNNNNNNNNNNNNNNNNNNNNNNNNNNNNNNNNNNNNNNNNNNATGTCTGGCTCTTGTACCGTGAAAACATGTTGGATGAGACTGCCTAATTTTCGAGTTGTCGGTGATAATTTGAAAGATCGATTTGACGGTGCGTCAAGAGTTATGATAGGAAATACGGGAAGCCTTCGAGGTGGTGGTGGT------------AAAAAGAATCGATATAATTTTCAATTAAAACCGTACAATCCAGATCATAAACCGCCAGGACAGAAAGATCTTGTCTACTTAGAACCATCACCTGGTTTCTGCGAGAGAAATCCAAAACTCGGTATACAAGGTACTCACGGTCGACANNNNNNNNNNNNNNNNNNNNNNNNNNNNNNNNNNNNNNNNNNNNNNNNNNNNNNNNNNNNNNNNNNNNNNNNNNNNNNNNNGGATTAATTTCACACATTATTACAAACGAAAGAGGAAAAATTGTTACCTTTGGTCATCTAGGAATAATCTATGCAATACTAACTATTGGAATCCTGGGATTCATTGTATGAGCACATCATATATTTACAGTTGGAATAGATATTGATACACGAGCATATTTTACATCAGCAACAATAATTATTGCAGTACCAACAGGTATTAAAATCTTCAGATGAATGGCAACAATGCAAGGAATGACAAAAAAAAAATCACCCCAAATAATCTGATCAATAGGATTTGTATTTCTATTCACAATTGGAGGACTTACAGGTGTAATTCTAGCAAATTCATCAATTGACGTAGTCCTACACGACACCTACTACGTAGTAGCTCACTTCCACTACGTTCTATCCATAGGTGCAGTATTTGCTATTATAGCAAGAATCATTAATTGATTCCCAATAATAACAGGAATAACAATAAATAAAAAATGACTAAAAATTCAATTCTCAATAATATTTACAGGAGT   [5440]
FUL048    NNNNNNNNNNNNAGCAACTAGCCCTGAAAATGGATGGCGCTCTAGCGTCGTGCCTATACCGGGCCGTCAACGGCAAAGTGGGNCTGCTGCNNCCNNNGCCGGTNNTTNNTGCCGNNNNGCCNNGGCTCGGCCGTTAAGCCTTGACGAGTAGGAGGCGCGCGGCGGTGTGCGCAGAAGGGTCTGGGCGTGAGCCTGCCTGGAGCCGCCGTCGGTGCAGATCTTGGTGGTAGTAGCAAATACTCTAGCGAGGGCCTGGAGGGCTGATGTGGAGAAGGGTTTCTTGTGAACAGCCGTTGCACAAGAGTCAGTCGACCCTAANGCCCTAGGAGAAATCCGATGTTGATGGGCAGCAATCANNNNNNNNNNNNNNNNNCACGGCTGGANNCCGNNCNNNNNNNNNNNNNNNNNNNNNNNNNNNNNNNNNNNNNNNNNNNNNNNNNNNNNNNNNGGNNNNNNNNNGCCTGTCGCNNNNNNNNNNNNNNNNNCNNGTTNNNNNNNNNNCNNNNNNNNNNNNNGCCNNNNNNNNNNNNNGGCGGNNNNNNNNNNNNNNNNNNNNNNNNNNNNNNNNNNNNNNNNNCGNNNGTANNNNNNNNNNNNNNNNNNNNNNNCCNNNNNNNNNNNNNNNNNNNNNNNNNTACGNGCCGGTCGACTGCTCCCGTCGGGCGAAAGGGAATCCGGTTCCTATTCCGGAACCCGGCTNGCGGNAACCGTCACTTCNNNNNNGCGGGCACTCNNNNNGCCTGNCGAGCNGCTCGTCGGGGTAACCCAAAATGACCCGGAGACGCCGGCGGGAGGTCTGGGAAGAGTTGTCTTTTCTTTATAAGCGTTCGAGTTCCCTGGAATCCTATAGCAGGGAGATAGGGTTTGNGAACGCGAAGAGCACCGCAGTTGNCGGCGGTGTCCGGACCTNTCCCCCCGGACCTTGAAAATCCGGGTGAGGGCTANNNNCGCGGNAATGTCGCNGCCGGCTCGTACCCATATCCGCAGCAGGTCTCCAAGGTTAAGAGCCTCTAGTCGATAGAATAATGTAGGTAAGGGAAGTCGGCAAACTGGATCCGTAACTTCGGAACAAGGATTGGCTCTGAGGATCGGGGCGTGTCGGGCTTGGTCGGGAAGCGGGTCGGTGCTAACGTGCNCGGGCCTGGGCGAGGGGGAACGGNNNNNNNNNGGTCNNNGGCGGNAGNNNNNNNNNNNNNNNAAATNCCGTNCGGCTTACCGGGATCCGAGCTCGGTCTCGTGCCTTNGGCCTCCCGCGGATCTTCCTTGCNTGCGGGGTGTCNNNGGCTGTTNNNNNNNNNCTGGACNNNGCGGTTTNNNNNNGNGGCNTNNACCGCCNNNCGATCGTGGTNNNNNNNCGGNNNGCCGAACTTNNGTNNNNNNNNNNNNNCCCTTCGGCCGCCATTCAACGATCAACTCAGAACTGGCACGGACCGGGGGAATCCGACTGTCTAATTAAAGCAAAGCATTGCGATGGCCCCAGCTGGGTGTTTACGCAATGTGATTTCTGCCCAGTGCTCTGAATGTCAAAGTGAAGAAATTCAAGCAAGCGCGGGTAAACGGCGGGAGTAACTATGACTCTCTTAAGGTAGCCAAATGCCTCGTCATCCAATTAGTGACGCGCATGAATGGATTAACGAGATTCTCGCTGTCCCTATCTACTATCTAGCGAAACCACTGCCAAGGGAACGGGCTTGGAAAAATTAGCGGGGAAAGAAGACCCTGTTGAGCTTGACTCTAGTCTGGCACTGTAAGGAGACATGAGAGGTGTAGCATAAGTGGGAGGNCGNGCGTTNNNGGNGTTNNNAAACCNTTCCCGTTCGACGGTGAAATACCACTACTTTCATCGTTTCCTTACTTACTCGGATAGGCGGAAAGCGCGTCCGTCGAGGGCATTCCACCCAGGCGGAACGGTGTTCTCGCGCCAAGCGTCCGAGGGTTGCTGGCGGCNCGACCGGGTNNNNNTGGCNGCAGCGTTCCNNGGNGGGAAAACGGCGGNNNTCCTCCNNCCGGGNNNNTCNCGTNNNNNNNCGGGNNTNACCTCGAGNNNNCCTGNNNNNNNNNNNNNNNNNNNNNNNCGTTANNNTTACCGGACGTGTCCGACNNCGGCAAACACTCCCTCGCGNTGATCCNGATTCGAGGACACAGCCAGGCGGGGAGTTTGACTGGGGCGGTACATCTGTCAAATGATAACGCAGGTGTCCTAAGGCCAGCTCAGCGAGGACAGAAACCTCGCGTAGAGCAAAAGGGCAAATGCTGGTTTGATCCCGATGTCCAGTACGCATAGGGACTGCGAAAGCACGGCCTGTCGATCCTTTTGGCTTGAAGAGATTTCAGCAAGAGGTGTCAGAAAAGTTACCACAGGGATAACTGGCTTGTGGCGGCCAAGCGTTCATAGCGACGTCGCCTAATACATGCAAACAGAGTCCCGACCANNNGAAATGGNAAGGGACGCTTTTATTAGATCAAAACCAATCGANCGTCCGTTTNGCCNNNTTCGGGCCGNACGGCGCCGTACTCCTTGGTGACTCTGAATAACTTTTGGCAGATCGCACGGTCTCCGAACCGGCGACGCATCCTTCAAATGTCTGCCTTATCANACTGTCGATGGTAGGTTCTGCGCCTACCATGGTTGTAACGGGTAACGGGGAATCAGGGTTCGATTCCGGAGAGGGAGCCTGAGAAACGGCTACCACATCCAAGGAAGGCAGCAGGCGCGCAAATTACCCACTCCCGGCACGGGGAGGTAGTGACGAAAAATAACGATACGGGACTCATCCGAGGCCCCGTAATCGGAATGAGTATACTCTAAATCCTTATACGAGTATCAATTGGAGGGCAAGTCTGGTGCCAGCAGCCGCGGTAATTCCAGCTCCAATAGCGTATATTAAAGTTGTTGCGGTTAAANAAGNNNNGTNNNAGTTGGANTCTGTGTCCCGCACCGTCGGTTCACCGCCTGTCGGTGTTCAACTGGTGTGTATGCGGGACGTCCTGNCCGGTGGCGNGTCCNGGTTCCCCGTGGNNNGNTACGTNNNANGGGNNGNNNNCGTCNNNNCTTGCGCANNCGCNTTGCGTCGTCCNCCGAAGGCCTGCGCNGGTGTATCCGGNCCGCCTTTTCAATCCCGTCGCGGTGCTCTTCACTGAGTGTCGAGGCGGGCCGGCACGTTTACTTTGAACAAATTAGAGTGCTTTAAGCAGGCCCTGTCCCGCCTGTATGTTGTGTGCATGGAATAATGGAATAGGACCTCGGTTCTATTTTNNGTTGGTTTTCGGAATCTGAGGTAATGATCAATGGGGACAGGCGGGGGCATTCGTATTGCGACGTTAGAGGTGAAATTCTTGGATCGTCGCAAGACGGACCGAAGCGAAAGCATTTGCCAAGTATGTTCTCGTCGATCAAGAACGAAAGTTAGAGGTTCGAAGGCGATCAGATACCGCCCTAGTTCTAACCATAAACTATGCCTGCCAGCGATCCGCCGAAGTTCCTCCGATGACTCGGCGGGCAGCTTCNCGGGAAACCANGAGCTTTTGGGTTCCGGGGGAAGTATGGTTGCAAAGCTGAAACTTAAAGGAATTGACGGAAGGGCACCACCAGGAGTGGAGCCTGCGGCTTAATTTGACTCAACACGGGAAAACTCACCAGGCCCGGACACCGGAAGGATTGACAGATTGANGAGCTCTTTCTTGATTCGGTGGGTGGTGGTGCATGGCCGTTCTTAGTTGGTGGAGCGATTTGTCTGGTTAATTCCGATAANCGAACGAGACTCTAGCCTACTAACTAGGCGTACCCGGTATCCACAATCGTGCTACCGGCGGTCAAATTTCTTCTTAGAGGGACAGGCGGCTTCTAGCCGCAAGAGACTGAGCAATAACAGGTCTGTGATGCCCTTAGATGTCCTGGGCCGCACGCGCGCTACACTGAAGGAATCAGCGTGTCTTCCCTGTCCGAAAGGACCGGGTAACCCGCTGAACCTCCTTTGTGCTAGGGATTGGGGCTTGCAATTGTTCCCCATGAACGAGGAATTCCCAGTAAGCGCGAGTCATAAGCTCGCGTTGATTACGTCCCTGCCCTTTGTACACACCGCCCGTCGCTACTACCGATTGAATGATTTAGTGAGGTCTTCGGACTGGTGCGCGGAGGCCGCANNTCCACGGTCTCCGATGTTGCTGGAAAGATGACCAAACTTGATCATTTAGAGGAAGTAAAAGTCGTAACN--------------------------------------------------------------------------------------------------------------------------------------------------------------------------------------------------------------------------------------------------------------------------------------------------------------------------------------------------------------NNNNCTGGATCTTGTACCGTGAAAACATGTTGGATGAGACTACCTAATTTTCGAGTTGTCGGTGATAATCTAAAAGATAGATTCGATGGTGCCTCAAGAGTTATGATAGGGAATACCGGAAGTCTTCGAGGTGGTGGTGGT------------AAAAAGAATCGTTATAATTTCCAATTAAAACCATATAATCCAGATCATAAGCCTCCAGGACCGAAAGATCTCGTCTATTTAGAACCATCGCCCGGTTTCTGCGAGAGAAATCCAAGACTCGGTATACAAGGTACACACGGTCGACAGTGCAACGATACATCTATCGGTGTGGACGGATGTGATCTGATGTGTTGTGNGAAGTTTACATCCTAATCTTACCAGGATTTGGTCTAGTATCCCACATCATTACAAATGAGAGAGGAAGGAACATAACCTTTGGCCAACTAGGAATAATCTATGCAATAATTGCAATTGGAATCTTGGGATTTATTGTATGAGCACACCACATGTTCACAGTAGGAATAGATATTGACACCCGAGCATATTTTACATCAGCCACTATAATCATTGCAGTACCAACTGGTATTAAAATCTTCAGATGAATTGCAACTATGCAAGGAATAACAAAGAAAAAGTCACCACAAATAATTTGATCTATAGGATTTGTATTCTTATTTACAGTGGGAGGGCTGACAGGAGTAATTCTAGCAAATTCTTCAATTGATATTGTTCTACACGACACATACTATGTAGTAGCCCATTTTCACTATGTTCTATCAATAGGAGCAGTGTTTGCAATCATAGCAAGAATTATCCACTGATTCCCCTTAATAACAGGAATAACAATAAACAAAAAATGACTAAAAATTCAGTTTTCTATCATATTCGCAGGAGT   [5091]
FUL053    NNNNNNNNNNNNAGCAACTAGCCCTGAAAATGGATGGCGCTCTAGCGTCGTGCCTATACCGGGCCGTCAACGGCAAAGTGGGNCTGCTGCNNCCNNNGCCGGTNNTTNNTTCCGNNNNGCCNNGGCTCGGCCGTTAAGCCTTGACGAGTAGGAGGAGCGCGGCGGTGTGCGCAGAAGGGTCTGGGCGTGAGCCTGCCTGGAGCCGCCGTCGGTGCAGATCTTGGTGGTAGTAGCAAATACTCTAGCGAGGGCCTGGAGGGCTGATGTGGAGAAGGGTTTCTTGTGAACAGCCGTTGCACAAGAGTCAGTCGATCCTAANGCCCTAGGAGAAATCCGATGTTGATGGGTAGCAACCANNNNNNNNNNNNNNNNNCTTAANNNNNNNNNNNNNNNNNNNNNNNNNNNNNNNNNNNNNNNNNNNNNNNNNNNNNNNNNNNNNNNNNNNNNNNNNNNNNNNNNNNNNGCCGGNNNNNNNNNNNNNNNNNNNNGCNNNNNNNNNNNNNNNNNNNNNNNNNNNNNNNNNNNNNNNNNNNNNNNNNNNNNNNNNNNNNNNNNNNNNNNNNNNNNNNNNNNNNNNNNNNNNNNNNNNNNNNNNNNNNNNNNNNNNNNNNNNNNNNNNNNNNNNNNNNNNNNNNTACGNGCCTGTCGGCTGCTCCCGTCGGGCGAAAGGGAATCCGGTTCCTATTCCGGAACCCGGCTNGCGGNAACCGTCACTTCNNNNNNGCGGGCACTCNNNNNGCCTGNCGAGCNGCTCGTCGGGGTAACCCAATAAGACCCGGAGACGCCGGCGGGAGGTCTGGGAAGAGTTGTCTTTTCTTTATAAGCGTTCGAGTTCCCTGGAATCCTACAGCAGGGAGATAGGGTTTGNGAACGCGAAGAGCACCGCAGTTGNCGGCGGTGTCCGGACCTNTCCCCCCGGACCTTGAAAATCCGGGTGAGGGCTANNNNCGCGGNAACNTCGCNGCCGGCTCGTACCCATATCCGCAGCAGGTCTCCAAGGTTAAGAGCCTCTAGTCGATAGAATAATGTAGGTAAGGGAAGTCGGCAAACTGGATCCGTAACTTCGGAACAAGGATTGGCTCTGAGGATCGGGGCGTGTCGGGCTTGGTCGGGAAGCGGGTCGGTGCTAACGTGCNCGGGCCTGGGCGAGGGGGAACGGNNNNNNNNNGGTTNNNGACGGNAGNNNNNNNNNNNNNNNCAATNCCGTNCGGCTTACCGGGATCCGAGCTCGGTCTCGTGCCTTNGGCCTCCCGCGGATCTTCCTTGCNTGCGGGGTGTCNNNGGCTGTTNNNNNNNNNCTGGACNNNGCGGTTCNNNNNNGNGGCNTNNACCGCCNNNCAGCCGTGGTNNNNNNNCGGNNNGCCGAACTTNNGTNNNNNNNNNNNNNCCCTTCGGCCGCCATTCAACGATCAACTCAGAACTGGCACGGACCGGGGGAATCCGACTGTCTAATTAAAGCAAAGCATTGCGATGGCCCCAGCTGGGTGTTTACGCAATGTGATTTCTGCCCAGTGCTCTGAATGTCAAAGTGAAGAAATTCAAGCAAGCGCGGGTAAACGGCGGGAGTAACTATGACTCTCTTAAGGTAGCCAAATGCCTCGTCATCCAATTAGTGACGCGCATGAATGGATTAACGAGATTCTCGCTGTCCCTATCTACTATCTAGCGAAACCACTGCCAAGGGAACGGGCTTGGAAAAATTAGCGGGGAAAGAAGACCCTGTTGAGCTTGACTCTAGTCTGGCACTGTAAGGAGACATGAGAGGTGTAGCATAAGTGGGAGGNCGNGCGTTNNNGGNGTTNNNAAACCNTTCCCGTTCGACGGTGAAATACCACTACTTTCATCGTTTCCTTACTTACTCGGACAGGCGGAAAGCGCGTCCGTCGAGGGCATTCCACCCAGGCGGAACGGTGTTCTCGCGCCAAGCGTCCGAGGGTTGCTGGCGGCNCGTCCGGCTNNNNNTTGCNGCAGCGTTCCNNGGNGGGAAAACGGCGGNNNACCTCCNNCCGGGNNNNCCNCGTNNNNNNNCGGGNNTNACCTCGAGNNNNCCTGNNNNNNNNNNNNNNNNNNNNNNNCGTTTNNNTTTCCGGGCGTCTCCGACNNCGGCAAACACTCCCTCGCGNTGATCCNGATTCGAGGACACAGCCAGGCGGGGAGTTTGACTGGGGCGGTACATCTGTCAAATGATAACGCAGGTGTCCTAAGGCCAGCTCAGCGAGGACAGAAACCTCGCGTAGAGCAAAAGGGCAAATGCTGGTTTGATCCCGATGTCCAGTACGCATAGGGACTGCGAAAGCACGGCCTGTCGATCCTTTTGGCTTGAAGAGATTTCAGCAAGAGGTGTCAGAAAAGTTACCACAGGGATAACTGGCTTGTGGCGGCCAAGCGTTCATAGCGACGTCGCCTAATACATGCAAACAGAGTCCCGACCGNNNTAAATGGNAAGGGACGCTTTTATTAGATCAAAACCAATCGANCGTCCGTCTNGCTNNNTTCGGGTCGNACGGCGCCGTACTCCTTGGTGACTCTGAATAACTTTTGGCAGATCGCACGGTCTCCGAACCGGCGACGCATCCTTCAAATGTCTGCCTTATCANACTGTCGATGGTAGGTTCTGCGCCTACCATGGTTGTAACGGGTAACGGGGAATCAGGGTTCGATTCCGGAGAGGGAGCCTGAGAAACGGCTACCACATCCAAGGAAGGCAGCAGGCGCGCAAATTACCCACTCCCGGCACGGGGAGGTAGTGACGAAAAATAACGATACGGGACTCATCCGAGGCCCCGTAATCGGAATGAGTATACTCTAAATCCTTATACGAGTATCAATTGGAGGGCAAGTCTGGTGCCAGCAGCCGCGGTAATTCCAGCTCCAATAGCGTATATTAAAGTTGTTGCGGTTAAANAAGNNNNGTNNNAGTTGGANTCTGTGTCCCGCACCGCCGGTTCACCGCCTGTCGGTGTTCAACTGGCGTGTATGCGGGACGTCCTGNCCGGTGGCGNGTCCNGGTTCCCCGTGGNNNGNTACGTNNNANGGGNNGNNNNCGTCNNNNCTTGCACANNCGCNTTGCGTCGTCCNCCGAAGTCCTGCGCNGGTGTATCCGGNCCGCCTTTTCAATCCCGTCGCGGTGCTCTTCACCGAGTGTCGAGGCGGGCCGGCACGTTTACTTTGAACAAATTAGAGTGCTTTAAGCAGGCCCTGTCCCGCCTGTATGTTGTGTGCATGGAATAATGGAATAGGACCTCGGTTCTATTTTNNGTTGGTTTTCGGAATCTGAGGTAATGATCAATGGGGACAGGCGGGGGCATTCGTATTGCGACGTTAGAGGTGAAATTCTTGGATCGTCGCAAGACGGACCGAAGCGAAAGCATTTGCCAAGTATGTTCTCGTCGATCAAGAACGAAAGTTAGAGGTTCGAAGGCGATCAGATACCGCCCTAGTTCTAACCATAAACTATGCCTGCCAGCGATCCGCCGAAGTTCCTCCGATGACTCGGCGGGCAGCTTCNCGGGAAACCANGAGCTTTTGGGTTCCGGGGGAAGTATGGTTGCAAAGCTGAAACTTAAAGGAATTGACGGAAGGGCACCACCAGGAGTGGAGCCTGCGGCTTAATTTGACTCAACACGGGAAAACTCACCAGGCCCGGACACCGGAAGGATTGACAGATTGANGAGCTCTTTCTTGATTCGGTGGGTGGTGGTGCATGGCCGTTCTTAGTTGGTGGAGCGATTTGTCTGGTTAATTCCGATAANCGAACGAGACTCTAGCCTACTAACTAGGCGTACCCGGTATCCACAATCGTGCTACCGGCGGTCAAATTTCTTCTTAGAGGGACAGGCGGCGTCTAGCCGCAAGAGACTGAGCAATAACAGGTCTGTGATGCCCTTAGATGTCCTGGGCCGCACGCGCGCTACACTGAAGGAATCAGCGTGTCTTCCCTGTCCGAAAGGACCGGGTAACCCGCTGAACCTCCTTTGTGCTAGGGATTGGGGCTTGCAATTGTTCCCCATGAACGAGGAATTCCCAGTAAGCGCGAGTCATAAGCTCGCGTTGATTACGTCCCTGCCCTTTGTACACACCGCCCGTCGCTACTACCGATTGAATGATTTAGTGAGGTCTTCGGACTGGTGCGCGGAGGCCGCANTTCCACGGTCTCCGATGTTGCCGGAAAGATGACCAAACTTGATCATTTAGAGGAAGTAAAAGTCGTAACA--------------------------------------------------------------------------------------------------------------------------------------------------------------------------------------------------------------------------------------------------------------------------------------------------------------------------------------------------------------ATGTCTGGTTCTTGTACCGTGAAAACATGTTGGATGAGACTACCTAATTTTCGAGTCGTCGGCGATAATCTGAAAGATCGATTCGACGGTGCATCAAGAGTTATGATAGGAAATACGGGCAGTCTTCGAGGTGGTGGTGGT------------AAAAAGAATCGATATAATTTTCAATTGAAACCGTATAATCCAGATCATAAACCGCCAGGACAGAAAGATCTCGTCTATTTAGAACCATCACCCGGTTTCTGCGAGAGAAATCCAAGACTCGGTATACAAGGTACACACGGTCGACAGTGCAACGATACATCTATCGGTGTGGACGGATGTGATCTGATGTGTTGTGGGAAGTGTATATCTTAATTTTACCAGGATTTGGATTAATTTCACACATCATTACAAATGAAAGAGGAAAAATTATAACCTTTGGTCACCTAGGAATAATTTATGCTATACTAACAATTGGTATTCTAGGATTTATTGTCTGAGCCCATCATATATTCACAGTAGGAATAGATATTGATACACGAGCATACTTTACTTCAGCTACAATAATTATTGCAGTACCAACCGGAATTAAAATTTTTAGATGAATAGCAACAATACAAGGAATAACAAAAAAAAAGTCACCACAAATAATTTGATCAATAGGATTTGTATTCTTATTTACAATAGGAGGACTAACAGGAGTAATTCTTGCTAACTCATCTATTGATGTTATTTTACATGATACTTATTATGTTGTAGCACATTTTCATTATGTGTTATCAATAGGAGCAGTATTTGCAATTATAGCAAGAATTATTCACTGATTCCCACTATTAACAGGAACTTCAATAAATAAAAAATGACTTAAAATCCAATTTACAATTATATTTATAGGAGT   [5091]
FUL065    CTCACCTGCCGAAGCAACTAGCCCTGAAAATGGATGGCGCTCTAGCGTCGTGCCTATACCGGTCCGTCAACGGCAAAGTGGGNTCGCTGGNNCCNNNGCCGGTNNTCNNTTCCGNNNNGCCNNGCCTAGGCCGTTAAGCCTTGACGAGTAGGAGGCGCGCGGCGGTGTGCGCAGAAGGGTCTGGGCGTGAGCCTGCCTGGAGCCGCCGTCGGTGCAGATCTTGGTGGTAGTAGCAAGTACTCTAGCGAGGGCCTGGAGGGCTGATGTGGAGAAGGGTTTCTTGTGAACAGCCGTTGCACAAGAGTCAGTCGAGCCTAANGCCCTAGGAGAAATCCGATGTTGATGGGGGCAGCTATNNNNNNNNNNNNNNNNNCACGGNNNNNNNNNNNNNNNNNNNNNNNNNNNNNNNNNNNNNNNNNNNNNNNNNNNNNNNNNNNNNNNNNNNNNNNNNNNNNNNNNNNNNGTAGCNNNNNNNNNNNNNNNNNNNNGTTNNNNNNNNNNACANNNNNNNNNNNNNNNNNNNNNNNNNNNCACGTNNNNNNNNNNNNNNNNNNNNNNNNNNNNNNNNNNNNNNNNNANNNNNNNNNNNNNNNNNNNNNNNNNNNNNNNNNNNNNNNNNNNNNNNNNNNNNNNNNNNNNNCTCCTCCGGCTGCTCCCGTCGGGCGAAAGGGAATCCGGTTCCTATTCCGGAACCCGGCANGCGGNAACCGCAACTCTNNNNNNGCGGGCACTCNNNNNGCTCGCCGAGCNGCTCGTCGGGGTAACCAAAGATGGCCCGGAGACGCCGGCGGGAGGTCTGGGAAGAGTTGTCTTTTCTTTATAAGCGTTCGAGTTCCCTGGAATCCTATAGCAGGGAGATAGGGTTTGNGAACGCGAAGAGCACCGCAGTTGNCGGCGGTGTCCGGACCTNTCCCCCCGGACCTTGAAAATCCGGGTGAGGGCTANNNNCGCGGAGANNTCGCNGCCGGCTCGTACCCATATCCGCAGCAGGTCTCCAAGGTTAAGAGCCTCTAGTCGATAGAATAATGTAGGTAAGGGAAGTCGGCAAATTGGATCCGTAACTTCGGAACAAGGATTGGCTCTGAGGATCGGGGCGTGTCGGGCTTGGTCGGGAAGCGGGTCATGGCTGACGTGCNCGGGCCTGGGTGAGGGGGAACGGNNNNNNNNNGGTCNNNGGCGGNAGNNNNNNNNNNNNNNNAAATNCCGTTCGACTTACCGGGATCCGAGCTCGGTCTCGTGCCTTNGGCCTCCCGCGGATCTTCCTTGCNTGCGGGGCGTCNNNGGCTGNTNNNNNNNNNCTGGACNNNGCGGTGCNNNNNNGNGTCNTNCAACGCCNNNGCGCCGTGGTNNNNNNNCGGNNNGCCGAACNTNNGTNNNNNNNNNNNNNCCCTTCGGCCGCCATTCAACGATCGACTCAGAACTGGCACGGACCGGGGGAATCCGACTGTCTAATTAAAGCAAAGCATTGCGATGGCCCTAACTGGGTGTTTACGCAATGTGATTTCTGCCCAGTGCTCTGAATGTCAAAGTGAAGAAATTCAAGCAAGCGCGGGTAAACGGCGGGAGTAACTATGACTCTCTTAAGGTAGCCAAATGCCTCGTCATCCAATTAGTGACGCGCATGAATGGATTAACGAGATTCTCACTGTCCCTATCTACTATCTAGCGAAACCACAGCCAAGGGAACGGGCTTGGAAAAATTAGCGGGGAAAGAAGACCCTGTTGAGCTTGACTCTAGTCTGGCACTGTAAGGAGACATGAGAGGTGTAGCATAAGTGGGAGGNCGNGCGATNNNGGNGTCNNNAAACCNTTCCCGTTCGACGGTGAAATACCACTACTTTCATCGTTTCCTTACTTACTCGGACAGGCGGAAAGCGCGTCCGTCTAGGGCATTNTGCTCAGGCGGAACGGTGTTCTCGCGCCAAGCGTCCGAGGGTTGCCGGCGGTNCGACCGGGTNNNNNTGGCNGTGCGGTTCTNNCANGGGNAAACGGCGTNNNTCCCTGNNAGGGGNNNNTTNCGTNNNNNNNCGCGNNTNACCTCGAGTGNNCCTGNNNNNNNNNNNNNNNNNNNNNNNCGTCANNTTTACCGGACGCTCTCGACNNCGGCAAACGATCCCTCGCGNTGATCCNGATTCGAGGACACAGCCAGGCGGGGAGTTTGACTGGGGCGGTACATCTGTCAAATGATAACGCAGGTGTCCTAAGGCCAGCTCAGCGAGGACAGAAACCTCGCGTAGAGCAAAAGGGCAAATGCTGGTTTGATCCCGATGTCCAGTACGCATAGGGACTGCGAAAGCACGGCCTGTCGATCCTTTTGGCTTGAAGAGATTTCAGCAAGAGGTGTCAGAAAAGTTACCACAGGGATAACTGGCTTGTGGCGGCCAAGCGTTCATAGCGACGTCGCCTAATACATGCAAACAGAGTCCCGACCANNNGAAATGGNAAGGGACGCTTTTATTAGATCAAAACCAATCGANCGTCCGTCNNACCNNNTTTTGGTCGNACGGCGCCGTACTACTTGGTGACTCTGAATAACTTTTGGCAGATCGCACGGTCTNCGTACCGGCGACGCATCCTTCAAATGTCTGCCTTATCANACTGTCGATGGTAGGTTCTGCGCCTACCATGGTTGTAACGGGTAACGGGGAATCAGGGTTCGATTCCGGAGAGGGAGCCTGAGAAACGGCTACCACATCCAAGGAAGGCAGCAGGCGCGCAAATTACCCACTCCCGGCACGGGGAGGTAGTGACGAAAAATAACGATACGGGACTCATCCGAGGCCCCGTAATCGGAATGAGTATACTCTAAATCCTTATACGAGTATCAATTGGAGGGCAAGTCTGGTGCCAGCAGCCGCGGTAATTCCAGCTCCAATAGCGTATATTAAAGTTGTTGCGGTTAAANAAGCTNCGTNNNAGTTGGANTCTGTGTCCCGCGCCGTCGGTTCACCGCCTGCCGGTGTTCAACTGGCGTGTATGTGGGACGTCCTGNCCGGTGGTGNGTCCNGGCTCCCCGCGANNNGNTTCGTNNNANGGGNNGNNNNCGTCNNNNCTTGCTTGNNCGCNTTGCGGCGACCNCCGAAGGCTCGTGGNTGTGTGTCCGGNCCGCCTTTTCAATCCCGTCGCGGTGCTCTTAATTGAGTGTCGAGGCGGGCCGGCACGTTTACTTTGAACAAATTAGAGTGCTTTAAGCAGGCCCTGTCCCGCCTGTATATTGTGTGCATGGAATAATGGAATAGGACCTCGGTTCTATTTTNNGTTGGTTTTCGGAATCTGAGGTAATGATCAATGGGGACAGGCGGGGGCATTCGTATTGCGACGTTAGAGGTGAAATTCTTGGATCGTCGCAAGACGGACCGAAGCGAAAGCATTTGCCAAGTATGTTCTCGTCGATCAAGAACGAAAGTTAGAGGTTCGAAGGCGATCAGATACCGCCCTAGTTCTAACCATAAACTATGCCTGCCAGCGATCCGCCGAAGTTCCTCCGATGACTCGGCGGGCAGCTTCNCGGGAAACCANGAGCTTTTGGGTTCCGGGGGAAGTATGGTTGCAAAGCTGAAACTTAAAGGAATTGACGGAAGGGCACCACCAGGAGTGGAGCCTGCGGCTTAATTTGACTCAACACGGGAAAACTCACCAGGCCCGGACACCGGAAGGATTGACAGATTGANGAGCTCTTTCTTGATTCGGTGGGTGGTGGTGCATGGCCGTTCTTAGTTGGTGGAGCGATTTGTCTGGTTAATTCCGATAANCGAACGAGACTCTAGCCTACTAACTAGGCGTACCCGGTATCCACAATCGTGCTACCGGCGGTCAAATTTCTTCTTAGAGGGACAGGCGGCTTCTAGCCGCACGAGACTGAGCAATAACAGGTCTGTGATGCCCTTAGATGTCCTGGGCCGCACGCGCGCTACACTGAAGGAATCAGCGTGTCTTCCCTGTCCGAAAGGACCGGGTAACCCGCTGAACCTCCTTTGTGCTAGGGATTGGGGATTGCAATTGTTCCCCATGAACGAGGAATTCCCAGTAAGCGCGAGTCATAAGCTCGCGTTGATTACGTCCCTGCCCTTTGTACACACCGCCCGTCGCTACTACCGATTGAATGATTTAGTGAGGTCTTCGGACTGGTGCGCGGAGGCCGCANNACCGCGGTCTCCGATGTTGCTGGAAAGATGACCGAACTTGATCATTTAGAGGAAGTAAAAGTCGTAACAGCAGACGGCCCGTAAATCAACCGGTGGAAAAGCACCCAGGAAGCAACTGGCGACAAAGGCTGCCCGTAAAAGCGCCCCTGCGACTGGCGGAGTTAAGAAACCCCATCGCTACAGGCCAGGAACCGTCGCTCTCCGA-GAAATCCGTAGATACCAGAAAAGCACGGAGCTTCTTATACGCAAATTACCTTTCCAA-CGGCTGGTACGCGAGATAGCTCAAGACTTTAAGACCGATTTGAGGTTCCAGAGTTCGGCAGTCATGGCTCTGCAAGAAGCCAGCGAAGCCTACCTTGTCGGCCTGTTCGAAGACACGAATCTGTGCGCCATCCACGCCAAGCGAGTCACCATCATATGTCTGGATCTTGTACTGTAAAAACATGTTGGATGAGATTACCTAATTTTCGAGTAGTAGGTGATAACCTTAAAGATCGATTTGATGGAGCTTCAAGAGTTATGATAAGTAATACTGGAAGTATTCGTGG-TGC--TGGT------------AAAAAAAATAGATATAATTTTCAGTTAAAACCATATAATCCAGATCATAAACCACCAGGACCAAAAGATCTTGTATATTTAGAACCATCACCAGGATTTTGTGAAAAAAATCCAAGACTTGGAATACAAGGTACACACGGTCGACAATGCAATGATACATCTATCGGTGTTGACGGATGTGATCTTATGTGTTGTGGGAAGTATACATTCTAATTCTACCAGGATTCGGATTAATCTCACACATTATTACTAATGAAAGAGGAAAACTAATCACATTTGGTCAATTAGGTATAATTTATGCAATAATAGCAATTGGAATTTTAGGATTCATTGTATGAGCACATCACATATTTACAGTAGGAATAGATATCGACACACGAGCATATTTTACATCAGCAACAATAATTATTGCAGTACCAACTGGAATTAAAATCTTTAGATGAATAGCAACACTTCAAGGAATAAATAAAAATAAATCACCACAAATATTATGATCAATAGGATTTGTATTCCTATTTACGTTAGGTGGACTAACAGGAGTAATTTTAGCAAATTCATCAATCGATATTATCCTACACGACACATACTATGTAGTAGCACATTTTCACTACGTATTATCAATAGGAGCAGTATTTGCAATTATAGCAAGAATTATTCATTGATTCCCTTTATTTACAGGAACTTCAATAAATAAAAAATGACTAAAAATTCAATTCTCAATTATATTTACAGGAGT   [5436]
ISS013    NNNNNNNNNNNNAGCAACTAGCCCTGAAAATGGATGGCGCTCTAGCGTCGTGCCTATACCGGGCCGTCAACGGCAAAGTGGGNCTGGTGCNNCCGNNTCCGGTNNTCNNNGCCGNNNNGTCNNGGCTCGGCCGTTAAGCCTTGACGAGTAGGAGGTGCGCGGCGGTGTGCGCAGAAGGGTCTGGGCGCGAGCCTGCCTGGAGCCGCCGTCGGTGCAGATCTTGGTGGTAGTAGCAAATACTCTAGCGAGGGCCTGGAGGGCTGATGTGGAGAAGGGTTTCTTGTGAACAGCCGTTGCACAAGAGTCAGTCGATCCTAANGCCCTAGGAGAAATCCGATGTTGATGGGCAGCAATCANNNNNNNNNNNNNNNNNCACGGCAGTANNCTGTGCNNNNNNNNNNNNNNNNNNNNNNNNNNNNNNNNNNNNNNNNNNNNNNNNNNNNNNNNNGGCCNNNNAGCGGTCGTCGGNNNNNNNNNNNNNNNNNCCTCCCNNNNNNNNNNGNNNNNNNCGAAGCGGGGCNNNNNNNNNNNGCCGGNNNNNNNNNNNNNNNNNNNNNNNNNNNNNNNNNNNNNNNNNCCNNTCCCNNNNNNNNNNNNNNNNNNNNNNNGGCNNNNNNNNNNNNNNNNNNNNNNCGGACGNGCTTGTCGACTGCTCCCGTCGGGCGAAAGGGAATCCGGTTCCTATTCCGGAACCCGGCTNGCGGNAACCGTAACTTCNNNNNNGCGGGCACTCNNNNNGCCTGNCGAGCNGCTCGTCGGGGTAACCCAAAATGACCCGGAGACGCCGGCGGGAGGTCTGGAAAGAGTTGTCTTTTCTTTATAAGCGTTCGAGTTCCCTGGAATCCTATAGCAGGGAGATAGGGTTTGNGAACGCGAAGAGCACCGCAGTTGNCGGCGGTGTCCGGACCTNTCCCCCCGGACCTTGAAAATCCGGGTGAGGGCTANNNNCGCGGAAATGTCGCNGCCGGCTCGTACCCATATCCGCAGCAGGTCTCCAAGGTTAAGAGCCTCTAGTCGATAGAATAATGTAGGTAAGGGAAGTCGGCAAATTGGATCCGTAACTTCGGAACAAGGATTGGCTCTGAGGATCGGGGCGTGTCGGGCTTGGTAGGGAAGCGGGTCGGTGCTAACGTGCNCGGGCCTGGGCGAGGGGGAACGGNNNNNNNNNGGTCNNNTGCGGNAGNNNNNNNNNNNNNNNCAATNCCGTACGGCTTACCGGGATCCGAGCTCGGTCTCGTGCCTTNGGCCTCCCGCGGATCTTCCTTGCNTGCGGGGTGTCNNNGGCTGTTNNNNNNNNNCTGGACNNNGCGGTTCNNNNNNGNGGCTTNNAACGCCNNNCTGCCGTGGTNNNNNNNCGGNNNGCCGAACTTNNGTNNNNNNNNNNNNNCCCTTCGGCCGCCATTCAACGATCAACTCAGAACTGGCACGGACCGGGGGAATCCGACTGTCTAATTAAAGCAAAGCATTGCGATGGCCCCAGCTGGGTGTTTACGCAATGTGATTTCTGCCCAGTGCTCTGAATGTCAAAGTGAAGAAATTCAAGCAAGCGCGGGTAAACGGCGGGAGTAACTATGACTCTCTTAAGGTAGCCAAATGCCTCGTCATCCAATTAGTGACGCGCATGAATGGATTAACGAGATTCTCTCTGTCCCTATCTACTATCTAGCGAAACCACTGCCAAGGGAACGGGCTTGGAAAAATTAGCGGGGAAAGAAGACCCTGTTGAGCTTGACTCTAGTCTGGCACTGTAAGGAGACATGAGAGGTGTAGCATAAGTGGGAGGNCGNTGCTCNNNGGNGTTNNNAAACCNGACGCGTTCGACGGTGAAATACCACTACTTTCATCGTTTCCTTACTTACTCGGACAGGCGGAAAGCGCGTCCGTCGAGGGCATTCCACCCCGGCGGAACGGTGTTCTCGCGCCAAGCGTCCGAGGGTTGCTGGTGGCNCGTCCGGNTNNNNNTGGCNGCAGCGTTCNNNGGNGGGAAAACGGCCGNNNGCCTCTNNCGGGGNNNNACNGGTNNNNNNNCGCGNNTNACCTCGGGNNNNCCTGNNNNNNNNNNNNNNNNNNNNNNNCGTTCNNATCACCGGGCGTGTCCTTCNNCGGCAAATACTCCCTCGCGNTGATCCNGATTCGAGGACACAGCCAGGCGGGGAGTTTGACTGGGGCGGTACATCTGTCAAATGATAACGCAGGTGTCCTAAGGCCAGCTCAGCGAGGACAGAAACCTCGCGTAGAGCAAAAGGGCAAATGCTGGTTTGATCCCGATGTCCAGTACGCATAGGGACTGCGAAAGCACGGCCTGTCGATCCTTTTGGCTTGAAGAGATTTCAGCAAGAGGTGTCAGAAAAGTTACCACAGGGATAACTGGCTTGTGGCGGCCAAGCGTTCATAGCGACGTCGCCTAATACATGCAAACAGAGCCCCGACCANNNGAAATGGNAAGGGACGCTTTTATTAGATCAAAACCAATCGANCGTCCGTTCNGCCNNNTTCGGGCTTNGCGGCGCCGTACTCCTTGGTGACTCTGAATAACTTTTGGCAGATCGCACGGTCTTCGAACCGGCGACGCATCCTTCAAATGTCTGCCTTATCANACTGTCGATGGTAGGTTCTGCGCCTACCATGGTTGTAACGGGTAACGGGGAATCAGGGTTCGATTCCGGAGAGGGAGCCTGAGAAACGGCTACCACATCCAAGGAAGGCAGCAGGCGCGCAAATTACCCACTCCCGGCACGGGGAGGTAGTGACGAAAAATAACGATACGGGACTCATCCGAGGCCCCGTAATCGGAATGAGTATACTCTAAATCCTTATACGAGTATCAATTGGAGGGCAAGTCTGGTGCCAGCAGCCGCGGTAATTCCAGCTCCAATAGCGTATANTAAAGTTGTTGCGNNNNNNNNNNNNNNNNNNNNNTTGGANTCTGTGTCCCGCGCCGTCGGTTCACCGCCTGTCGGTGTTCAACTGGCGTGTATGCGGGACGTCCTGNCCGGTGGCGNGTCCNGGTTCCCCGGCGNNNGNTTCGTNNNANGGGNNGNTNNCGTCNNNNCTTGCTTNNNTGCNTTGCGTCGTCCNCCGAAGGCTGTCGCNGGTGTTTCCGGNCCGCCTTTTCGATCCCGTCGCGGTGCTCTTTACCGAGTGTCGAGGCGGGCCGGCACGTTTACTTTGAACAAATTAGAGTGCTTTAAGCAGGCCCTGTCCCGCCTGTATGTTGTGTGCATGGAATAATGGAATAGGACCTCGGTTCTATTTTNNGTTGGTTTTCGGAATCTGAGGTAATGATCAATGGGGACAGGCGGGGGCATTCGTATTGCGACGTTAGAGGTGAAATTCTTGGATCGTCGCAAGACGGACCGAAGCGAAAGCATTTGCCAAGTATGTTCTCGTCGATCAAGAACGAAAGTTAGAGGTTCGAAGGCGATCAGATACCGCCCTAGTTCTAACCATAAACTATGCCTGCCAGCGATCCGCCGAAGTTCCTCCGATGACTCGGCGGGCAGCTTCNCGGGAAACCANGAGCTTTTGGGTTCCGGGGGAAGTATGGTTGCAAAGCTGAAACTTAAAGGAATTGACGGAAGGGCACCACCAGGAGTGGAGCCTGCGGCTTAATTTGACTCAACACGGGAAAACTCACCAGGCCCGGACACCGGAAGGATTGACAGATTGANGAGCTCTTTCTTGATTCGGTGGGTGGTGGTGCATGGCCGTTCTTAGTTGGTGGAGCGATTTGTCTGGTTAATTCCGATAANCGAACGAGACTCTAGCCTACTAACTAGGCGTACCCGGTATCCACAATCGTGCTACCGGCGATCAAATTTCTTCTTAGAGGGACAGGCGGCTTCTAGCCGCACGAGACTGAGCAATAACAGGTCTGTGATGCCCTTAGATGTCCTGGGCCGCACGCGCGCTACACTGAAGGAATCAGCGTGTCTTCCCTGTCCGAAAGGACCGGGTAACCCGCTGAACCTCCTTTGTGCTAGGGATTGGGGCTTGCAATTGTTCCCCATGAACGAGGAATTCCCAGTAAGCGCGAGTCATAAGCTCGCGTTGATTACGTCCCTGCCCTTTGTACACACCGCCCGTCGCTACTACCGATTGAATGATTTAGTGAGGTCTTCGGACCGGTGCGCGGAGGCCGCANNTCCGCTGTCTCCGATGTTGCTGGAAAGATGACCAAACTTGATCATTTAGAGGAAGTAAAAGTCGTAACANNNNNNNNNNNNNNNNNNNNNNNNNNNNNNNNNGCCGCGCAAGCAGTTGGCAACCAAGGCGGCCCGCAAGAGCGCCCCGGCGACCGGAGGAGTGAAGAAGCCTCACCGTTACAGGCCCGGGACGGTGGCCCTTCGT-GAGATCCGTCGGTACCAGAAGAGCACAGAGCTGCTTATCCGCAAGTTGCCGTTCCAG-CGGCTGGTCCGAGAGATCGCTCAGGACTTCAAGACGGACCTGCGCTTCCAGAGTTCCGCCGTCATGGCCCTGCAGGAAGCCAGCGAGGCGTACCTCGTCGGTCTGTTCGAAGACACCAACTTGTGCGCAATCCACGCCAAGCGAGTCANNNNNNNNNGTCTGGTTCGTGCACGGTAAAAACGTGTTGGATGAGGCTTCCAAATTTTCGTGTGGTCGGTGATAACCTTAAAGATAGATTCGATGGTGCATCGAGAGTAATGATCGGCAATACCGGAAGTTTACGAGGAGGTGGGGGG------------AAAAAGAACCGTTATAATTTCCAGTTGAAACCCTATAATCCTGATCATAAACCACCGGGTCCCAAAGATCTAGTATATTTAGAACCGTCACCCGGTTTCTGTGAAAGAAATCCAAAGCTCGGTATACAAGGGACTCATGGTCGACAGTGTAATGATACATCGATAGGTGTTGATGGATGTGATCTGATGTGTTGTGGNNNNNNNNNNNNTTAATCTTGCCAGGATTCGGACTAATTTCACATATTATTATACATGAAAGAGGAAAAACAATTTCATTCGGACATATAGGTATAATTTACGCAATATTATCAATTGGAATCTTAGGATTCATCGTGTGAGCACATCACATATTCACTGTAGGTATAGATATTGACACACGAGCATACTTTACCTCAGCAACAATAATTATTGCTATCCCAACAGGAATCAAAATTTTTAGATGAATTGCAACAATGCAAGGAATTAAAAAAAAAAAATCACCCCAAATAATTTGATCAACAGGATTTGTATTCTTATTTACCTTAGGAGGTTTAACAGGAGTAATCTTAGCCAATTCATCAATTGATGTAATTCTTCACGACACATATTATGTAGTAGCTCATTTTCACTACGTATTATCAATAGGAGCAGTATTTGCAATTATAGCAAGAATTATTCAATGATTCCCACTAATAACAGGCACATCAATAAACAAAAAATGATTAAAAATTCAATTCTCAATTATATTTACNNNNNN   [5439]
ISS014    NNNNNCTGCCGAAGCAACTAGCCCTGAAAATGGATGGCGCTCTAGCGTCGTGCCTATACCGGGCCGTCAACGGCAAAGTGGGNCCGCAGCNNCCGNNTCCGGTNNCCNNNGCCGNNNNGGCNNGGCTCGGCCGTTAAGCCTTGACGAGTAGGAGGTGCGCGGCGGTGTGCGCAGAAGGGTCTGGGCGCGAGCCTGCCTGGAGCCGCCGTCGGTGCAGATCTTGGTGGTAGTAGCAAATACTCTAGCGAGGGCCTGGAGGGCTGATGTGGAGAAGGGTTTCTTGTGAACAGCCGTTGCACAAGAGTCAGTCGATCCTAANGCCCTAGGAGAAATCCGATGTTGATGGGCAGCAATCGNNNNNNNNNNNNNNNNNAACGGCAGTANNACGTTCNNNNNNNNNNNNNNNNNNNNNNNNNNNNNNNNNNNNNNNNNNNNNNNNNNNNNNNNNGGCCACAAACAGGTCGTCGGNNNNNNNNNNNNNNNNNCNNCCTNNNNNNNNNNNNNNNNNNNNNNGCGGGNNNNNNNNNNNNNGCCGGNNNNNNNNNNNNNNNNNNNNNNNNNNNNNNNNNNNNNNNNNCCNNTCCCNNNNNNNNNNNNNNNNNNNNNNNGGCNNNNNNNNNNNNNNNNNNNNNNCGGACGNGCTTGTCGACTGCTCCCGTCGGGCGAAAGGGAATCCGGTTCCTATTCCGGAACCCGGCTNGCGGNAACCGTAACTTCNNNNNNGCGGGCACTCNNNNNGCCTGNCGAGCNGCTCGTCGGGGTAACCCAAAATGACCCGGAGACGCCGGCGGGAGGTCTGGAAAGAGTTGTCTTTTCTTTATAAGCGTTCGAGTTCCCTGGAATCCTATAGCAGGGAGATAGGGTTTGNGAACGCGAAGAGCACCGCAGTTGNCGGCGGTGTCCGGACCTNTCCCCCCGGACCTTGAAAATCCGGGTGAGGGCTANNNNCGCGGAAATGTCGCNGCCGGCTCGTACCCATATCCGCAGCAGGTCTCCAAGGTTAAGAGCCTCTAGTCGATAGAATAATGTAGGTAAGGGAAGTCGGCAAATTGGATCCGTAACTTCGGAACAAGGATTGGCTCTGAGGATCGGGGCGTGTCGGGCTTGGTAGGGAAGCGGGTCGGTGCTAACGTGCNCGGGCCTGGGCGAGGGGGAACGGNNNNNNNNNGGTCNNNTGCGGNAGNNNNNNNNNNNNNNNCGATNCCGTTAGACTTACCGGGATCCGAGCTCGGTCTCGTGCCTTNGGCCTCCCGCGGATCTTCCTTGCNTGCGGGGTGTCNNNGGCTGTTNNNNNNNNNCTGGACNNNGCGGTTCNNNNNNGNGGCNTNNAACGCCNNNCTGCCGTGGTNNNNNNNCGGNNNGCCGAACTTNNGTNNNNNNNNNNNNNCCCTTCGGCCGCCATTCAACGATCAACTCAGAACTGGCACGGACCGGGGGAATCCGACTGTCTAATTAAAGCAAAGCATTGCGATGGCCCCAGCTGGGTGTTTACGCAATGTGATTTCTGCCCAGTGCTCTGAATGTCAAAGTGAAGAAATTCAAGCAAGCGCGGGTAAACGGCGGGAGTAACTATGACTCTCTTAAGGTAGCCAAATGCCTCGTCATCCAATTAGTGACGCGCATGAATGGATTAACGAGATTCTCTCTGTCCCTATCTACTATCTAGCGAAACCACTGCCAAGGGAACGGGCTTGGAAAAATTAGCGGGGAAAGAAGACCCTGTTGAGCTTGACTCTAGTCTGGCACTGTAAGGAGACATGAGAGGTGTAGCATAAGTGGGAGGNCGNGCGCANNNGGNGTCNNNAAACCNGAACCGTCCGACGGTGAAATACCACTACTTTCATCGTTTCCTTACTTACTCGGACAGGCGGAAAGCGCGTCCGTCGAGGGCATTCCACCCCGGCGGAACGGTGTTCTCGCGCCAAGCGTCCGAGGGTTGCTGGAGGCNCGACCGGNTNNNNNCGGCNGCGGCGTCCNNNGGNGGGAAAACGGCCGNNNGCCTCTNNCGGGGNNNNCCNGGTNNNNNNNCGCCNNCAACCTCGGGNNNNCCCGNNNNNNNNNNNNNNNNNNNNNNNCGTTCNNATCGCCGGGCGTGTCCTTCNNCGGCAAACACTCCCTCGCGNTGATCCNGATTCGAGGACACAGCCAGGCGGGGAGTTTGACTGGGGCGGTACATCTGTCAAATGATAACGCAGGTGTCCTAAGGCCAGCTCAGCGAGGACAGAAACCTCGCGTAGAGCAAAAGGGCAAATGCTGGTTTGATCCCGATGTCCAGTACGCATAGGGACTGCGAAAGCACGGCCTGTCGATCCTTTTGGCTTGAAGAGATTTCAGCAAGAGGTGTCAGAAAAGTTACCACAGGGATAACTGGCTTGTGGCGGCCAAGCGTTCATAGCGACGTCGCCTAATACATGCAAACAGAGTCCCGACCANNNGAAATGGNAAGGGACGCTTTTATTAGATCAAAACCAATCGANCGTCCGCCGNGCCNNNTCCGGGCTTNGCGGCGCCGTACTCCTTGGTGACTCTGAATAACTTTTGGCAGATCGCACGGTCTCCGAACCGGCGACGCATCCTTCAAATGTCTGCCTTATCANACTGTCGATGGTAGGTTCTGCGCCTACCATGGTTGTAACGGGTAACGGGGAATCAGGGTTCGATTCCGGAGAGGGAGCCTGAGAAACGGCTACCACATCCAAGGAAGGCAGCAGGCGCGCAAATTACCCACTCCCGGCACGGGGAGGTAGTGACGAAAAATAACGATACGGGACTCATCCGAGGCCCCGTAATCGGAATGAGTATACTCTAAATCCTTATACGAGTATCAATTGGAGGGCAAGTCTGGTGCCAGCAGCCGCGGTAATTCCAGCTCCAATAGCGTATANTAAAGTTGTTGCGNNNNNNNNNNNNNNNNNNNNNNTGGANTCTGTGTCCCGCGCCGTCGGTTCACCGCCTGTCGGTGTTCAACTGGCGTGTATGCGGGACGTCCTGNCCGGTGGCGNGTCCNGGTTCCCCGTTGNNNGNTTCGTNNNANGGGNNGNTNNCGTCNNNNCTTGCTTNNNTGCNTTGCGTCGTCCNCCGAAGGCCTTCGCNGGTGTTTCCGGNCCGCCTTTTCGATCCCGTCGCGGTGCTCTTTACCGAGTGTCGAGGCGGGCCGGCACGTTTACTTTGAACAAATTAGAGTGCTTTAAGCAGGCCCTGTCCCGCCTGTATGTTGTGTGCATGGAATAATGGAATAGGACCTCGGTTCTATTTTNNGTTGGTTTTCGGAATCTGAGGTAATGATCAATGGGGACAGGCGGGGGCATTCGTATTGCGACGTTAGAGGTGAAATTCTTGGATCGTCGCAAGACGGACCGAAGCGAAAGCATTTGCCAAGTATGTTCTCGTCGATCAAGAACGAAAGTTAGAGGTTCGAAGGCGATCAGATACCGCCCTAGTTCTAACCATAAACTATGCCTGCCAGCGATCCGCCGAAGTTCCTCCGATGACTCGGCGGGCAGCTTCNCGGGAAACCANGAGCTTTTGGGTTCCGGGGGAAGTATGGTTGCAAAGCTGAAACTTAAAGGAATTGACGGAAGGGCACCACCAGGAGTGGAGCCTGCGGCTTAATTTGACTCAACACGGGAAAACTCACCAGGCCCGGACACCGGAAGGATTGACAGATTGANGAGCTCTTTCTTGATTCGGTGGGTGGTGGTGCATGGCCGTTCTTAGTTGGTGGAGCGATTTGTCTGGTTAATTCCGATAANCGAACGAGACTCTAGCCTACTAACTAGGCGTACCCGGTATCCACAATCGTGCTACCGGCGATCAAATTTCTTCTTAGAGGGACAGGCGGCTTCTAGCCGCACGAGACTGAGCAATAACAGGTCTGTGATGCCCTTAGATGTCCTGGGCCGCACGCGCGCTACACTGAAGGAATCAGCGTGTCTTCCCTGTCCGAAAGGACCGGGTAACCCGCTGAACCTCCTTTGTGCTAGGGATTGGGGCTTGCAATTGTTCCCCATGAACGAGGAATTCCCAGTAAGCGCGAGTCATAAGCTCGCGTTGATTACGTCCCTGCCCTTTGTACACACCGCCCGTCGCTACTACCGATTGAATGATTTAGTGAGGTCTTCGGACCGGTGCGCGGAGGCAGCTNNTCCGCTGTCTCCGATGTTGCTGGAAAGATGACCAAACTTGATCATTTAGAGGAAGTAAAAGTCGTAACANNNNNNNNNNNNNNNNNNNNNNNNNNNNNNNNNNNNNNNNNNNNNNNNNNNNACCAAGGCGGCCCGCAAGAGCGCTCCGGCCACCGGAGGAGTGAAGAAGCCTCACCGTTACAGGCCCGGCACGGTCGCACTCCGATGAGATCCGTCGCTACCAGAAGAGCACCGAACTGCTTATCCGCAAGTTGCCGTTCCAG-CGGCTGGTCCGAGAAATCGCTCAGGACTTCAAGACCGACCTGCGCTTCCAGAGCTCCGCCGTCATGGCCCTGCAGGAAGCCAGCGAGGCCTACCTCGTCGGTCTGTTCGAAGACACGAACTTGTGCGCAATCCACGCCAAGCGAGTCACNNNNNNATGTCTGGATCGTGCACGGTTAAAACATGTTGGATGAGGCTTCCAAATTTTCGTGTGGTCGGCGATAATCTTAAAGATAGATTTGATGGAGCATCGAGAGTAATGATTGGAAATACCGGAAGTTTACGTGGAGGTGGGGGG------------AAAAAGAACCGTTATAATTTCCAGTTGAAACCCTATAATCCTGATCATAAACCACCAGGTCCCAAAGATCTAGTTTATTTAGAACCGTCACCCGGTTTCTGTGAAAGAAATCCAAAGCTAGGNNNNNNNNNNNNNNNNNNNNNNNNNNNNNNNNNNNNNNNNNNNNNNNNNNNNNNNNNNNNNNNNNNNNNNNNNNN-----------------------------------------------------------------------------------------------------------------------------------------------------------------------------------------------------------------------------------------------------------------------------------------------------------------------------------------------------------------------------------------------------------------------------------------------------------------------------------------------------------------------------------------------------------   [4901]
KIN002    NNNNNNNNNCGAAGCAACTAGCCCTTAAAATGGATGGCGCTTAAGTTGTATACCTATACATTACCGCTAANAGTAAATNNGANTTTNNNNNNATANNATTAATNNNNTTCGGTTNNNNATANNTTATAAATTTTGAAACTTTAGTGAGTAGGAAGNGTATAATGGTGTGCTTAGAAGTGTTTNGGCGTAAGCCTGCATGGAGCCGCCATTAGCACAGATCTTGGTGGTAGTAGCAAATAATCGAATGAGACCTTGGAGGACTGAAGTGGAGAAGGGTTTCGTGTGAACAGTGGTTGATCACGAGTTAGTCGGTCCTAANGTTCAAGGCGAAAGCCGAAAATTTTCAAGTTTAAATTNNNNNNNNNNNNNNNNNNNNNNNNNNNNNNNNNNNNNNNNNNNNNNNNNNNNNNNNNNNNNNNNNNNNNNNNNNNNNNNNNNNNNNNNNNNNNNNNNNNNNNNNNNNACAAATTTATTNNNNNNNNNNNNNNNNNNNNNNNNNNNNNNNNNNNNNNNNNNNNNNNNNNNNNNNNNTTTGTNNNNNNNNNNNNNNNNNNNNNNNNNNNNNNNNNNNNNNNNNACNNNNNNNNNNNNNNNNNNNNNNNNNNNNNNNNNNNNNNNNNNNNNNNNNNNNNNNNNNNNNNNNNNNNNNTTGAATATTTTGAACGAAAGGGAATACGGTTCCAATTCCGTAACCTGTTNNGAGTNATCCGTTTGTTATTAAAAGTGGGCATTTNNNNNNNNNNNNNNNTNGCTCATCCTGGTAACAGGAACGACCATAAAGAAGCCGTTGAGAGATATCGGAAGAGTTTTCTTTTCTGTTTTATAGCCGTACTACCATGGAAGTCTTTCGAAGAGAGATATGGTAGATGGGCTAGAAGAGCATGACATTTANCTGTTGTGTCGATATTTNTCTCTTCGGACCTTGAAAATTTATGGCGGGGTCANNNNCGCAAANNCTTCTCNAACAGGCCGTACCGATATCCGCAGCTGGTCTCCAAGGTGAAGAGTCTCTAGTCGATAGAATAATGTAGGTAAGGGAAGTCGGCAAATTGGATCCGTAACTTCGGAACAAGGATTGGCTCTGAGGATCGGGGCGTGTCGGGCTTGGTCGGGAAGCGGTCTTGCGCCAACGAGCNCGGGCCTGGGCGAGGGGTAACGGNNNNNNNNNGGNNNNNCGCGANCGCNNNNNNNNNNNTTTCGGGNCGCCTGCGTTTCCCGGGAACCGAGCTCGGTCCCGTGCCTTNGGCCTCCCGCGGATCTTCCTTGCNTGCGGGGTGTCNNNTGTTGCANNNNNNNNNACAGGCNNNAGCGCGCNNNNNNANGTCCTCAGCGTCTNNNGTTGCGCTGCNNNNNNNCGCNNNGCAGATTTTCGATNNNNNNNNNNNNNCCCTTCGGCCGCCATTTAACGGTCAACTCAGAACTGGCACGGACCGGGGGAATCCGACTGTCTAATTAAAGCAAAGCATTGCGATGGCCCTAGCTGGGTGTTTACGCAATGTGATTTCTGCCCAGTGCTCTGAATGTCAACGTGAAGAAATTCAAGCAAGCGCGGGTAAACGGCGGGAGTAACTATGACTCTCTTAAGGTAGCCAAATGCCTCGTCATCCAATTAGTGACGCGCATGAATGGATTAACGAGATTCTCTCTGTCCCTATCTACTATCTAGCGAAACCACTGCCAAGGGAACGGGCTTGGAATAATTAGCGGGGAAAGAAGACCCTGTTGAGCTTGACTCTAGTCTGGCACTGTAAGGAGACATGAGAGGTGTAGCATAAGTGGGAGGNCGNTCGTTTCGGCCTTCNNNGGGCCCTCGGCGTTCGACGGTGAAATACCACTACTTTCATCGTTTCCTTACTTACTCGGACAGGCGGAGAGCGCGTCCNTCGTGGGCNTTACACCCCGTTGGAACGGTGTTCTCGCGCCAAGCGTCCGAGGGTTGCCGGCGGCNCGTCCGTAANNNNNGGGTCGGGGTGCCCTCCGGNCCGNNNGCGGCAGAAGGCTTNNNNCGGCCGGAAGCNCGTNNNNNNNCGCGNNTNTCGGAGGCTCCTCCCCNNNNNNNNNNNNNNNNNNNNNNNGGCCCNNCGAACCGGGCGTCACCGTTNNCGGCAAGCACTCCCTCGAGNTGATCCNGATTCGAGGACACAGCCAGGCCGGGAGTTTGACTGGGGCGGTACATCTGTCAAATGATAACGCAGGTGTCCTAAGGCCAGCTCAGCGAGGACAGAAACCTCGCGTAGAGCAAAAGGGCAAAAGCTGGTTTGATCCCGATGTCCAGTAGGCATAGGGACTGCGAAAGCACGGCCTGTCGATCCTTTTGGCTTGAAGAGATTTCAGCAAGAGGTGTCAGAAAAGTTACCACAGGGATAACTGGCTTGTGGCGGCCAAGCGTTCATAGCGACGTCGCCTAATACATGCGCACGGAGCCCCGACCANNNGAAATGGNAAGGGGCGCTTTTATTAGATCAAAACCAATCGANCGTCCGCAGNTCCNNNTTCGGGGCGNACGGCGCCGTACTGTTTGGTGACTCTGAATAACTTTTGGCGGATCGCACGGTCCTAGTACCGGCGACGCATCCTTCAAATGTCTGCCTTATCANACTGTCGATGGTAGGTTCTGCGCCTACCATGGTTGTAACGGGTAGCGGGGAATCAGGGTTCGATTCCGGAGAGGGAGCCTGAGAAACGGCTACCACATCCAAGGAAGGCAGCAGGCGCGCAAATTACCCACTCCCGGCACGGGGAGGTAGTGACGAAAAATAACGATGCGGGACTCATCCGAGGCCTCGTGATCGGAATGAGTATACTCTAAATCCTTATACGAGTATCAATTGGAGGGCAAGTCTGGTGCCAGCAGCCGCGGTAATTCCAGCTCCAATAGCGTATATTAAAGTTGTTGCGGTTAANNNNNNNNNNNNNNNNNTGGANTCTGTGTCCCGCGCCGTCGGTTCACCGCCTGTCGGTGTCAAACTGGCGTGTATGCGGGACGTCCTGNCCGGTGGCGTGTCCNGGCACCCGGTCGTCNGNNGTTTNNNANGGGNNGATCACGGCGTTTCGGCCCGAATGGGNTCGTCGTCGCCNCCGAAGCCCGGCCGNCGGTTGTCCGGNCCGCCTTTTTAATCCCGTCGCGGTGCTCTTTGCTGAGTGTCGAGGCGGGCCGGCACGTTTACTTTGAACAAATTAGAGTGCTTTAAGCAGGCCCTGTCCCGCCTGTATGTCGTGTGCATGGAATAATGGAATAGGACCTCGGTTCTATTTTNNGTTGGTTTCCGGAATCTGAGGTAATGATCAATGGGGACAGGCGGGGGCATTCGTATTGCGACGTTAGAGGTGAAATTCTTGGATCGTCGCAAGACGGACCGAAGCGAAAGCATTTGCCAAGTATGTTCCCGTCGATCAAGAACGAAAGTTAGAGGTTCGAAGGCGATCAGATACCGCCCTAGTTCTAACCATAAACTATGCCTGCCAGCGATCCGCCGACGTTCCTCCGATGACTCGGCGGGCAGCTTCNCGGGAAACCANGAGCTTTTGGGTTCCGGGGGAAGTATGGTTGCAAAGCTGAAACTTAAAGGAATTGACGGAAGGGCACCACCAGGAGTGGAGCCTGCGGCTTAATTTGACTCAACACGGGAAAACTCACCAGGCCCGGACACCGCTAGGATTGACAGATTGANGAGCTCTTTCTTGATTCGGTGGGTGGTGGTGCATGGCCGTTCTTAGTTGGTGGAGCGATTTGTCTGGTTAATTCCGATAANCGAACGAGACTCTAGCCTACTAAATAGGCGTTCCCGGTATCCACAATCGTGCTACCGGCGATTAAATTTCTTCTTAGAGGGACAGGCGGCTTCTAGCCGCACGAGACTGAGCAATAACAGGTCTGTGATGCCCTTAGATGTCCTGGGCCGCACGCGCGCTACACTGAAGGAATCAGCGTGTCTTCCCTGTCCGAAAGGGCCGGGTAACCCGCTGAACCTCCTTTGTGCTAGGGATTGGGGCTTGCAATTGTTCCCCATGAACGAGGAATTCCCAGTAAGCGCGAGTCATAAGCTCGCGTTGATTACGTCCCTGCCCTTTGTACACACCGCCCGTCGCTACTACCGATTGAATGATTTAGTGAGGTCTTCGGACTGGTGCGCGGAGGCCGCCCNAGCGCGGTCTCCGATGTTGCTGGAAAGATGACCAAACTTGATCATTTAGAGGAAGTAAAAGTCNNNNNNNNNNNNNGCAAGGAAGTCCACTGGTGGAAAGGCGCCCAGGAAGCAGTTGGCAACCAAGGCCGCTCGTAAGAGTGCCCCAGCGACCGGAGGAGTGAAGAAACCCCATCGTTACAGGCCCGGTACCGTCGCCCTGCGA-GAGATCCGTCGTTACCAGAAGAGCACTGAACTTCTCATCCGCAAGCTGCCGTTCCAG-CGTCTTGTACGTGAAATCGCCCAGGACTTCAAGACCGACTTGCGTTTCCAGAGCTCAGCTGTAATGGCCCTGCAGGAAGCCAGCGAGGCATATTTGGTGGGTCTTTTTGAAGACACGAACTTATGCGCTATACATGCTAAGCGCGTCACCATCANNNNNNNNNNTCCTGTACGGTAAAAACGTGTTGGATGAGGCTTCCTAACTTCAGGGTGGTCGGCGACAACCTGAAGGACAGATTCGACGGCGCTTCCAGGGTGATGATCGGGAACGCCGGAAGCTTGAGAGGATCGGGAGGG------------AAGAAAAGCCGGTACAACTTCCAGCTGAAACCGTACAACCCGGAACACAAGCCCCCGGGGCCGAAAGATCTCGTCTACCTAGAACCGTCGCCAGGATTCTGCGAACGGAACCCGGCGCTCGGGATTCAAGGGACGCACGGGAGACAGTGCAACGACACTTCTATCGGGGTGGACGGTTGTGATCTGATGTGTTGTGGGAAGTTTACATTCTTATTCTCCCTGGATTTGGATTAATCTCCCATATTGTAATACAAGAAAGAGGTAAATCTCAAATTTTTGGTCAATTAGGAATAATTTATGCAATAATTTCCATCGGAGCTCTTGGATTTATCGTATGAGCTCATCATATATTTACAGTAGGTTTAGATATTGATACCCGAGCATACTTTACATCAGCCACTATAGTAATCGCTATTCCCACTGGAATTAAGGTATTTAGCTGAATAGCAACTATACAAGGTTCAAAAAACAAGCTTTCAACTCAAATATACTGATCCTACGGATTTATTTTCCTATTCACACTTGGAGGTATTACTGGAGTAATTTTAGCTAATTCATCTATTGATACAATTCTTCACGACACTTATTATGTCGTAGCCCATTTCCACTACGTTCTATCTATAGGAGCAGTATTCGCTATTATAGGAAGAATTATTCATTGATTCCCCCTAATTACAGGATCTTCCCCTAACCAAAAACTCCTCAATCCCCAATTTTTTTCGATATTCATCGGAAN   [5439]
KIN004    NNNNNNNNNNNNNNNNNNNNNNNNNNNNNNNNNNNNNNNNNNNNNNNNNNNNNNNNNNNNNNNNNNNNNNNNNNNNNNNNNNNNNNNNNNNNNNNNNNNNNNNNNNNNNNNNNNNNNNNNNNNNNNNNNNNNNNNNNNNNNNNNNNNNNNNNNNNNNNNNNNNNNNNNNNNNNNNNNNNNNNNNNNNNNNNNNNNNNNNNNNNNNNNNNNNNNNNNNNNNNNNNNNNNNNNNNNNNNNNNNNNNNNNNNNNNNNNNNNNNNNNNNNNNNNNNNNNNNNNNNNNNNNNNNNNNNNNNNNNNNNNNNNNNNNNNNNNNNNNNNNNNNNNNNNNNNNNNNNNNNNNNNNNNNNNNNNNNNNNNNNNNNNNNNNNNNNNNNNNNNNNNNNNNNNNNNNNNNNNNNNNNNNNNNNNNNNNNNNNNNNNNNNNNNNNNNNNNNNNNNNNNNNNNNNNNNNNNNNNNNNNNNNNNNNNNNNNNNNNNNNNNNNNNNNNNNNNNNNNNNNNNNNNNNNNNNNNNNNNNNNNNNNNNNNNNNNNNNNNNNNNNNNNNNNNNNNNNNNNNNNNNNNNNNNNNNNNNNNNNNNNNNNNNNNNNNNNNNNNNNNNNNNNNNNNNNNNNNNNNNNNNNNNNNNNNNNNNNNNNNNNNNNNNNNNNNNNNNNNNNNNNNNNNNNNNNNNNNNNNNNNNNNNNNNNNNNNNNNNNNNNNNNNNNNNNNNNNNNNNNNNNNNNNNNNNNNNNNNNNNNNNNNNNNNNNNNNNNNNNNNNNNNNNNNNNNNNNNNNNNNNNNNNNNNNNNNNNNNNNNNNNNNNNNNNNNNNNNNNNNNNNNNNNNNNNNNNNNNNNNNNNNNNNNNNNNNNNNNNNNNNNNNNNNNNNNNNNNNNNNNNNNNNNNNNNNNNNNNNNNNNNNNNNNNNNNNNNNNNNNNNNNNNNNTCCGGGTAAGGGCTANNNNCGCGGAAATGTCGCNGCCGGATCGTACCCATATCCGCAGCAGGTCTCCAAGGTTCAGAGCCTCTAGTCGATAGAATAATGTAGGTAAGGGAAGTCGGCAAATTGGATCCGTAACTTCGGAACAAGGATTGGCTCTGAGGATCGGGGCGTGTCGGGCTTGGTCGGGAAGCGGTCTTGCGCCAACGTGCNCGGGCCTGGGCGAGGGGCAACGGNNNNNNNNNGGNNNNNCGCGANCGCNNNNNNNNNNNCTCCGGGNCGCCGTCGTTACCCGGGATCCGAGCTCGGTCCCGTGCCTTNGGCCTCCCGCGGATCTTCCTTGCNTGCGGGGTGTCNNNTNTCGCANNNNNNNNNGCGGACNNNCGGACGCNNNNNNGNTTCTTTCGCGGGCNNNGCTCCGGCCCNNNNNNNTGCNNNGACCNTTGCGGACNNNNNNNNNNNNNCCCTTCGGCCGCCATTTAACGGTCAACTCAGAACTGGCACGGACCGGGGGAATCCGACTGTCTAATTAAAGCAAAGCATTGCGATGGCCCTAGCTGGGTGTTTACGCAATGTGATTTCTGCCCAGTGCTCTGAATGTCAACGTGAAGAAATTCAAGCAAGCGCGGGTAAACGGCGGGAGTAACTATGACTCTCTTAAGGTAGCCAAATGCCTCGTCATCCAATTAGTGACGCGCATGAATGGATTAACGAGATTCTCTCTGTCCCTATCTACTATCTAGCGAAACCACTGCCAAGGGAACGGGCTTGGAAAAATCAGCGGGGAAAGAAGACCCTGTTGAGCTTGACTCTAGTCTGGCACTGTAAGGAGACATGAGAGGTGTAGCATAAGTGGGAGGNCGNCCGTTTCGGCCTTCNNNGGGCCATCGGCGTTCGACGGTGAAATACCACTACTTTCATCGTTTCCTTACTTACTCGGATAGGCGGAGAGCGCGTCCNTCGTGGGCNTTACACCCCGTTGGAACGGTGTTCTCGCGCCAAGCGTCCGAGGGTTGTCGGCGGCNCGTCCGTAANNNNNGGGTCGGGGTGCCCGCCGGNCCGNNNGCGGCAGAAGGCCTNNNNCGGCCGGAAGCNCGTNNNNNNNCGCGNNCNCCGGCGGCTCCTCCCCNNNNNNNNNNNNNNNNNNNNNNNGGCTCNNTGAACCGGGCGTCACCGTCNNCGGCAAGCACTCCCTCGAGNTGATCCNGATTCGAGGACACAGCCAGGCCGGGAGTTTGACTGGGGCGGTACATCTGTCAAACGATAACGCAGGTGTCCTAAGGCCAGCTCAGCGAGGACAGAAACCTCGCGTAGAGCAAAAGGGCAAAAGCTGGTTTGATCCCGATGTCCAGTAGGCATAGGGACTGCGAAAGCACGGCCTGTCGATCCTTTTGGCTTGAAGAGATTTCAGCAAGAGGTGTCAGAAAAGTTACCACAGGGATAACTGGCTTGTGGCGGCCAAGCGTTCATAGCGACGTCGCCTAATACATGCGAACGGAGCCCCGACCANNNGAAATGGNAAGGGGCGCTTTTATTAGAACAAAACCAATCGANCGCCCGTCGNTCCNNNTCCGGGTCGNACGGCGCCGTACTGTTTGGTGACTCTGAATAACTTTTGGCAGATCGCACGGTCCTAGTACCGGCGACGCATCCTTCAAATGTCTGCCTTATCANACTGTCGATGGTAGGTTCTGCGCCTACCATGGTCGTAACGGGTAGCGGGGAATCAGGGTTCGATTCCGGAGAGGGAGCCTGAGAAACGGCTACCACATCCAAGGAAGGCAGCAGGCGCGCAAATTACCCACTCCCGGCACGGGGAGGTAGTGACGAAAAATAACGATGCGGGACTCATCCGAGGCCTCGTGATCGGAATGAGTATACTCTAAATCCTTATACGAGTATCAATTGGAGGGCAAGTCTGGTGCCAGCAGCCGCGGTAATTCCAGCTCCAATAGCGTATATTAAAGTTGTTGCGGTTAAANAAGCTNCGTNNNAGTTGNNNNNNNNNNNNNNNNNNGTCGGTTCACCGCCTGCCGGTGTCAAACTGGCGTGTATGCGGGACGTCCTGNCCGGTGGCGTGTCCNGGCGCCCGGTCGTTAGNNGCGTNNNANGGGNNGATCACGGCGTTTCGGCCCGAACGGGNTCGTCGCCGCTNCCGAAGCCCGGCCGNCGGTTGTCCGGNCCGCCTTTTTAATCCCGTCGCGGTGCTCTTTGCTGAGTGTCGAGGCGGGCCGGCACGTTTACTTTGAACAAATTAGAGTGCTTTAAGCAGGCCCTGTCCCGCCTGTATGTTGTGTGCATGGAATAATGGAATAGGACCTCGGTTCTATTTTNNGTTGGTTTCCGGAATCTGAGGTAATGATCAATGGGGACAGGCGGGGGCATTCGTACTGCGACGTTAGAGGTGAAATTCTTGGATCGTCGCAAGACGGACCGAAGCGAAAGCATTTGCCAAGTATGTTCCCGTCGATCAAGAACGAAAGTTAGAGGTCCGAAGGCGATCAGATACCGCCCTAGTTCTAACCATAAACTATGCCTGCCAGCGATCCGCCGACGTTCCTCCGATGACTCGGCGGGCAGCTTCNCGGGAAACCANGAGCTTTTGGGTTCCGGGGGAAGTATGGTTGCAAAGCTGAAACTTAAAGGAATTGACGGAAGGGCACCACCAGGAGTGGAGCCTGCGGCTTAATTTGACTCAACACGGGAAAACTCACCAGGCCCGGACACCGCTAGGATTGACAGATTGANGAGCTCTTTCTTGATTCGGTGGGTGGTGGTGCATGGCCGTTCTTAGTTGGTGGAGCGATTTGTCTGGTTAATTCCGATAANCGAACGAGACTCTAGCCTACTAAATAGGCGTTCCCGGTATCCACAATCGTGCTACCGGCGATAAAATTTCTTCTTAGAGGGACAGGCGGCTTCTAGCCGCACGAGACTGAGCAATAACAGGTCTGTGATGCCCTTAGATGTCCTGGGCCGCACGCGCGCTACACTGAAGGAATCAGCGTGTCTTCCCTGTCCGAAAGGGCCGGGTAACCCGCTGAACCTCCTTTGTGATAGGGATTGGGGCTTGCAATTGTTCCCCATGAACGAGGAATTCCCAGTAAGCGCGAGTCATAAGCTCGCGTTGATTACGTCCCTGCCCTTTGTACACACCGCCCGTCGCTACTACCGATTGAATGATTTAGTGAGGTCTTCGGACTGGTGCGCGGAGGCCGCCCNAGCGCGGTCTCCGATGTTGCTGGAAAGATGACCAAACTTGATCATTTAGAGGAAGTAAAAGTCGTAACA----------------------------------------------------------------------------------------------------------------------------------------------------------------------------------------------------------------------------------------------------------------------------------------------------------------------------------------------------------------------------------------------------------------------------------------------------------------------------------------------------------------------------------------------------------------------------------------------------------------------------------------------------------------------------------------------------------------------------NNNNNNNNNNNNNNNNNNNNNNNNNNNNNNNNNNNNNNNNNNNNNNNNNNNNNNNNNNNNNGAGGAAAATCTCAAATTTTTGGTCAACTAGGAATAATTTACGCTATAATTTCAATTGGAACCTTAGGATTTATTGTCTGAGCTCATCACATATTCACAGTTGGTTTAGACATTGATACACGAGCCTACTTCACTTCAGCTACCATAATTATTGCAATCCCAACCGGAATCAAAATCTTTAGATGGATAGCAACAATACAAGGATTTAAAACTAATCTATCCCCCCAAATATATTGAACCTACGGTTTCATTTTTTTATTTACCCTAGGAGGTATCACAGGAGTAATTTTAGCTAACTCATCTATTGATATCATCCTTCACGACACCTATAATGTAGTTGCCCATTTTCACTATGTTCTTTCAATAGGTGCAGTATTTACCATCATAGCCAGAATCATTCACTGATTTCCTCTATTTACTGGATCTTCACCCAATAATAAACTTCTAAATATACAATTTTTAACAATATTTATTGGAGT   [4753]
LOP003    NNNNNNNNNNNNNNNNNNNNNNNNNNNNAATGGATGGCGCTCTAGCGTCGTGCCTATACCGGGCCGTCAACGGCAAAGTGGGNCTAGTGCNNCCCNNGCCGGTNNCTNAGGCCGNNNNGCGNNGGCTTGGCCGTTAAGCCTTGACGAGTAGGAGGCGCGCGGCGGTGAGCGCAGAAGGGTCTGGGCGTGAGCCTGCCTGGAGCCGCCGTCGGCGCAGATCTTGGTGGTAGTAGCAAATACTCTAGCGAGGGCCTGGAGGGCTGATGTGGAGAAGGGTTTCTTGTGAACAGCCGTTGCACAAGAGTCAGTCGACCCTAANGCCCTAGGAGAAATCCGATGTTGATGGGCAGCGATCANNNNNNNNNNNNNNNNNCTCGGCTGGAAACCGGTTGTAGCNNNNNNNNNNNNNNNNNNGTCGCGCGCGTGCGGTGGTAGGTCGGGTTACAAAGGGCGCCAGTCGCCGCCCGCNNNNNNNNNNNNNNNNNCNNGCCNNNNNNNNNNNNNNNNNNNNNNNNNNNNNNNNNNNNNNNNGTCGTNNNNNNNNNNNNNNNNNNNNNNNNNNNNNNNNNNNNNNNNNCGNNCCGANNNNNNNNNNNNNNNNNNNNNNNAGCNNNNNNNNNNNNNNNNNNNNNNCGCCGGNCCAAACCGACTGCTCCCGTCGGGCGAAAGGGAATCCGGTTCCTATTCCGGAACCCGGCTNGCGGNAACCGTCACTTCNNNNNNGCGGGCACTCNNNNNGCCTGNCGAGCNGCTCGTCGGGGTAACCCAAAATGACCCGGAGACGCCGGCGGGAGGTCTGGGAAGAGTTGTCTTTTCTTTATAAGCGTTCGAGTTCCCTGGAATCCTATAGCAGGGAGATAGGGTTTGNGAACGCGAAGAGCACCGCAGTTGNCGGCGGTGTCCGGACCTNTCCCCCCGGACCTTGAAAATCCGGGTGAGGGCTANNNNCGCGGAAATGTCGCNGCCGGCTCGTACCCATATCCGCAGCAGGTCTCCAAGGTTAAGAGCCTCTAGTCGATAGAATAATGTAGGTAAGGGAAGTCGGCAAATTGGATCCGTAACTTCGGAACAAGGATTGGCTCTGAGGATCGGGGCGTGTCGGGCTTGGTCGGGAAGCGGGTCGGTGCTAACGTGCNCGGGCCTGGGCGAGGGGAAACGGTNNNNNNNNGGTCNNNGGGGGNAGNNNNNNNNNNNNNNNCGATNCCTTNCGGCTTTCCGGGATCCGAGCTCGGTCTCGTGCCTTNGGCCTCCCGCGGATCTTCCTTGCNTGCGGGGTGTCNNNGGCTGTTNNNNNNNNNCTGGACNNNGCGGCCCNNNNNNGNGGCNTNNCACGCCNNNCGGCCGTGGTNNNNNNNCGGNNNGCCGAACTTNNGTNNNNNNNNNNNNNCCCTTCGGCCGCCATTCAACGATCAACTCAGAACTGGCACGGACCGGGGGAATCCGACTGTCTAATTAAAGCAAAGCATTGCGATGGCCCCAGCTGGGTGTTTACGCAATGTGATTTCTGCCCAGTGCTCTGAATGTCAAAGTGAAGAAATTCAAGCAAGCGCGGGTAAACGGCGGGAGTAACTATGACTCTCTTAAGGTAGCCAAATGCCTCGTCATCCAATTAGTGACGCGCATGAATGGATTAACGAGATTCTCTCTGTCCCTATCTACTATCTAGCGAAACCACTGCCAAGGGAACGGGCTTGGAGGAATTAGCGGGGAAAGAAGACCCTGTTGAGCTTGACTCTAGTCTGGCACTGTAAGGAGACATGAGAGGTGTAGCATAAGTGGGAGANCGTGCGTTNNNGGNGTCNNNAAACCATTCCCGTTCGACGGTGAAATACCACTACTTTCATCGTTTCCTTACTTACTCGGAAAGGCGGAAAGCGCGTCCGTCTTGGGAATTCCACCCATTCGGAACGGTGTTCTCGCGCCAAGCGTCCGAGGGTTGCTGGCGGCNCGGCCGGNTNNNNNTGGCNGTACGGTCCCNNGGNGGGAAAACGTGCCNNNTCCTTTNNTTAGGNNNNCGNGTTNNNNNNNCGCGNNTNACTCCGGTNNNNCCTGNNNNNNNNNNNNNNNNNNNNNNNCGTTCNNTTTACCGGGCGTGTCCGACNNCGGCAAACACTCCCTCGCGNTGATCCNGATTCGAGGACACAGCCAGGCGGGGAGTTTGACTGGGGCGGTACATCTGTCAAATGATAACGCAGGTGTCCTAAGGCCAGCTCAGCGAGGACAGAAACCTCGCGTAGAGCAAAAGGGCAAATGCTGGTTTGATCCCGATGTCCAGTACGCATAGGGACTGCGAAAGCACGGCCTGTCGATCCTTTTGGCTTGAAGAGATTTCAGCAAGAGGTGTCAGAAAAGTTACCACAGGGATAACTGGNNNNNNNNNNNNNNNNNNNNNNNNNNNNNNNNNCTAATACATGCAAACAGAGTCCCGACCANNNGAAATGGNAAGGGACGCTTTTATTAGATCAAAACCAATCGANCGTCCGCCGNGCCNNNTCCCGGCCGNGCGGCGCCGTTCTCCTTGGTGACTCTGAATAACTTTTGGCAGATCGCACGGTCTTCGAACCGGCGACGCATCCTTCAAATGTCTGCCTTATCANACTGTCGATGGTAGGTTCTGCGCCTACCATGGTTGTAACGGGTAACGGGGAATCAGGGTTCGATTCCGGAGAGGGAGCCTGAGAAACGGCTACCACATCCAAGGAAGGCAGCAGGCGCGCAAATTACCCACTCCCGGCACGGGGAGGTAGTGACGAAAAATAACGATACGGGACTCATCCGAGGCCCCGTAATCGGAATGAGTATACTCTAAATCCTTATACGAGTATCAATTGGAGGGCAAGTCTGGTGCCAGCAGCCGCGGTAATTCCAGCTCCAATAGCGTATATTAAAGTTGTTGCGGTTAAANAAGNNNNNNNNNNNNNNNNNNNNNNNNNNNNNNNNNNNNNNNNNNNNNNNNNNNNNNNNNNNNNNNNNNGTTTGCGGGACGTCCTGNCCGGTGGCGNGTCCNGGGTCCCCGTTGNNNGNTACGTNNNANGGGNNGNTNNCGTCNNNNCTTGCGTCNNCGCAATGCGTCGTCCNCCGAAGGCCAGCGCGGGTCTTCCCGGNCCGCCTTTTCAATCCCGTCGCGGTGCTCTTCGCCGAGTGTCGAGGCGGGCCGGCACGTTTACTTTGAACAAATTAGAGTGCTTTAAGCAGGCCCTGTCACGCCTGTATGTTGTGTGCATGGAATAATGGAATAGGACCTCGGTTCTATTTTNNGTTGGTTTTCGGAATCTGAGGTAATGATCAATGGGGACAGGCGGGGGCATTCGTATTGCGACGTTAGAGGTGAAATTCTTGGATCGTCGCAAGACGGACCGAAGCGAAAGCATTTGCCAAGTATGTTCTCGTCGATCAAGAACGAAAGTTAGAGGTTCGAAGGCGATCAGATACCGCCCTAGTTCTAACCATAAACTATGCCTGCCAGCGATCCGCCGAAGTTCCTCCGATGACTCGGCGGGCAGCTTCNCGGGAAACCANGAGCTTTTGGGTTCCGGGGGAAGTATGGTTGCAAAGCTGAAACTTAAAGGAATTGACGGAAGGGCACCACCAGGAGTGGAGCCTGCGGCTTAATTTGACTCAACACGGGAAAACTCACCAGGCCCGGACACCGGAAGGATTGACAGATTGANGAGCTCTTTCTTGATTCGGTGGGTGGTGGTGCATGGCCGTTCTTAGTTGGTGGAGCGATTTGTCTGGTTAATTCCGATAANCGAACGAGACTCTAGCCTACTAACTAGGCGTACCCGGTATCCACAATCGTGCTACCGGCGATCAAATTTCTTCTTAGAGGGACAGGCGGCTTCTAGCCGCACGAGACTGAGCAATAACAGGTCTGTGATGCCCTTAGATGTCCTGGGCCGCACGCGCGCTACACTGAAGGAATCAGCGTGTCTTCCCTGTCCGAAAGGACCGGGTAACCCGCTGAACCTCCTTTGTGCTAGGGATTGGGGCTTGCAATTGTTCCCCATGAACGAGGAATTCCCAGTAAGCGCGAGTCATAAGCTCGCGTTGATTACGTCCCTGCCCTTTGTACACACCGCCCGTCGCTACTACCGATTGAATGATTTAGTGAGGTCTTCGGACTGGTGCGCGGAGGCCGCANNCCTGCGGTCTCCGATGTTGCTGGAAAGATGACCAAACTNNNNNNNNNNNNNNNNNNNNNNNNNNNNNNNGCAGACCGCTCGTAAGTCGACCGGAGGCAAGGCCCCGAGGAAGCAGCTGGCCACCAAGGCGGCACGTAAGAGCGCCCCGGCTACCGGCGGGGTGAAGAAGCCGCATCGTTACAGGCCCGGCACCGTCGCTCTCCGT-GAGATCCGTCGGTACCAGAAGAGCACAGAGCTGTTGATCCGGAAACTTCCGTTCCAA-CGGTTGGTGAGAGAAATCGCTCAGGATTTCAAGACCGACTTGCGCTTCCAGAGCTCGGCCGTGATGGCCCTGCAGGAGGCTAGCGAAGCGTACCTGGTCGGTCTGTTTGAAGACACCAACTTGTGCGCCATCCACGCTAAACGAGTAACANNNNNATGTCTGGGTCGTGCACCGTAAAAACATGCTGGATGAGACTTCCAAATTTCCGCGTGGTCGGCGACAATTTAAAGGATCGTTTCGACGGAGCATCAAGAGTAATGATCGGTAACACTGGAAGTTTACGTGGCGGCGGCGGA------------AGGAAGAATCGATACAACTTTCAGTTGAAACCGTACAATCCTGATCATAAACCTCCTGGACCCAAAGATCTCGTATACCTAGAACCATCGCCCGGATTCTGCGAAAAGAATCCGAAACTTGGTATACAGGGAACACACGGTCGACAGTGCAACGATACGTCGATAGGTGTAGACGGCTGTGATCTGATGTGTTGTGGGAAGTATACATTCTAATTTTACCAGGATTTGGATTAATTTCACATATTATTATACACGAAAGAGGAAAATCAATTACATTTGGTCATTTAGGAATAATTTACGCAATAATTTCAATTGGAATTCTAGGATTTATTGTGTGAGGACATCACATATTTACAGTAGGAATAGATATTGATACACGAGCTTACTTTACATCAGCTACTATAGTTATTGCTGTTCCTACCGGTATCAAAATTTTTAGATGAATTGCAACAATACAAGGCTCAACTTCTAAAAAATCGCCTCAAATAATCTGATCAATTGGTTTCGTATTCTTATTTACAATAGGAGGACTAACTGGTGTAATTCTATCTAATTCCTCAATCGATATTGTAATACATGATACATACTATGTAGTAGCTCATTTTCACTATGTATTATCTATAGGAGTAGTGTTTGCAATTATAGCAAGTATAATTCAATGATTTCCATTATTTACAGGAACAGTATTAAACAAAAAATGATTAAACTTACAATATTCAATTATATTTATTGGAGT   [5439]
MEE001    NNCACCTGCCGAAGCAACTAGCCCTGAAAATGGATGGCGCTATAGCGTCGTGCCTATACCGGGCCGTCAACGGCAAAGTGGGNGCGNNGGNNTCGNNTTCTCCNNNTCCCGGAGNNNNGCGNNGTCCCGTCCGTTACGCCTTGACGAGTAGGGTGGTCGCGGCGGTGTGCGCAGAAGGGTCTGGGCGTGAGCCTGCCTGGAGCCGCCGTCGGCGCAGATCTTGGTGGTAGTAGCAAATACTCTAGCGAGGACCTGGAGGACTGATGTGGAGAAGGGTTTCTTGTGAACAGCCGTTGCACAAGAGTCAGTCGACCCTAANGCCCTAGGAGAAATCCGATGTCGATGGAGAGTAAATANNNNNNNNNNNNNNNNNCGCAGTNNNNNNNNNNNNNNNNNNNNNNNNNNNNNNNNNNNNNNNNNNNNNNNNNNNNNNNNNNNNNNNNNNNNNNNNNNNNNNNNNNNNNTTGCNNNNNNNNNNNNNNNNNTCCACCNNNNNNNNNNNNNNNNNNNNAACTGGTNNNNNNNNNNNNNGTGAGNNNNNNNNNNNNNNNNNNNNNNNNNNNNNNNNNNNNNNNNNCGNNTGCTNNNNNNNNNNNNNNNNNNNNNNNNNNNNNNNNNNNNNNNNNNNNNNNNNNNNNNCATACTGAATATCTCCCGGCTGGGCGAAAGGGAATCCGGTTCCTATTCCGGAACCCGGCTNGCGGNAACCGCAACTTCNNNNNNGCGGGCGTTCNNNNNGCCTGNCGAGCNGCTCGTCGGGGTAACCCAAAGTGGCCCGGAGACTCCGGCGGGAGGTCTGGAAAGAGTTTTCTTTTCTTTATAAGCGTTCGAGTTCCCTGGAATCCTATTGCAGGGAGATAGGGTTTGNGAACGCGAAGAGCACCGCAGTTGNCGGCGGTGTCTGGACCTNTCCCCCCGGACCTTGAAAATCCGGGTGAGGGCTANNNNCGCGGAANTGTCGCNGCCGGATCGTACCCATATCCGCAGCAGGTCTCCAAGGTTAAGAGCCTCTAGTCGATAGAATAATGTAGGTAAGGGAAGTCGGCAAATTGGATCCGTAACTTCGGAACAAGGATTGGCTCTGAGGATCGGGGCGTGTCGGGCTTGGTCGGGAAGCGGTTTTGCGCCAACGAGCNCGGGCCTGGGCGAGGCATTACGGGCNNNNNNNGGTCNNNTTCTGNGANNNNNNNNNNNNNNNCCACNCGGNNAAACCNNNNNNNNNNNNAGCTCGGTCCCGAGCCTTNGGCCTCCCGCGGATCTTCCTTGCNTGCGGGGTGTCNNNCGTCGCATCAGGGCTGCTCGTTNNNTCGGCCTNNNNNNGNTCGNNNNGCTTCGNNNCCGGCTCGGTNNNNNNNCGGNNNGCGACGCCTNNGCGCGGATTTCTAAACCCTTCGGCCGCCATTTAACGATCAACTCAGAACTGGCACGGACAAGGGGAATCCGACTGTCTAATTAAAGCAAAGCATTGCGATGGCCCCAGCCGGGTGTTAACGCAATGTGATTTCTGCCCAGTGCTCTGAATGTCAATGTGAAGAAATTCAAGAAAGCGCGGGTAAACGGCGGGAGTAACTATGACTCTCTTAAGGTAGCCAAATGCCTCGTCATCCAATTAGTGACGCGCATGAATGGATTAACGAGATTCTCTCTGTCCCTATCTACTATCTAGCGAAACCACTGCCAAGGGAACGGGCTTGGAAAAATCAGCGGGGAAAGAAGACCCTGTTGAGCTTGACTCTAATCTGGCATTGTAAGGAGACATGAGAGGTGTAGCATAAGTGGGAGGNGGCGGATCNNNTGCCTCNNNCGGGCNTCCCGTTCCGCCAGTGAAATACCACTACTTTCATCGTTTCCTTACTTACTCGACCGGGCGGAGAGCGCGTCCTCGTGGGTTANNACGCCCCGAAGGAACGGTGTTCTCGCGCCAAGCGTCCGAGGGTTGTCGCGAGGNCGTGTCGNCNNNNNCCGTNAAGGTGCGCNNNNNNNNNNNNNNNNNNNNNNNNNNNNNNAGGCGNNNNCCNCGTNNNNNNNCGCGNNTGGCCCTCGCNNNNGGTCCCGCCGGCNNGGTCAACGTCTCGTGCCGNNNTGACCGGGCGCCGTCGTCNNCGGCAAATACTCCCCCGAGNTGATCCNGATTCGAGGACACTGCCAGGTGGGGAGTTTGACTGGGGCGGTACATCTGTCAAACGATAACGCAGGTGTCCTAAGGCCAGCTCAGCGAGGACAGAAACCTCGCGTAGAGCAAAAGGGCAAATGCTGGTTTGATCCCGACGTCCAGTGGGCGTAGGGACTGCGAAAGCAGGGCCTGTCGATCCTTTTGGCTTGAAGAGATTTCAGCAAGAGGTGTCAGAAAAGTTACCACAGGGATAACTGGCTTGTGGCGGCCAAGCGTNNNNNNNNNNNNNNNCTAATACATGCGAACGAAGCCCTGCCCANNNGAAATGGNAACGGGCGCTTTTATTAGACCAAAACCAATCGANCGCCCGTGGNGCCNNNTCNNGGTCCNTCGGCGCCGTGCCGTTTGGTGACTCTGAATAACTTTTAGCAGATCGCACGGTCTCTGTACCGGCGACGCATCCTTCAAATGTCTGCCTTATCANACTGTCGATGGTAGGTTCTGCGCCTACCATGGTTGTAACGGGTAGCGGGGAATCAGGGTTCGATTCCGGAGAGGGAGCCTGAGAAACGGCTACCACATCCAAGGAAGGCAGCAGGCGCGCAAATTACCCACTCCCGGCACGGGGAGGTAGTGACGAAAAATAACGATGCGGGACTCATCCGAGGCCTCGTGATCGGAATGAGCATACTCTAAATCCTTATACGAGTATCAATTGAAGGGCAAGTCTGGTGCCAGCAGCCGCGGTAATTCCAGCTTCAATAGCGTATATTAAAGTTGTTGCGGTTAAANAAGCNNNNNNNNNNNNNNNNNNNNNNNNNNNNNNNNNNNNNNNNNNNNCTGTCGGTGTTCAACTGGCGTGTATGCGGGACGTCCTGNTCGGTGGCGTGTCCNGGCTCCCGGCCGTTCGNNGTTTNNNANGGGNNGATCACGGCGCGCGGTGCTCTCGGGCNCCGCCGTCGCCNCCGAGGCTCGGTCGNTGGACGTCCGGNCCGCCTGTTTAATCCCGTCGCGGTGCTCTTAAACGAGTGTCGAGGCGGGCCGACACGTTTACTTTGAACAAATTAGAGTGCTTTAAGCAGGCCCTGTCTCGCCTGTATGCTGTGTGCATGGAATAATGGAATAGGACCTCGGTTCTATTTTNNGTTGGTTTTCGGAACCTGAGGTAATGATCAATGGGGACAGTCGGGGGCATTCGTATTGCGACGTTAGAGGTGAAATTCTTGGATCGTCGCAAGACGGACCTAAGCGAAAGCATTTGCCAAGTATGTTCCCGTCGATCAAGAACGAAAGTTAGAGGTTCGAAGGCGATCAGATACCGCCCTAGTTCTAACCATAAACTATGCCTGCCAGCGATCCGCCGACGTTCCTCCGATGACTCGGCGGGCAGCTTCNCGGGAAACCANGAGCTTTTGGGTTCCGGGGGAAGTATGGTTGCAAAGCTGAAACTTAAAGGAATTGACGGAAGGGCACCACCAGGAGTGGAGCCTGCGGCTTAATTTGACTCAACACGGGAAAACTCACCAGGCCCGGACACCGCAAGGATTGACAGATTGANGAGCTCTTTCTTGATTCGGTGGGTGGTGGTGCATGGCCGTTCTTAGTTGGTGGAGCGATTTGTCTGGTTAATTCCGATAANCGAACGAGACTCTACCCTGCTAAATAGGCGTTCCCGGTATCCACAATCGTGCTACCGGCGATACAATATCTTCTTAGAGGGACAGGCGGCTTCTAGCCGCACTAAACTGAGCAATAACAGGTCTGTGATGCCCTTAGATGTCCTGGGCCGCACGCGCGCTACACTAAAGGAATCAGCGTGTCTTCCCTGTCCGAAAGGACCGGGTAACCCGTTGAACCTCCTTTGTGCTAGGGATTGGGGCTTGCAATTGCTCCCCATGAACGAGGAATTCCCAGTAAGCGCGAGTCATAAGCTCGCGTTGATTACGTCCCTGCCCTTTGTACACACCGCCCGTCGCTACTACCGATTGAATGATTTAGTGAGGTCTTCGGACCGGTGCGCGGAGGCTGCTNNCGCGCAGTTTCCGATGTTGCTGNNNNNNNNNNNNNNNNNNNNNNNNNNNNNNNNNNNNNNNNNNNNNNNNNNNNNNGCCAGGAAGTCGACCGGAGGCAAGGCCCCGAGGAAGCAGCTCGCCACCAAGGCGGCCAGGAAGAGCGCCCCGGCCACCGGCGGCGTGAAGAAGCCCCACCGTTACCGGCCGGGAACCGTCGCCCTGCGA-GAAATCCGCCGCTACCAGAAGAGCACCGAACTTCTCATCCGCAAGCTGCCCTTCCAG-CGGCTGGTGCGTGAGATCGCCCAGGACTTCAAGACCGACCTCCGGTTCCAGAGCTCGGCCGTGATGGCCCTGCAGGAAGCCAGCGAGGCGTACCTGGTCGGGCTTTTCGAGGACACCAACCTGTGCGCCATCCACGCCAAGCGGGTCACCNNNNNNNNNNNNNNNNNNNNNNNNNNNNNNNNNNNNNNNNNNNTCTTCCCAACTTCCGAGTGGTGGGCGACAACTTAAAAGACAGATTTGACGGAGCTTCCAGAGTAATGATCGGAAACGCTGGCAGCGTGAGAGGAAATGGGAAA------------AAGAAAAGCCGATATAACTTTCAGCTGAAGCCCTACAACCCAGAACACAAACCTCCCGGCCCGAAGGACCTCGTCTACTTGGAGCCTTCACCTGGATTCTGCGAAAGGAATCCGTCTCTTGGCATCCAAGGGACGCACGGGCGGCAGTGCAACGACACTTCCATTGGTGTGGACGGTTGTGATCTGATGTGTTGTGG-----------------------------------------------------------------------------------------------------------------------------------------------------------------------------------------------------------------------------------------------------------------------------------------------------------------------------------------------------------------------------------------------------------------------------------------------------------------------------------------------------------------------------------------------------------   [4900]
MEE005    CTCACCTGCCGAAGCAACTAGCCCTGAAAATGGATGGCGCTATAGCGTCGTGCCTATACCGGGCCGTCAACGGCAAAGTGGGNGCGNNGGNNTCGNNTTCTCCNNNTCCCGGAGNNNNGCGNNGTCCCGTCCGTTACGCCTTGACGAGTAGGGTGGTCGCGGCGGTGTGCGCAGAAGGGTCTGGGCGTGAGCCTGCCTGGAGCCGCCGTCGGCGCAGATCTTGGTGGTAGTAGCAAATACTCTAGCGAGGACCTGGAGGACTGATGTGGAGAAGGGTTTCTTGTGAACAGCCGTTGCACAAGAGTCAGTCGACCCTAANGCCCTAGGAGAAATCCGATGTCGATGGAGAGTAAATANNNNNNNNNNNNNNNNNCGCAGTNNNNNNNNNNNNNNNNNNNNNNNNNNNNNNNNNNNNNNNNNNNNNNNNNNNNNNNNNNNNNNNNNNNNNNNNNNNNNNNNNNNNNCTGCNNNNNNNNNNNNNNNNNTCTNNNNNNNNNNNNNNNNNNNNNNNNNNNNGTNNNNNNNNNNNNNGCGAGNNNNNNNNNNNNNNNNNNNNNNNNNNNNNNNNNNNNNNNNNCGNNTGCTNNNNNNNNNNNNNNNNNNNNNNNNNNNNNNNNNNNNNNNNNNNNNNNNNNNNCATGTACTGAATATCTCCCGGCTGGGCGAAAGGGAATCCGGTTCCTATTCCGGAACCCGGCTNGCGGNAACCGCAACTTCNNNNNNGCGGGCGTTCNNNNNGCCTGNCGAGCNGCTCGTCGGGGTAACCCAAAGTGGCCCGGAGACTCCGGCGGGAGGTCTGGAAAGAGTTTTCTTTTCTTTATAAGCGTTCGAGTTCCCTGGAATCCTATTGCAGGGAGATAGGGTTTGNGAACGCGAAGAGCACCGCAGTTGNCGGCGGTGTCTGGACCTNTCCCCCCGGACCTTGAAAATCCGGGTGAGGGCTANNNNCGCGGAANTGTCGCNGCCGGATCGTACCCATATCCGCAGCAGGTCTCCAAGGTTAAGAGCCTCTAGTCGATAGAATAATGTAGGTAAGGGAAGTCGGCAAATTGGATCCGTAACTTCGGAACAAGGATTGGCTCTGAGGATCGGGGCGTGTCGGGCTTGGTCGGGAAGCGGTTTTGCGCCAACGAGCNCGGGCCTGGGCGAGGCATTACGGGCNNNNNNNGGTCNNNTTCTGNGANNNNNNNNNNNNNNNCCACNCGGNNAAACCNNNNNNNNNNNNAGCTCGGTCCCGAGCCTTNGGCCTCCCGCGGATCTTCCTTGCNTGCGGGGTGTCNNNCGTCGCATCAGGGCTGCTCGTTNNNTCGGCCANNNNNNGNTCGNNNNGCTCCGNNNCCGGCTCGGTNNNNNNNCGGNNNGCGACGCCTNNGCGCGGATTTCTAAACCCTTCGGCCGCCATTTAACGATCAACTCAGAACTGGCACGGACAAGGGGAATCCGACTGTCTAATTAAAGCAAAGCATTGCGATGGCCCCAGCCGGGTGTTAACGCAATGTGATTTCTGCCCAGTGCTCTGAATGTCAATGTGAAGAAATTCAAGAAAGCGCGGGTAAACGGCGGGAGTAACTATGACTCTCTTAAGGTAGCCAAATGCCTCGTCATCCAATTAGTGACGCGCATGAATGGATTAACGAGATTCTCTCTGTCCCTATCTACTATCTAGCGAAACCACTGCCAAGGGAACGGGCTTGGAAAAATCAGCGGGGAAAGAAGACCCTGTTGAGCTTGACTCTAATCTGGCATTGTAAGGAGACATGAGAGGTGTAGCATAAGTGGGAGGNGGCGGATCNNNTGCCTCNNNCGGGCNTCCCGTTCCGCCAGTGAAATACCACTACTTTCATCGTTTCCTTACTTACTCGACCGGGCGGAGAGCGCGTCCTCGTGGGTTANNACGCCCCGAAGGAACGGTGTTCTCGCGCCAAGCGTCCGAGGGTTGTCGCGAGGNCGTGTCGNCNNNNNCCGTNAAGGTGCGCNNNNNNNNNNNNNNNNNNNNNNNNNNNNNNAGGCGNNNNCCNCGTNNNNNNNCGCGNNTGGCCCTCGCNNNNGGTCCCGCCGGCNNGGTCAACGTCTCGTGCCGNNNTGACCGGGCGCCGTCGTCNNCGGCAAATACTCCCCCGAGNTGATCCNGATTCGAGGACACTGCCAGGTGGGGAGTTTGACTGGGGCGGTACATCTGTCAAACGATAACGCAGGTGTCCTAAGGCCAGCTCAGCGAGGACAGAAACCTCGCGTAGAGCAAAAGGGCAAATGCTGGTTTGATCCCGACGTCCAGTGGGCGTAGGGACTGCGAAAGCAGGGCCTGTCGATCCTTTTGGCTTGAAGAGATTTCAGCAAGAGGTGTCAGAAAAGTTACCACAGGGATAACTGGCTTGTGGCGGCCAAGCGTTCATAGCGACGTCGCCTAATACATGCGAACGAAGCCCTGCCCANNNGAAATGGNAACGGGCGCTTTTATTAGACCAAAACCAATCGANCGCCCGTGGNGCCNNNTCNNGGTCCNTCGGCGCCGTGCCGTTTGGTGACTCTGAATAACTTTTAGCAGATCGCACGGTCTCTGTACCGGCGACGCATCCTTCAAATGTCTGCCTTATCANACTGTCGATGGTAGGTTCTGCGCCTACCATGGTTGTAACGGGTAGCGGGGAATCAGGGTTCGATTCCGGAGAGGGAGCCTGAGAAACGGCTACCACATCCAAGGAAGGCAGCAGGCGCGCAAATTACCCACTCCCGGCACGGGGAGGTAGTGACGAAAAATAACGATGCGGGACTCATCCGAGGCCTCGTGATCGGAATGAGCATACTCTAAATCCTTATACGAGTATCAATTGAAGGGCAAGTCTGGTGCCAGCAGCCGCGGTAATTCCAGCTTCAATAGCGTATATTAAAGTTGTTGCGGTTAAANAAGCTNCGTNNNAGTTGGANNNNNNNNNNNNNNNNGTCGGTTCACCGCCTGTCGGTGTTCAACTGGCGTGTATGCGGGACGTCCTGNTCGGTGGCGTGTCCNGGCTCCCGGCCGTTCGNNGTTTNNNANGGGNNGATCACGGCGCGCGGTGCTCTCGGGCNCCGCCGTCGCCNCCGAGGCTCGGTCGNTGGACGTCCGGNCCGCCTGTTTAATCCCGTCGCGGTGCTCTTAAACGAGTGTCGAGGCGGGCCGACACGTTTACTTTGAACAAATTAGAGTGCTTTAAGCAGGCCCTGTCTCGCCTGTATGCTGTGTGCATGGAATAATGGAATAGGACCTCGGTTCTATTTTNNGTTGGTTTTCGGAACCTGAGGTAATGATCAATGGGGACAGTCGGGGGCATTCGTATTGCGACGTTAGAGGTGAAATTCTTGGATCGTCGCAAGACGGACCTAAGCGAAAGCATTTGCCAAGTATGTTCCCGTCGATCAAGAACGAAAGTTAGAGGTTCGAAGGCGATCAGATACCGCCCTAGTTCTAACCATAAACTATGCCTGCCAGCGATCCGCCGACGTTCCTCCGATGACTCGGCGGGCAGCTTCNCGGGAAACCANGAGCTTTTGGGTTCCGGGGGAAGTATGGTTGCAAAGCTGAAACTTAAAGGAATTGACGGAAGGGCACCACCAGGAGTGGAGCCTGCGGCTTAATTTGACTCAACACGGGAAAACTCACCAGGCCCGGACACCGCAAGGATTGACAGATTGANGAGCTCTTTCTTGATTCGGTGGGTGGTGGTGCATGGCCGTTCTTAGTTGGTGGAGCGATTTGTCTGGTTAATTCCGATAANCGAACGAGACTCTACCCTGCTAAATAGGCGTTCCCGGTATCCACAATCGTGCTACCGGCGATACAATATCTTCTTAGAGGGACAGGCGGCTTCTAGCCGCACTAAACTGAGCAATAACAGGTCTGTGATGCCCTTAGATGTCCTGGGCCGCACGCGCGCTACACTAAAGGAATCAGCGTGTCTTCCCTGTCCGAAAGGACCGGGTAACCCGTTGAACCTCCTTTGTGCTAGGGATTGGGGCTTGCAATTGCTCCCCATGAACGAGGAATTCCCAGTAAGCGCGAGTCATAAGCTCGCGTTGATTACGTCCCTGCCCTTTGTACACACCGCCCGTCGCTACTACCGATTGAATGATTTAGTGAGGTCTTCGGACCGGTGCGCGGAGGCTGCTNNCGCGCAGTTTCCGATGTTGCTGGAAAGATGACCAAACTTGATCATTTAGAGGAAGTAAAAGTCGTAACANNNNNNNNNNNNNNNNNNNNNNNNNNNNNNNNNNNNNNNNNNNNAGCTCGCCACCAAGGCGGCCAGGAAGAGCGCCCCGGCCACCGGCGGCGTGAAGAAGCCCCACCGTTACCGGCCGGGAACCGTCGCCCTGCGA-GAAATCCGCCGCTACCAGAAGAGCACCGAACTTCTCATCCGCAAGCTGCCCTTCCAG-CGGCTGGTGCGTGAGATCGCCCAGGACTTCAAGACCGACCTCCGGTTCCAGAGCTCGGCCGTGATGGCCCTGCAGGAAGCCAGCGAGGCGTACCTGGTCGGGCTTTTCGAGGACACCAACCTGTGCGCCATCCACGCCAAGCGGGTCACCATCAT--------------------------------------------------------------------------------------------------------------------------------------------------------------------------------------------------------------------------------------------------------------------------------------------------------------------------------------------------------------GAAGTTTACATTTTAATTTTACCTGGATTTGGATTAATTTCCCATATTATTACATCAGAAAGAGGTAAACTTAAATCCTTTGGTCAACAAGGTATAATTTATGCAATAATATCAATTGGAATTTTAGGATTTATTGTTTGAGCTCATCACATATTCACTGTAGGTTTAGATATTGATACACGATCATACTTTACTTCCGTAACTATAATAATTGCTATCCCAACAGGAATTAAAGTTTTTAGATGAATAACAACTATTCAAGGTATAAATATAAAATTATCACCTCAACTACTTTGATCATATGGATTTATTTTCTTATTTACACTTGGAGGATTAACAGGAATTATTTTAGCTAATTCATCTATTGATATTATTTTACATGACACTTACTATGTAGTTGCACATTTTCATTATGTTTTATCAATAGGAGCAGTTTTTTCTATTATAGCAAGAATTATTCATTGATTTAATTTATTTACTGGACTATCAATAAATGAAAAACTATTAAAAATTCAATTTTTTACAATATTTACAGGAGT   [5101]
TET003    NNNNNNNNNNNNNNNNNCTAGCCCTGAAAATGGATGGCGCTCAAGCGTCGTGCCTATACCGGGCCGTCAACAGCAAAGNGGANCCGCGGTNNCCGNNCCGGTCGTTTTCGGCCGNNNNGCGNNGTCCCGGTCGTTAGGCTTTGACGAGTAGGAGGTGCGCGGCGGTGTGCTTAGAAGGGTCTGGGCGCGAGCCTGCCTGGAGCCGCCGTCGGTGCAGATCTTGGTGGTAGTAGCAAATACTCTAGCGAGGGCCTGGAGGACTGATGTGGAGAAGGTTTTCTTGTGAACAGCCGTTGCACAAGAGTCAGTCGTTCCTAANGCCCTAGGAGAAATCCGATGTTGATGGGCNNNNNNNNNNNNNNNNNNNNNNNNNNNNNNNNNNNNNNNNNNNNNNNNNNNNNNNNNNNNNNNNNNNNNNNNNNNNNNNNNNNNNNNNNNNNNNNNNNNNNNNNNNNNNNNNNNNNNNNNNNNNNNNNNNNNNNNNNNNNNNNNNNNNNNNNNNNNNNNNNNNNNNNNNNNNNNNNNNNNNNNNNNNNNNNNNNNNNNNNNNNNNNNNNNNNNNNNNNNNNNNNNNNNNNNNNNNNNNNNNNNNNNNNNNNNNNNNNNNNNNNNNNNNNNNNNNNNNNNNNNNNNNNNNNNNNNNNNNNNTTAATGCCTGTCGGGCGAAAGGGAATCCGGTTTACATTCCGGAACCCGGTCAGCGTNAACCGTTCCTTCNNNNNNGCGGGCGTTCNNNNNGCCTGNCGAGCNGCTCGATGCGGTAACGCAAATAACCCCGGGGACGCCGGCGGGGGGTCTGGAAAGAGTTGTCTTTTCTGTTTAAGCGTTCGAGTCCCCTGGAATCCTATTGAAGGGAGATAGGGAATGNGAACGCAAAGAGCACCGCAGTTGNCAGCGGTGTCCGGACCTNTCCCCCCGGACCTTGAAAATCCGGGTTAGAGCCANNNNCGCGGAANNGTCGCNGCCGGAACGTACCCATATCCGCAGCAGGTCTCCAAGGTTAAGAGCCTCTAGTCGATAGAATAATGTAGGTAAGGGAAGTCGGCAAATTGGATCCGTAACTTCGGAACAAGGATTGGCTCTGGGGATCGGGGCGTGTCGAGCTTGGAAAGGAAGCGGATCTGNGCTGACGCGCNCGGGCCTGGGTTCGAAGTAGCGCNNNNNNNNNNNNNNNNNNNNNNNNNNNNNNNNNNNNNNNNAAGNCNNNNNNNNNNNNNNNGAACCGCGCCCGGTCTCGTGCCTTCGGCCGCCCGCGGATCTTCCTTGCNTGCGGGGTCCCNNNCGGCTGTNNNNNNNNNCTGGACNNNGCGGTTNNNNNNNNNNNNNNNNNNNNNTNNNCGGCCGTGGTNNNNNNNCGGNNNGCCGNGTACNNGCNNNNNNNNNNNNNCCCTTCGGCCGCCATTCAACGATCAACTCAGAACTGGCACGGACCGGGGGAATCCGACTGCCTAATTAAAGCAAAGCATTGCGATGGCCCCTGCTGGGTGTTAACGCAATGTGATTTCTGCCCAGTGCTCTGAATGTCAACGTGAAGAAATTCAAGCAAGCGCGGGTAAACGGCGGGAGTAACTATGACTCTCTTAAGGTAGCCAAATGCCTCGTCATCTAATTAGTGACGCGCATGAATGGATTAACGAGATTCTCTCTGTCCCTATCTACTATCTAGCGAAACCACTGCCAAGGGAACGGGCTTGGAAAAATTAGCGGGGAAAGAAGACCCTGTTGAGCTTGACTCTAGTCTGGCTCTGTAAGGAGACATGAGAGGTGTAGCATAAGTGGGAGANCGNCGGTTNNNGGNCTTNNNGNNCCNNTTCCCGTCGACAGTGAAATACCACTACTTTCATAGTTTCTTTACTTACTCGGACAGGCTGAAAGCGCGTCCGTCANGGGCCTTAGGCTTTGGCGGGACGGTGTTTTCGCGCCAAACGTTCGAGGGTTGTCGGCTGTNCGNTCGGTTNNNNNTCGCTATNNNGCTGCNNGGNANNNNNNNGGCTTNNNTCCATTNNNAGGANNNNNTNGGTNNNNNNNCGNNNNNNNCCAAAGCNNNNGTTTNNNNNNNNNNNNNNNNNNNNNNNCGNNNNNNNNATCCGGCGGTTTTGACNNCGGCAAGCACTCCCTCGCGNTGATCCNGATTCGAGGACACAGCCAGGCGGGGAGTTTGACTGGGGCGGTACATCTGTCAAATGATAACGCAGGTGTCCTAAGGCCAGCTCAGCGAGGACAGAAACCTCGCGTAGAGCAAAAGGGCAAATGCTGGTTTGATCCCGATGTCCAGTGTGCATAGGGACTGCGAAAGCAGGGCCTGTCGATCCTTTTGGCTTAAAGAGATTTTAGCAAGAGGTGTCAGAAAAGTTACCACAGGGATAACTGGCTTGTGGCGGCCAAGCGTTCATAGCGACGTCGCCTAATACATGCAAACAGAGTCCCGACCANNNGAAATGGNAAGGGGCGCTTTTATTAGATCAAAACCAATCGANCGTCCGTCTNGGCNNNTTCNTGCCANGCGGCGCCGTACATTTTGGTGACTCTGAATAACNTTTAGCAGATCGCACGGTCTTAGTACCGGCGACACATCCTTCAAATGTCTGCCTTATCANACTGTCGATGGTAGGTTCTGCGCCTACCATGGTTGTAACGGGTAACGGGGAATCAGGGTTCGATTCCGGAGAGGGAGCCTGAGAAACGGCTACCACATCCAAGGAAGGCAGCAGGCGCGCAAATTACCCACTCCCGGCACGGGGAGGTAGTGACGAAAAATAACGATACGGGACTCATCCGAGGCCCCGTAATCGGAATGAGTATACTCTAAATCCTTATACGAGTATCAATTGGAGGGCAAGTCTGGTGCCAGCAGCTGCGGTAATTCCAGCTCCAATAGCGTATATTAAAGTTGTTGCGGTTAAANAAGCTNCGTNNNAGTTGGANTCTGTGTCTCGCACCGTCGGTTCACCGCCTGTCGGTGTTTAACTGGCGTGTATGCGGGACGTCCTGNCCGGCGGCGNGTACNGGCGCTCCGTTANNNGNNTTATNNNANGGANNGNNNNCGGCNNNNNNNNNNNNNNNNNNNTTCGGTCGCTNTCGAAGGCTTTCNNNGGTGTCGCTGGNCCGCCTTATNNATCCTGTCGCGGTGCTCTTCATTGAGTGTCGAGGCGGGCCGGCACGTTTACTTTGAACAAATTAGAGTGCCCAAAGCAGGCNCAGTGCTGCCTGCACCTTCTGTGCATGGAATAATGGAATAGGACCTCAGTTCTATTTTNNGTTGGTTTTCGGAATCTGAGGTAATGATCAATGGGAACAGGCGGGGGCATTCGTATTGCGACGTTAGAGGTGAAATTCTTGGATCGTCGCAAGACGGACCTAAGCGAAAGCATTTGCCAAGTATGTTTCTGTCGATCAAGAACGAAAGTTAGAGGTTCGAAGGCGATCAGATACCGCCCTAGTTCTAACCATAAACTATGCCTGCCAGCGATCCGCCGAAGTTCCTCCGATGACTCGGCGGGCAGCTTCNCGGGAAACCANGAGCTTTTGGGTTCCGGGGGAAGTATGGTTGCAAAGCTGAAACTTAAAGGAATTGACGGAAGGGCACCACCAGGAGTGGAGCCTGCGGCTTAATTTGACTCAACACGGGAAAACTCACCAGGCCCGGACACCGGAAGGATTGACAGATTGANGAGCTCTTTCTTGATTCGGTGGGTGGTGGTGCATGGCCGTTCTTAGTTGGTGGAGCGATTTGTCTGGTTAATTCCGATAANCGAACGAGACTCTAGCCTACTAAATAGTCGTTTTCGGTATCCACNATCGTGCTACCGGCGATAAAATTTCTTCTTAGAGGGACAGGCGGCTTCTAGCCGCACGAGACTGAGCAATAACAGGTCTGTGATGCCCTTAGATGTCCTGGGCCGCACGCGCGCTACACTGAAGAAATCAGCGTGTCTTCCCTGTCCGAAAGGACCGGGTAACCCGCTGAACCTTCTTTGTGCTAGGGATTGGGGATTGCAATTGTTCCCCATGAACGAGGAATTCCCAGTAAGCGCGAGTCATAAGCTCGCGTTGATTACGTCCCTGCCCTTTGTACACACCGCCCGTCGCTACTACCGATTGAATGATTTAGTGAGGTCTTCGGACCGGTGCGCGGAGGTGCCTNNTCGGCCTCTTCCGATGTTGCTGGAAAGATGACCAAACTTGATCATTTAGAGGAAGTAAAAGTCGTAANNGCAGACCGCTCGTAAATCCACCGGTGGCAAAGCCCCGCGCAAACAGCTGGCCACCAAGGCGGCTCGTAAGAGCGCCCCGGCTACCGGCGGCGTCAAGAAGCCGCACAGATACAGGCCTGGAACCGTAGCTCTTCGT-GAGATCCGTCGTTACCAAAAGAGCACCGAGCTTCTCATCCGCAAACTGCCGTTCCAG-CGGCTGGTGCGCGAAATCGCCCAGGACTTTAAGACCGACCTGCGCTTCCAAAGCTCCGCCGTCATGGCCCTTCAGGAAGCCAGCGAAGCTTACCTAGTCGGGCTTTTCGAAGACACCAACTTGTGCGCGATCCACGCCAAGCGTGTAANNNNNNNATGTCTGGATCTTGCGCGCTGAAAACATGTTGGATGAAGCTGCCCGATTTCCGAGTGATTAGCAACAACTTGAAGGACCGGTTCGATGGAGCATCGAGGGTGAAGATCGGAAGCAACATTGGAAACGCGCGTCCTAAAGCTCGAAAAACTAAGAAAAAAAATCGTTATGATTTTGAGCTACTGACGCCCAATGATGATTACAAACCTCCAGGTCGTAAAGATCTAGTGTACATAGAAAGATCGCCAACTTTTTGTGAAAAAGACCCTAAGTTAGGTACTCAAGGGACAAAAGGACGCGAGTGCAACGAGACTTCGATAGGTGTTGACGGTTGCGATATTATGTGTTGTGGGAAGTTTATATTTTAATTTTACCTGGGTTTGGATTAATTTCACAAATTATTATACACGAAAGAGGTAAGCCATGCACATTTGGTCATTTAGGAATAATTTACGCAATAATCTCAATTGGATTATTAGGTTTTATTGTATGAGCTCATCATATATTCACAGTAGGAATAGATATTGACACACGAGCATATTTTACATCAGCAACAATAATTATTGCAGTACCAACAGGAATCAAAATTTTTAGATGAATAGCAACCATTCAAGGTTCAACATTTATTAATTCACCTCAAATAATTTGAACATTAGGATTCATTTTTCTATTTACCATAGGAGGATTGACAGGAGTAATCCTTGCAAACTCTTCAATTGATATTATTTTACACGACACATATTATGTAGTAGCACATTTCCACTATGTTCTATCCATAGGAGCAGTATTTGCAATTATAGCAAGTTTTATTCACTGATTTCCAATATTTTCAGGAATATCAATAAATAAAAAATGATTAAAAATTCAATTCACAATTATATTTTTAGGAGT   [5451]
FUL073    NNNNNNNNNNNNAGCAACTAGCCCTGAAAATGGATGGCGCTCTAGCGTCGTGCCTATACCGGGCCGTCAACGGCAAAGTGGG-CTGCTGC--CC---GCCGGT--TT--TTCCG----GCC--GGCTCGGCCGTTAAGCCTTGACGAGTAGGAGGCGCGCGGCGGTGTGCGCAGAAGGGTCTGGGCGTGAGCCTGCCTGGAGCCGCCGTCGGTGCAGATCTTGGTGGTAGTAGCAAATACTCTAGCGAGGGCCTGGAGGGCTGATGTGGAGAAGGGTTTCTTGTGAACAGCCGTTGCACAAGAGTCAGTCGACCCTAA-GCCCTAGGAGAAATCCGATGTTGATGGGTAGCAATCT-----------------TAAGGC-GGA--CCG--CNNNNNNNNNNNNNNNNNNNNNNNNNNNNNNNNNNNNNNNNNNNNNNNNNNNNNNNNNGG---------GCATGTCGC-----------------GCAGTC-----------------TACATAAGAC-------------GGCGG-----------------------------------------CG---GCTGT---------------------ACC------------------------TACG-GCCGGTCGGCTGCTCCCGTCGGGCGAAAGGGAATCCGGTTCCTATTCCGGAACCCGGCT-GCGG-AACCGTCACTTC------GCGGGCTTTC-----GCCTG-CGAGA-GCTCGTCGGGGTAACCTAAAATGACCCGGAGACGCCGGCGGGAGGTCTGGGAAGAGTTGTCTTTTCTTTATAAGCGTTCGAGTTCCCTGGAATCCTATAGCAGGGAGATAGGGTTTG-GAACGCGAAGAGCACCGCAGTTG-CGGCGGTGTCCGGACCT-TCCCCCCGGACCTTGAAAATCCGGGTGAGGGCTA----CGCGG-AATGTCGC-GCCGGCTCGTACCCATATCCGCAGCAGGTCTCCAAGGTTAAGAGCCTCTAGTCGATAGAATAATGTAGGTAAGGGAAGTCGGCAAACTGGATCCGTAACTTCGGAACAAGGATTGGCTCTGAGGATCGGGGCGTGTCGGGCTTGGTCGGGAAGCGGGTCGGTGCTAACGTGC-CGGGCCTGGGCGAGGGGTAACGG---------GGTC---GGCGA-AG---------------TAAT-TCGT-CGGCTTACCGGGATCCGAGCTCGGTCTCGTGCCTT-GGCCTCCCGCGGATCTTCCTTGC-TGCGGGATGTC---GGCTGTT---------CTGGAC---GCGGTTC------G-GGC-T--ACCGCC---CAGCCGTGGT-------CGG---GCCGAACTT--AT-------------CCCTTCGGCCGCCATTCAACGATCAACTCAGAACTGGCACGGACCGGGGGAATCCGACTGTCTAATTAAAGCAAAGCATTGCGATGGCCCCAGCTGGGTGTTTACGCAATGTGATTTCTGCCCAGTGCTCTGAATGTCAAAGTGAAGAAATTCAAGCAAGCGCGGGTAAACGGCGGGAGTAACTATGACTCTCTTAAGGTAGCCAAATGCCTCGTCATCCAATTAGTGACGCGCATGAATGGATTAACGAGATTCTCGCTGTCCCTATCTACTATCTAGCGAAACCACTGCCAAGGGAACGGGCTTGGAAAAATTAGCGGGGAAAGAAGACCCTGTTGAGCTTGACTCTAGTCTGGCACTGTAAGGAGACATGAGAGGTGTAGCATAAGTGGGAGG-CG-GCTTCT--GG-TTC---AAACC-TGCCCGTTCGACGGTGAAATACCACTACTTTCATCGTTTCCTTACTTACTCGGACAGGCGGAAAGCGCTTCCGTCGAGGGT-TTCCACCCGAGCGGAACGGTGTTCTCGCGCCAAGCGTCCGAGGGTTGCTGGCGGC-CGACCGGGT-----TGGC-GCAGCGTTCC--GG-GGGAAAACGGCGA---TCCTTA--CCGGT-------CGT-------CGGG--T-ACCTCGAG----CCTG-----------------------CGTTA---TTACCGGGCGTGTCCGAC--CGGCAAACACTCCCTCGCG-TGATCC-GATTCGAGGACACAGCCAGGCGGGGAGTTTGACTGGGGCGGTACATCTGTCAAATGATAACGCAGGTGTCCTAAGGCCAGCTCAGCGAGGACAGAAACCTCGCGTAGAGCAAAAGGGCAAATGCTGGTTTGATCCCGATGTCCAGTACGCATAGGGACTGCGAAAGCACGGCCTGTCGATCCTTTTGGCTTGAAGAGATTTCAGCAAGAGGTGTCAGAAAAGTTACCACAGGGATAACTGGCTTGTGGCGGCCANNNNNNNNNNNNNNNNNNNNCTAATACATGCAAACAGAGTCCCGACCG---TAAATGG-AAGGGACGCTTTTATTAGATCAAAACCAATCGA-CGTCCGTCT-GCT---TTCCGGCTG-ACGGCGCCGTACTCCTTGGTGACTCTGAATAACTTTTGGCAGATCGCACGGTCCTCGAACCGGCGACGCATCCTTCAAATGTCTGCCTTATCA-ACTGTCGATGGTAGGTTCTGCGCCTACCATGGTTGTAACGGGTAACGGGGAATCAGGGTTCGATTCCGGAGAGGGAGCCTGAGAAACGGCTACCACATCCAAGGAAGGCAGCAGGCGCGCAAATTACCCACTCCCGGCACGGGGAGGTAGTGACGAAAAATAACGATACGGGACTCATCCGAGGCCCCGTAATCGGAATGAGTATACTCTAAATCCTTATACGAGTATCAATTGGAGGGCAAGTCTGGTGCCAGCAGCCGCGGTAATTCCAGCTCCAATAGCGTATATTAAAGTTGTTGCGGTTAAA-AAGNNNNNNNNNNGTTGGA-TCTGTGTCCCGCACCGCCGGTTCACCGCCTGTCGGTGTTCAACTGGCGTGTATGCGGGACGTCCTG-CCGGTGGCG-GTCC-GGTTCCCCGCGG---G-TACGT---A-GGG--G----CGTT----CTTGCGCA--CGC-TTGCTTCGTCC-CCGAAGGCCTGCGT-GGTGTATCCGG-CCGCCTTTTTAATCCCGTCGCGGTGCTCTTTGCCGAGTGTCGAGGCGGGCCGGCACGTTTACTTTGAACAAATTAGAGTGCTTTAAGCAGGCCCTGTCCCGCCTGTATGTTGTGTGCATGGAATAATGGAATAGGACCTCGGTTCTATTTT--GTTGGTTTTCGGAATCTGAGGTAATGATCAATGGGGACAGGCGGGGGCATTCGTATTGCGACGTTAGAGGTGAAATTCTTGGATCGTCGCAAGACGGACCGAAGCGAAAGCATTTGCCAAGTATGTTCTCGTCGATCAAGAACGAAAGTTAGAGGTTCGAAGGCGATCAGATACCGCCCTAGTTCTAACCATAAACTATGCCTGCCAGCGATCCGCCGAAGTTCCTCCGATGACTCGGCGGGCAGCTTC-CGGGAAACCA-GAGCTTTTGGGTTCCGGGGGAAGTATGGTTGCAAAGCTGAAACTTAAAGGAATTGACGGAAGGGCACCACCAGGAGTGGAGCCTGCGGCTTAATTTGACTCAACACGGGAAAACTCACCAGGCCCGGACACCGGAAGGATTGACAGATTGA-GAGCTCTTTCTTGATTCGGTGGGTGGTGGTGCATGGCCGTTCTTAGTTGGTGGAGCGATTTGTCTGGTTAATTCCGATAA-CGAACGAGACTCTAGCCTACTAACTAGGCGTACCCGGTATCCACAATCGTGCTACCGGCGGTCAAATTTCTTCTTAGAGGGACAGGCGGCGTCTAGCCGCAAGAGACTGAGCAATAACAGGTCTGTGATGCCCTTAGATGTCCTGGGCCGCACGCGCGCTACACTGAAGGAATCAGCGTGTCTTCCCTGTCCGAAAGGACCGGGTAACCCGCTGAACCTCCTTTGTGCTAGGGATTGGGGCTTGCAATTGTTCCCCATGAACGAGGAATTCCCAGTAAGCGCGAGTCATAAGCTCGCGTTGATTACGTCCCTGCCCTTTGTACACACCGCCCGTCGCTACTACCGATTGAATGATTTAGTGAGGTCTTCGGACTGGTGCGCGGAGGCCGCA---TCACGGTCTCCGATGTTGCGGGAAAGATGACCAAACTTGATCATTTAGAGGAAGTAAAAGTCGTAACANNNNNNNNNNNNNNNNNNNNNNNNNNNNNNNNNNNNNNNNNNNNNNNNNNNNNNNNNNNNNNNNNNNNNNNNNNNNNNNNNNNNNNNNNNNNNNNNNNNNNNNNNNNNNNNNNNNNNNNNNNNNNNNNNNNNNNNNNNNNNNNNNNNNNNNNNNNNNNNNNNNNNNNNNNNNNNNNNNNNNNNNNNNNNNNNNNNNNNNNNNNNNNNNNNNNNNNNNNNNNNNNNNNNNNNNNNNNNNNNNNNNNNNNNNNNNNNNNNNNNNNNNNNNNNNNNNNNNNNNNNNNNNNNNNNNNNNNNNNNNNNNNNNNNNNNNNNNNNNNNNNNNNNNNNNNNNNNNNNNNNNNNNNNNNATGTCTGGCTCTTGTACCGTGAAAACATGTTGGATGAGATTACCTAATTTTCGAGTCGTCGGAGACAATCTGAAAGATCGATTCGACGGTGCGTCAAGAGTTATGATAGGAAATACGGGAAGTCTTCGAGGTGGTGGTGGT------------AAAAAGAATCGATACAACTTTCAGTTGAAACCATATAATCCAGATCATAAACCGCCAGGACAGAAAGATCTCGTCTATTTAGAACCATCACCCGGTTTCTGCGAAAGAAATCCAAGACTCGGTATACAAGGTACATACGGTCGACAGTGCAACGATACATCTATCGGTGTGGACGGATGTGATCTGATGTGTTGTGGNNNNNNNNNNNNNNNNNNNTTCCAGGATTTGGATTGATTTCCCATATTATCACAAATGAAAGAGGGAAAATTTTAACATTCGGACACTTAGGAATAATTTATGCAATATTAACAATTGGAATTCTAGGATTTATTGTGTGAGCCCACCACATATTCACCGTAGGAATAGATATTGATACACGAGCATACTTTACATCAGCAACAATAATTATTGCAGTACCAACAGGCATTAAAATTTTTAGATGAATGGCAACAATACAAGGAATAACAAAAAAAAAATCACCACAAATAATTTGATCAATAGGATTTGTATTCTTATTTACACTAGGAGGATTAACAGGAGTAATTCTTGCTAATTCATCTATTGACGTAATTTTACACGACACATACTATGTAGTAGCACATTTTCATTATGTTTTATCAATAGGAGCAGTATTTGCCATTATAGCAAGAATCATTCATTGATTTCCATTAATAACAGGGACAGTTATAAACAAAAAATGACTCAAAATCCAATTTACAATTATATTTATTGGAGT
;

end;


Begin sets;

CHARSET  28S = 1-2404;
CHARSET  18S  =  2405-4214;
CHARSET  H3  =  4215-4564;
CHARSET  WG  =  4565-4914;
CHARSET  CO  =  4915-5453;
CHARSET block1=357-635;
CHARSET block2=1321-1355;
CHARSET block3=1958-1979;
CHARSET block4=3040-3078;
CHARSET badblox= block1 block2 block3 block4;
END;
